# Supplementary material for: The mRNA content of plasma extracellular vesicles provides a window into molecular processes in the brain during cerebral malaria
Source: Sci Adv. 2024 Aug 16;10(33):eadl2256. doi: 10.1126/sciadv.adl2256 (PMC11328904; doi:10.1126/sciadv.adl2256)
Supplement: Supplementary file 3 — Tables S1 to S8 [file sciadv.adl2256_tables_s1_to_s8.zip]

Archive with 8 entries (8 files):
- Table_s1.xlsx
- Table_s2.xlsx
- Table_s3.xlsx
- Table_s4.xlsx
- Table_s5.xlsx
- Table_s6.xlsx
- Table_s7.xlsx
- Table_s8.xlsx
