# Supplementary material for: The mRNA content of plasma extracellular vesicles provides a window into molecular processes in the brain during cerebral malaria
Source: Sci Adv. 2024 Aug 16;10(33):eadl2256. doi: 10.1126/sciadv.adl2256 (PMC11328904; doi:10.1126/sciadv.adl2256)
Supplement: Supplementary file 3 — Tables S1 to S8 [file sciadv.adl2256_tables_s1_to_s8.zip › Table_s1.xlsx]

## Sheet: Sheet 1
Sample_ID	haemorrhage_coded	papilledema_coded	vessel.discoloration_coded	peripheral.whitening_coded	macula_whitening_coded	condition	pseudotime	Retinopathy	Parasitaemia	Respiratory.rate	BCS.verbal	BCS.motor	BCS.eyes	Age.(months)	OutcomeDied	Sex	Haemoglobin	MUAC	Hypoglycaemia	Metabolic.acidosis	PfHRP2_Plasma	Admission days
32889_7_1_		0	0	0	0	CM-R⁻	5.5448	0	19200	6.32456	1	1	0	21	0	F	4.4	3.4641	0	0	19.406	6
32889_7_10_		0	0	0	0	CM-R⁻	14.1236	0	608000	7.07107	0	1	0	27	0	F	6.2		1	1	8.853	12
32889_7_11_		0	0	0	0	CM-R⁻	14.0836	0	509600	7.48331	1	1	0	16	1	F	9.7	3.53553	1	1	0.818	1
32889_7_12_		0	0	0	0	CM-R⁻	5.84251	0	12160	7.4162	2	2	1	52	0	M	7.8	3.87298			32.029	1060
32889_7_15_		0	0	0	0	CM-R⁻	1.80706	0	432000	6	1	1	0	67	0	F	9.1	3.937	0	0	9.129	2
32889_7_16_		0	0	0	0	CM-R⁻	0.425632	0	741600	6.63325	0	1	0	40	0	M	6.4		0	1	23.48	6
32889_7_17_		0	0	0	0	CM-R⁻	7.6198	0	12560	7.48331	1	1	0	45	0	F	7.3	3.60555	0	0	0.817	4
32889_7_18_		0	0	0	0	CM-R⁻	14.2159
32889_7_19_	CM-R⁺:haemorrhage-Yes				1	CM-R⁺	9.37212	1	8160	7.2111	1	0	0	55	0	F	8.6	3.72827			28.199	3
32889_7_2_	CM-R⁺:haemorrhage-Yes					CM-R⁺	11.4621	1	108800	5.2915	0	1	0	13	0	F	7.7	3.84708	0	1	3.223	18
32889_7_20_		0	0	0	0	CM-R⁻	8.42353	0	197200	8.7178	1	1	0	14	0	M	7.5	3.74166	0	0	17.915	3
32889_7_21_		0	0	0	0	CM-R⁻	1.65699	0	158400	6.08276	1	1	0	66	0	M	10.5	3.84708	1	0	18.444	3
32889_7_22_		0	0	0	0	CM-R⁻	10.2223	0	266400	6.32456	0	1	1	14	1	F	7.4	3.4641	1	1	9.354	2
32889_7_23_		0	0	0	0	CM-R⁻	7.59005	0	950000	6	1	1	0	87	0	F	8.3		0		24.22	6
32889_7_24_		0	0	0	0	CM-R⁻	7.76542	0	8400	5.09902	1	1	0	26	0	F	7	3.87298	0	0	4.971	4
32889_7_3_		0	0	0	0	CM-R⁻	0.0132991	0	0	6.32456	1	1	0	45	0	M	6.4	4.1833	0	1	25.467	5
32889_7_4_		0	0	0	0	CM-R⁻	13.2215	0	0	8	0	1	0	46	0	M	10.7	3.94968	1	0	1.984	19
32889_7_7_		0	0	0	0	CM-R⁻	0	0	928800	5.47723	2	2	1	33	0	F	8.9	3.54965	1	1	27.251	4
32889_7_8_	CM-R⁺:haemorrhage-NO	1				CM-R⁺	13.3236	1	97200	6.63325	1	0	0	46	0	M	4.2	3.67423	0	1	35.204	4
32889_7_9_		0	0	0	0	CM-R⁻	1.909	0	96000	5.47723	1	1	1	66	0	F	10.6	4.1833	1	0	21.08	5
32889_8_1_		0	0	0	0	CM-R⁻	7.9642	0	400	5.65685	2	2	1	59	0	M	8.4	3.89872	0	0	37.779	6
32889_8_10_	CM-R⁺:haemorrhage-Yes	1				CM-R⁺	9.02006	1	3440	5.65685	1	1	0	37	0	M	3.9	3.87298	0	0	138.339	6
32889_8_11_	CM-R⁺:haemorrhage-NO	1			1	CM-R⁺	9.4823	1	560	6	1	1	0	61	0	M	7.6	3.87298	0	1	37.251	9
32889_8_12_		0	0	0	0	CM-R⁻	9.14795	0	17440	6.63325	1	2	1	9	0	F	2.8	3	1	1	34.954	6
32889_8_13_		0	0	0	0	CM-R⁻	0.215212	0	13280	6.40312	1	2	0	56	0	M	10	3.74166	0	0	1.957	4
32889_8_14_	CM-R⁺:haemorrhage-NO	1				CM-R⁺	13.7669	1	1840	6	0	1	1	65	1	M	6.3	3.87298	0	0		1
32889_8_15_	CM-R⁺:haemorrhage-Yes					CM-R⁺	13.8913	1	3840	7.61577	0	1	0	72	1	M	5.1	3.74166	1	1		1
32889_8_16_	CM-R⁺:haemorrhage-Yes					CM-R⁺	12.0898	1	800	5.83095	1	1	0	86	0	F	6	4	0	0		3
32889_8_17_		0	0	0	0	CM-R⁻	2.65121	0	1280	6.32456	1	1	0	75	0	M	10.1	4.01248	0	0	0.268	6
32889_8_2_		0	0	0	0	CM-R⁻	1.60621	0	4320	5.65685	1	2	1	31	0	F	8.6	4.12311	0	0	16.731	5
32889_8_3_		0	0	0	0	CM-R⁻	6.32908	0	640	7.2111	1	0	0	19	1	F	2.7	3.76829	1	1	8.423	297
32889_8_4_	CM-R⁺:haemorrhage-NO	1				CM-R⁺	13.8198	1	3200	7.74597	1	2	0	35	0	M	4.8	3.80789	0	1	7.626	13
32889_8_5_		0	0	0	0	CM-R⁻	7.64127	0	1040	8.18535	1	1	0	73	0	M	7.7	4	0	0	4.702	5
32889_8_6_		0	0	0	0	CM-R⁻	6.14285	0	320	5.47723	0	1	1	71	0	M	7.8	4.03733	0	0		18
32889_8_7_	CM-R⁺:haemorrhage-Yes	1			1	CM-R⁺	13.6849	1	634400	6.63325	2	2	1	38	0	M	5.5	3.74166	0	1	61.591	10
32889_8_8_		0	0	0	0	CM-R⁻	0.0982487	0	320	5.56776	0	1	0	96	0	M	10.5	3.87298	0	0	14.758	6
32889_8_9_	CM-R⁺:haemorrhage-Yes	1	1			CM-R⁺	10.8789	1	2080	6.9282	2	2	1	76	1	F	8.2	3.87298	1	0		1
Rseq-1_S1_merged_L001						CC	3.07493		0
Rseq-10_S10_merged_L001						CC	0.776444		0
Rseq-11_S11_merged_L001		0	0	0	0	CM-R⁻	6.90579	0	0	7.68115	1	1	0	35	1	M	11.9	3.80789	0		0	1
Rseq-12_S12_merged_L001		0	0	0	0	CM-R⁻	3.22089	0	2000	5.65685	1	1	0	79	0	F	11	3.74166	0	0		3
Rseq-13_S13_merged_L001	CM-R⁺:haemorrhage-Yes	1	1			CM-R⁺	12.2791	1	76800	7.34847	0	1	0	44	0	M	6.6	3.84708	0	0	13.61	6
Rseq-14_S14_merged_L001	CM-R⁺:haemorrhage-Yes				1	CM-R⁺	13.4749	1	4640	7.74597	0	1	0	34	0	M	6.1	3.755	0	1	29.807	6
Rseq-15_S15_merged_L001	CM-R⁺:haemorrhage-NO		1	1	1	CM-R⁺	9.24595	1	5200	6.7082	0	1	0	36	0	F	6.7	3.64692	0	1	30.76	4
Rseq-16_S16_merged_L001	CM-R⁺:haemorrhage-Yes					CM-R⁺	10.4681	1	660000	6.16441	0	1	0	20	0	F	9.6	3.31662	0	0	19.627	4
Rseq-17_S17_merged_L001	CM-R⁺:haemorrhage-Yes					CM-R⁺	13.0007	1	400	7.07107	1	1	0	41	0	M	10.1	3.80789	0	1	31.125	3
Rseq-18_S18_merged_L001		0	0	0	0	CM-R⁻	5.8012	0	720	8	1	1	0	24	0	F	8.5	3.60555	0	0	22.627	2
Rseq-19_S19_merged_L001	CM-R⁺:haemorrhage-Yes		1	1	1	CM-R⁺	11.8949	1	160	8.06226	0	0	0	28	0	M	3.9	3.50714	0	0	22.745	3
RSeq-2_S2_merged_L001		0	0	0	0	CM-R⁻	11.4377	0	0	6.9282	0	1	0	24	0	M	10.4	3.82099	0	0	0	10
Rseq-20_S20_merged_L001		0	0	0	0	CM-R⁻	5.93485	0	1360	5.2915	1	1	0	64	0	F	9.7	4	0	0	24.066	9
Rseq-21_S21_merged_L001		0	0	0	0	CM-R⁻	13.9694	0	240000	5.2915	1	1	0	20	0	M	4.2	3.4641	0	0	27.283	6
Rseq-22_S22_merged_L001	CM-R⁺:haemorrhage-Yes					CM-R⁺	11.293	1	3840	5.83095	1	1	0	49	0	M	5.8	4.12311	0	0	26.01	8
Rseq-23_S23_merged_L001		0	0	0	0	CM-R⁻	14.0333	0	761600	6	0	0	0	21	0	F	6.9	3.50714	0	1	14.126	7
Rseq-24_S24_merged_L001	CM-R⁺:haemorrhage-Yes	1			1	CM-R⁺	12.8958	1	560	6.32456	0	0	0	47	0	F	8.4	4	0	1	35.903	2
Rseq-25_S25_merged_L001		0	0	0	0	CM-R⁻	5.15202	0	400	6.16441	0	2	0	51	0	M	10.8	4.02492			4.611	7
Rseq-26_S26_merged_L001		0	0	0	0	CM-R⁻	13.8445	0	720	5.47723	1	1	0	51	0	M	9.8	3.89872	0	0	29.929	5
Rseq-27_S27_merged_L001	CM-R⁺:haemorrhage-Yes	1	1	1		CM-R⁺	13.6739	1	958800	6.85565	1	1	0	45	0	F	8	3.70135			29.461	6
Rseq-28_S28_merged_L001		0	0	0	0	CM-R⁻	8.06098	0	160	6.32456	0	1	1	54	0	M	7.6	3.91152		0	36.637	5
Rseq-29_S29_merged_L001		0	0	0	0	CM-R⁻	7.221	0	2160	5.2915	1	2	1	56	0	M	7.6	4	0	0	33.461	5
Rseq-3_S3_merged_L001						CC	0.563126		0
Rseq-30_S30_merged_L001		0	0	0	0	CM-R⁻	8.84111	0	31120	7.74597	0	1	0	31	0	F	7.2	3.67423	0	1	20.984	7
Rseq-31_S31_merged_L001	CM-R⁺:haemorrhage-NO		1	1		CM-R⁺	11.7044	1	0	6.245	0	0	0	54	0	F	7.1	3.4641	0	0	0	7
Rseq-32_S32_merged_L001	CM-R⁺:haemorrhage-NO	1	1			CM-R⁺	11.2996	1	0	9.38083	0	0	0	51	1	F	10.5	3.50714	0	1	0	6
Rseq-33_S33_merged_L001		0	0	0	0	CM-R⁻	7.3586	0	0	6	0	1	0	43	0	M	10.5	3.937	0	1	0.076	6
Rseq-34_S34_merged_L001	CM-R⁺:haemorrhage-NO				1	CM-R⁺	11.0473	1	0	7.61577	1	1	0	132	1	M	13.8	4.41588	0	0	0	0
Rseq-35_S35_merged_L001	CM-R⁺:haemorrhage-NO		1			CM-R⁺	12.5515	1	0	6.40312	0	2	1	106	1	M	9.7	3.82099	0		0.038	1
Rseq-36_S36_merged_L001		0	0	0	0	CM-R⁻	5.37293	0	0	6.32456	1	1	0	24	0	M	10.3	3.71484	0	0	0.283	18
Rseq-37_S37_merged_L001	CM-R⁺:haemorrhage-Yes	1				CM-R⁺	10.6991	1	0	8.94427	0	0	0	72	1	M	10.1	3.4641	0		0	0
Rseq-38_S38_merged_L001		0	0	0	0	CM-R⁻	2.41581	0	0	7.2111	0	1	1	107	0	M	10.6	4.12311			0.017	17
Rseq-39_S39_merged_L001		0	0	0	0	CM-R⁻	13.8431	0	0	5.74456	1	1	0	52	0	M	8.5	3.87298	0	1	0	4
Rseq-4_S4_merged_L001						CC	2.87234		0
Rseq-40_S40_merged_L001	CM-R⁺:haemorrhage-Yes					CM-R⁺	13.8798	1	0	6.63325	1	1	0	19	0	M		3.4641	0	1	28.543	6
Rseq-41_S41_merged_L001	CM-R⁺:haemorrhage-Yes					CM-R⁺	12.6804	1	236000	7.74597	0	0	0	34	1	F	5	3.04959	0	1	34.017	1
Rseq-42_S42_merged_L001	CM-R⁺:haemorrhage-Yes			1	1	CM-R⁺	12.3142	1	320	6.9282	2	2	1	28	0	M		3.78153	0		31.523	7
Rseq-43_S43_merged_L001		0	0	0	0	CM-R⁻	8.82342	0	80	5.09902	0	0	0	14	0	M	6.9	4.07431	0	0	0.128	4
Rseq-44_S44_merged_L001		0	0	0	0	CM-R⁻	3.40765	0	6880	5.91608	1	1	0	47	0	F	8.7	3.60555	1	0	0.456	36
Rseq-45_S45_merged_L001	CM-R⁺:haemorrhage-Yes				1	CM-R⁺	9.64444	1	0	6.08276	1	1	0	35	0	F	3.8	3.70135	0	0	31.145	4
Rseq-46_S46_merged_L001		0	0	0	0	CM-R⁻	6.59626	0	480	5.83095	2	2	1	57	0	M	9.3	3.86005	0	0	7.246	7
Rseq-47_S47_merged_L001	CM-R⁺:haemorrhage-Yes					CM-R⁺	13.9056	1	160	4.47214	1	1	0	101	0	F	8.8	4.06202	0	1	110.584	5
Rseq-48_S48_merged_L001		0	0	0	0	CM-R⁻	0.382446	0	9520	5.83095	2	2	1	77	0	F	10.7	3.74166		1		5
Rseq-5_S5_merged_L001						CC	1.21924		0
Rseq-6_S6_merged_L001						CC	2.02423		0
Rseq-7_S7_merged_L001						CC	2.99618		0
Rseq-9_S9_merged_L001						CC	1.04767		0
