# Supplementary material for: The mRNA content of plasma extracellular vesicles provides a window into molecular processes in the brain during cerebral malaria
Source: Sci Adv. 2024 Aug 16;10(33):eadl2256. doi: 10.1126/sciadv.adl2256 (PMC11328904; doi:10.1126/sciadv.adl2256)
Supplement: Supplementary file 3 — Tables S1 to S8 [file sciadv.adl2256_tables_s1_to_s8.zip › Table_s2.xlsx]

## Sheet: Sheet 1
Parameter	Retinopathy-positive (CM-R⁺,n=30)	Retinopathy-negative (CM-R⁻,n=46)	P value	Number of samples
Parasitaemia	93707 (233193)	134146 (265668)	0.489	75
Respiratory rate	6.80 (1.04)	6.37 (0.92)	0.072	75
BCS verbal	0.63 (0.67)	0.80 (0.63)	0.282	75
BCS motor	0.90 (0.66)	1.16 (0.52)	0.081	75
BCS eyes	0.17 (0.38)	0.29 (0.46)	0.213	75
Age (months)	52.0 (27.2)	46.3 (24.0)	0.359	75
Death:			0.055	75
no	22 (73.3%)	41 (91.1%)
yes	8 (26.7%)	4 (8.89%)
Sex:			1	75
F	13 (43.3%)	20 (44.4%)
M	17 (56.7%)	25 (55.6%)
Haemoglobin	7.21 (2.42)	8.40 (2.14)	0.038	73
MUAC	3.75 (0.26)	3.81 (0.24)	0.308	72
Hypoglycaemia:			0.104	68
no	26 (92.9%)	30 (75.0%)
yes	2 (7.14%)	10 (25.0%)
Metabolic acidosis:			0.107	65
no	11 (44.0%)	27 (67.5%)
yes	14 (56.0%)	13 (32.5%)
Plasma PfHRP2	30.2 (32.0)	14.0 (12.4)	0.019	68
Admission days	4.93 (3.96)	36.9 (162)	0.193	75
footnote: Sex, BCS, inhospital death, hypoglycemia and metabolic acidosis were treated as categorical and chi-square test was adopted to compare the two groups. The remaining variables were treated as continuous and the Wilcoxon signed-rank test was used to compare the difference in the medians
