# Supplementary material for: The mRNA content of plasma extracellular vesicles provides a window into molecular processes in the brain during cerebral malaria
Source: Sci Adv. 2024 Aug 16;10(33):eadl2256. doi: 10.1126/sciadv.adl2256 (PMC11328904; doi:10.1126/sciadv.adl2256)
Supplement: Supplementary file 3 — Tables S1 to S8 [file sciadv.adl2256_tables_s1_to_s8.zip › Table_s3.xlsx]

## Sheet: Sheet 1
	Differential expression analysis results comparing retinopathy-positive to retinopathy-negative cerebral malaria. The edgeR statistical tool was used to perform the analysis. The threshold of significance was set at FDR <5%
ensembl_geneID	logFC	logCPM	LR	PValue	FDR	symbol	geneName
ENSG00000143469	-7.63484	7.87828	186.592	1.76287e-42	1.85542e-38	SYT14	synaptotagmin 14
ENSG00000130827	5.84244	7.91251	178.913	8.36949e-41	4.40444e-37	PLXNA3	plexin A3
ENSG00000110395	5.89951	6.52699	176.782	2.44429e-40	8.57539e-37	CBL	Cbl proto-oncogene
ENSG00000198898	5.22525	7.25991	145.74	1.47971e-33	3.89348e-30	CAPZA2	capping actin protein of muscle Z-line subunit alpha 2
ENSG00000225685	5.47121	5.05759	144.56	2.68063e-33	5.64273e-30
ENSG00000185129	4.75412	9.44392	124.628	6.13947e-29	1.07697e-25	PURA	purine rich element binding protein A
ENSG00000181104	-5.77326	6.61707	121.107	3.6212e-28	5.44473e-25	F2R	coagulation factor II thrombin receptor
ENSG00000152127	4.65175	6.542	115.105	7.46271e-27	9.81813e-24	MGAT5	alpha-1,6-mannosylglycoprotein 6-beta-N-acetylglucosaminyltransferase
ENSG00000215568	4.9165	5.00888	110.062	9.49507e-26	1.1104e-22	GAB4	GRB2 associated binding protein family member 4
ENSG00000240771	4.64475	4.61972	107.326	3.77615e-25	3.9744e-22	ARHGEF25	Rho guanine nucleotide exchange factor 25
ENSG00000273079	4.17639	9.99933	105.945	7.57944e-25	7.25214e-22	GRIN2B	glutamate ionotropic receptor NMDA type subunit 2B
ENSG00000162572	-5.14035	5.2007	95.7453	1.30658e-22	1.14598e-19	SCNN1D	sodium channel epithelial 1 subunit delta
ENSG00000144747	-4.88226	7.03298	94.9086	1.9938e-22	1.61421e-19	TMF1	TATA element modulatory factor 1
ENSG00000117222	4.13387	5.90993	92.4647	6.8536e-22	5.15244e-19	RBBP5	RB binding protein 5, histone lysine methyltransferase complex subunit
ENSG00000116128	4.00134	5.63904	86.2635	1.57486e-20	1.10503e-17	BCL9	BCL9 transcription coactivator
ENSG00000167306	4.03339	7.16464	85.9785	1.81902e-20	1.19657e-17	MYO5B	myosin VB
ENSG00000198203	-4.29541	7.03122	80.8811	2.3972e-19	1.48415e-16	SULT1C2	sulfotransferase family 1C member 2
ENSG00000107815	-4.62967	5.20685	80.4819	2.93382e-19	1.71547e-16	TWNK	twinkle mtDNA helicase
ENSG00000113013	3.91594	6.83427	78.6913	7.26155e-19	4.02252e-16	HSPA9	heat shock protein family A (Hsp70) member 9
ENSG00000007545	3.65867	6.2317	77.9995	1.03065e-18	5.42382e-16	CRAMP1	cramped chromatin regulator homolog 1
ENSG00000171475	-4.15582	8.21175	75.5943	3.48361e-18	1.74595e-15	WIPF2	WAS/WASL interacting protein family member 2
ENSG00000123561	4.21881	3.7312	75.2369	4.17488e-18	1.9973e-15	SERPINA7	serpin family A member 7
ENSG00000173875	3.49193	7.44594	74.7226	5.41726e-18	2.47898e-15	ZNF791	zinc finger protein 791
ENSG00000148950	3.64767	5.77427	73.4901	1.01143e-17	4.43553e-15	IMMP1L	inner mitochondrial membrane peptidase subunit 1
ENSG00000170734	-3.95	7.21717	70.9573	3.65045e-17	1.53684e-14	POLH	DNA polymerase eta
ENSG00000120137	-4.03348	7.10483	69.6471	7.09237e-17	2.87105e-14	PANK3	pantothenate kinase 3
ENSG00000205038	-3.99213	8.39822	68.1558	1.51076e-16	5.88915e-14	PKHD1L1	PKHD1 like 1
ENSG00000114491	-3.95145	6.48992	67.869	1.74727e-16	6.56785e-14	UMPS	uridine monophosphate synthetase
ENSG00000138449	-3.97439	5.34048	66.0287	4.44401e-16	1.61287e-13	SLC40A1	solute carrier family 40 member 1
ENSG00000089022	-3.7636	7.55981	65.6268	5.44922e-16	1.91177e-13	MAPKAPK5	MAPK activated protein kinase 5
ENSG00000125850	3.70953	4.17833	63.9757	1.25963e-15	4.27666e-13	OVOL2	ovo like zinc finger 2
ENSG00000182240	-3.86283	6.69984	63.5982	1.52569e-15	5.0181e-13	BACE2	beta-secretase 2
ENSG00000160271	-3.75005	6.29192	63.5271	1.58179e-15	5.04496e-13	RALGDS	ral guanine nucleotide dissociation stimulator
ENSG00000116350	-3.68751	6.89736	62.8346	2.24819e-15	6.95949e-13	SRSF4	serine and arginine rich splicing factor 4
ENSG00000024422	3.26859	6.2503	62.3023	2.94577e-15	8.85835e-13	EHD2	EH domain containing 2
ENSG00000076356	-3.77871	7.07445	62.1574	3.17076e-15	9.27007e-13	PLXNA2	plexin A2
ENSG00000196277	3.27032	6.40017	60.9506	5.85256e-15	1.62945e-12	GRM7	glutamate metabotropic receptor 7
ENSG00000144285	3.15816	7.17218	60.9403	5.88307e-15	1.62945e-12	SCN1A	sodium voltage-gated channel alpha subunit 1
ENSG00000152580	3.22541	6.04959	60.6497	6.81918e-15	1.8403e-12	IGSF10	immunoglobulin superfamily member 10
ENSG00000163050	3.48117	5.12854	59.0416	1.54375e-14	4.06198e-12	COQ8A	coenzyme Q8A
ENSG00000145495	-3.51436	7.46342	58.9251	1.63791e-14	4.20462e-12	MARCHF6	membrane associated ring-CH-type finger 6
ENSG00000107295	3.21674	4.94683	58.5233	2.009e-14	4.9923e-12	SH3GL2	SH3 domain containing GRB2 like 2, endophilin A1
ENSG00000004848	3.12773	6.27071	58.4935	2.03961e-14	4.9923e-12	ARX	aristaless related homeobox
ENSG00000164142	-3.5452	6.56276	58.2605	2.29611e-14	5.49241e-12	FHIP1A	FHF complex subunit HOOK interacting protein 1A
ENSG00000163599	-3.79763	5.04009	56.8102	4.79966e-14	1.12259e-11	CTLA4	cytotoxic T-lymphocyte associated protein 4
ENSG00000149256	-3.44836	7.28463	56.1845	6.59806e-14	1.50967e-11	TENM4	teneurin transmembrane protein 4
ENSG00000154380	-3.42239	7.75655	55.232	1.07108e-13	2.39855e-11	ENAH	ENAH actin regulator
ENSG00000147650	-3.41169	7.49878	54.0815	1.92345e-13	4.21756e-11	LRP12	LDL receptor related protein 12
ENSG00000165194	3.07327	5.77955	53.8624	2.15029e-13	4.61873e-11	PCDH19	protocadherin 19
ENSG00000157869	3.14199	4.51287	53.7712	2.2525e-13	4.74152e-11	RAB28	RAB28, member RAS oncogene family
ENSG00000257122	3.09797	5.25158	52.4754	4.35674e-13	8.99111e-11
ENSG00000162415	-3.38876	5.90389	52.1341	5.18361e-13	1.04918e-10	ZSWIM5	zinc finger SWIM-type containing 5
ENSG00000162601	-3.46854	6.78453	51.8767	5.90984e-13	1.17361e-10	MYSM1	Myb like, SWIRM and MPN domains 1
ENSG00000146038	3.09406	5.25614	51.6229	6.72511e-13	1.31077e-10	DCDC2	doublecortin domain containing 2
ENSG00000165379	-3.49538	5.57349	51.2568	8.10383e-13	1.55078e-10	LRFN5	leucine rich repeat and fibronectin type III domain containing 5
ENSG00000149633	2.93449	6.13976	50.7144	1.06833e-12	2.0079e-10	KIAA1755	KIAA1755
ENSG00000181847	2.9896	5.52521	50.5054	1.18835e-12	2.19427e-10	TIGIT	T cell immunoreceptor with Ig and ITIM domains
ENSG00000162944	-3.34655	6.31162	49.8551	1.65526e-12	3.00372e-10	RFTN2	raftlin family member 2
ENSG00000166439	-3.56842	5.15167	49.409	2.07794e-12	3.70683e-10	RNF169	ring finger protein 169
ENSG00000174233	-3.17166	6.51402	49.0106	2.54578e-12	4.46572e-10	ADCY6	adenylate cyclase 6
ENSG00000142449	-3.15592	6.87196	48.9576	2.61556e-12	4.51292e-10	FBN3	fibrillin 3
ENSG00000102081	-3.26271	8.05097	48.7164	2.95777e-12	5.02105e-10	FMR1	fragile X messenger ribonucleoprotein 1
ENSG00000069275	2.80288	6.10486	48.5913	3.15259e-12	5.26683e-10	NUCKS1	nuclear casein kinase and cyclin dependent kinase substrate 1
ENSG00000116213	2.90628	5.65776	48.5353	3.24398e-12	5.33482e-10	WRAP73	WD repeat containing, antisense to TP73
ENSG00000102780	-3.26871	7.69664	48.4661	3.36054e-12	5.44149e-10	DGKH	diacylglycerol kinase eta
ENSG00000150457	2.82811	5.36769	48.1509	3.94639e-12	6.28662e-10	LATS2	large tumor suppressor kinase 2
ENSG00000143442	-3.19777	7.371	48.1235	4.00193e-12	6.28662e-10	POGZ	pogo transposable element derived with ZNF domain
ENSG00000166484	3.20311	4.52809	48.0135	4.23293e-12	6.5517e-10	MAPK7	mitogen-activated protein kinase 7
ENSG00000126016	2.95507	5.22413	47.9465	4.38014e-12	6.59433e-10	AMOT	angiomotin
ENSG00000180871	2.91724	5.30123	47.944	4.38578e-12	6.59433e-10	CXCR2	C-X-C motif chemokine receptor 2
ENSG00000149403	2.77244	6.43084	47.8368	4.63207e-12	6.86656e-10	GRIK4	glutamate ionotropic receptor kainate type subunit 4
ENSG00000274810	3.64536	2.74741	47.7481	4.84654e-12	7.0847e-10	NPHP3-ACAD11	NPHP3-ACAD11 readthrough (NMD candidate)
ENSG00000278790	4.35534	2.57173	47.1476	6.58365e-12	9.49217e-10	DUX4L12	double homeobox 4 like 12 (pseudogene)
ENSG00000196865	-3.05406	6.77218	47.1154	6.69278e-12	9.51913e-10	NHLRC2	NHL repeat containing 2
ENSG00000143355	2.87922	5.61893	47.0258	7.00572e-12	9.83136e-10	LHX9	LIM homeobox 9
ENSG00000140391	-3.26682	6.20983	46.4103	9.5911e-12	1.32824e-09	TSPAN3	tetraspanin 3
ENSG00000256029	-3.06288	5.94525	46.3427	9.92777e-12	1.35701e-09
ENSG00000080493	-3.13425	5.72264	46.2442	1.04394e-11	1.40865e-09	SLC4A4	solute carrier family 4 member 4
ENSG00000269693	-4.23321	3.0852	46.0584	1.14781e-11	1.52921e-09
ENSG00000188243	-3.54144	4.48275	45.8056	1.30587e-11	1.71804e-09	COMMD6	COMM domain containing 6
ENSG00000116095	-3.10386	7.83562	45.7572	1.33858e-11	1.73933e-09	PLEKHA3	pleckstrin homology domain containing A3
ENSG00000196422	-3.30348	5.19711	45.3456	1.65161e-11	2.11441e-09	PPP1R26	protein phosphatase 1 regulatory subunit 26
ENSG00000072954	2.96713	5.01216	45.3269	1.66742e-11	2.11441e-09	TMEM38A	transmembrane protein 38A
ENSG00000114098	2.78415	6.13408	45.1686	1.80778e-11	2.26511e-09	ARMC8	armadillo repeat containing 8
ENSG00000173621	-3.36512	4.15493	45.0004	1.96989e-11	2.43919e-09	LRFN4	leucine rich repeat and fibronectin type III domain containing 4
ENSG00000172183	-3.05377	6.48955	44.6346	2.37462e-11	2.90615e-09	ISG20	interferon stimulated exonuclease gene 20
ENSG00000122025	2.85494	4.51527	44.2375	2.90855e-11	3.51868e-09	FLT3	fms related receptor tyrosine kinase 3
ENSG00000186416	2.99004	4.11786	43.9776	3.32156e-11	3.97266e-09	NKRF	NFKB repressing factor
ENSG00000010165	-3.27665	5.0616	43.9094	3.43928e-11	4.06723e-09	METTL13	methyltransferase 13, eEF1A lysine and N-terminal methyltransferase
ENSG00000126822	-2.96313	6.9875	43.7833	3.66829e-11	4.28986e-09	PLEKHG3	pleckstrin homology and RhoGEF domain containing G3
ENSG00000196664	-3.1755	5.44203	43.6049	4.01834e-11	4.64759e-09	TLR7	toll like receptor 7
ENSG00000196092	-3.09014	6.79505	43.5604	4.11079e-11	4.70283e-09	PAX5	paired box 5
ENSG00000188846	2.62702	7.72856	43.1606	5.0427e-11	5.70692e-09	RPL14	ribosomal protein L14
ENSG00000091009	-3.05941	5.10954	43.041	5.36055e-11	6.0021e-09	RBM27	RNA binding motif protein 27
ENSG00000030304	-2.99035	5.85142	42.8276	5.97821e-11	6.62323e-09	MUSK	muscle associated receptor tyrosine kinase
ENSG00000171097	-3.01106	5.23817	42.3197	7.75071e-11	8.49752e-09	KYAT1	kynurenine aminotransferase 1
ENSG00000175857	-3.08041	5.06396	42.1321	8.53101e-11	9.25659e-09	GAPT	GRB2 binding adaptor protein, transmembrane
ENSG00000117868	2.71352	5.86714	42.0573	8.86354e-11	9.51927e-09	ESYT2	extended synaptotagmin 2
ENSG00000145216	2.73056	5.33188	41.9278	9.47076e-11	1.00687e-08	FIP1L1	factor interacting with PAPOLA and CPSF1
ENSG00000047849	-2.86584	6.95243	41.0712	1.4678e-10	1.54486e-08	MAP4	microtubule associated protein 4
ENSG00000067842	2.71703	5.50015	41.0397	1.4917e-10	1.55447e-08	ATP2B3	ATPase plasma membrane Ca2+ transporting 3
ENSG00000148842	-2.87423	7.04804	40.8538	1.64053e-10	1.6928e-08	CNNM2	cyclin and CBS domain divalent metal cation transport mediator 2
ENSG00000155099	-3.02278	4.53779	40.7038	1.77138e-10	1.81008e-08	PIP4P2	phosphatidylinositol-4,5-bisphosphate 4-phosphatase 2
ENSG00000104419	2.52803	6.84875	40.6553	1.81593e-10	1.83775e-08	NDRG1	N-myc downstream regulated 1
ENSG00000198453	-2.9619	6.9192	40.5451	1.92133e-10	1.9259e-08	ZNF568	zinc finger protein 568
ENSG00000102362	-2.91591	5.82892	40.2307	2.25679e-10	2.24083e-08	SYTL4	synaptotagmin like 4
ENSG00000117143	-2.90696	4.82486	40.0954	2.41863e-10	2.37907e-08	UAP1	UDP-N-acetylglucosamine pyrophosphorylase 1
ENSG00000155330	-2.851	6.20494	39.9181	2.64837e-10	2.58093e-08	C16orf87	chromosome 16 open reading frame 87
ENSG00000259660	-2.76535	7.80356	39.7368	2.90594e-10	2.80597e-08
ENSG00000153721	-2.92865	8.07997	39.076	4.07631e-10	3.90029e-08	CNKSR3	CNKSR family member 3
ENSG00000127530	-2.83367	8.27988	38.6043	5.19035e-10	4.92148e-08	OR7C1	olfactory receptor family 7 subfamily C member 1
ENSG00000187720	-2.92996	6.65488	38.4301	5.67505e-10	5.33302e-08	THSD4	thrombospondin type 1 domain containing 4
ENSG00000163026	2.81121	4.32834	37.9486	7.26316e-10	6.76502e-08	WDCP	WD repeat and coiled coil containing
ENSG00000288701	-2.73585	6.83101	37.8888	7.48953e-10	6.83212e-08	PRRC2B	proline rich coiled-coil 2B
ENSG00000140386	-2.72349	6.84047	37.8829	7.51202e-10	6.83212e-08	SCAPER	S-phase cyclin A associated protein in the ER
ENSG00000090905	-2.90795	6.16606	37.8783	7.52994e-10	6.83212e-08	TNRC6A	trinucleotide repeat containing adaptor 6A
ENSG00000162738	-2.75036	5.81676	37.7255	8.14331e-10	7.3255e-08	VANGL2	VANGL planar cell polarity protein 2
ENSG00000111615	-2.72837	6.42118	37.688	8.30119e-10	7.40424e-08	KRR1	KRR1 small subunit processome component homolog
ENSG00000111275	-2.75912	8.37068	37.6472	8.47697e-10	7.49749e-08	ALDH2	aldehyde dehydrogenase 2 family member
ENSG00000185697	-2.92713	5.38961	37.2277	1.0511e-09	9.21901e-08	MYBL1	MYB proto-oncogene like 1
ENSG00000121058	2.66433	4.59036	37.0723	1.13829e-09	9.82334e-08	COIL	coilin
ENSG00000079385	-2.89637	6.13899	37.0717	1.13867e-09	9.82334e-08	CEACAM1	CEA cell adhesion molecule 1
ENSG00000137449	-2.83594	5.74619	37.0399	1.15739e-09	9.90364e-08	CPEB2	cytoplasmic polyadenylation element binding protein 2
ENSG00000140279	-2.77137	6.25717	36.7792	1.32296e-09	1.1174e-07	DUOX2	dual oxidase 2
ENSG00000123595	3.01416	3.57572	36.7731	1.32708e-09	1.1174e-07	RAB9A	RAB9A, member RAS oncogene family
ENSG00000159399	2.4237	5.54523	36.5055	1.52234e-09	1.27164e-07	HK2	hexokinase 2
ENSG00000197106	2.43164	6.01781	36.2906	1.69978e-09	1.40868e-07	SLC6A17	solute carrier family 6 member 17
ENSG00000165181	-2.82643	5.26831	36.2456	1.73951e-09	1.43034e-07	SHOC1	shortage in chiasmata 1
ENSG00000163681	-2.70009	6.93076	36.208	1.77345e-09	1.44694e-07	SLMAP	sarcolemma associated protein
ENSG00000111339	2.487	5.536	36.0169	1.9561e-09	1.58369e-07	ART4	ADP-ribosyltransferase 4 (inactive) (Dombrock blood group)
ENSG00000143434	-2.92901	5.93355	35.8363	2.1461e-09	1.72425e-07	SEMA6C	semaphorin 6C
ENSG00000279626	-3.8476	3.14798	35.7767	2.21278e-09	1.7551e-07	DUX4L28	double homeobox 4 like 28 (pseudogene)
ENSG00000019995	2.4806	4.9292	35.7723	2.21784e-09	1.7551e-07	ZRANB1	zinc finger RANBP2-type containing 1
ENSG00000090061	2.50557	5.26547	35.6503	2.36112e-09	1.85454e-07	CCNK	cyclin K
ENSG00000151320	2.36699	7.159	34.9361	3.40707e-09	2.65625e-07	AKAP6	A-kinase anchoring protein 6
ENSG00000175455	-2.61959	6.78683	34.8669	3.53037e-09	2.73214e-07	CCDC14	coiled-coil domain containing 14
ENSG00000092871	2.38734	6.4125	34.8135	3.62848e-09	2.78757e-07	RFFL	ring finger and FYVE like domain containing E3 ubiquitin protein ligase
ENSG00000113088	-2.89879	4.23353	34.6265	3.99432e-09	3.04639e-07	GZMK	granzyme K
ENSG00000119231	2.50895	6.81738	34.5106	4.2393e-09	3.20998e-07	SENP5	SUMO specific peptidase 5
ENSG00000198700	-2.62653	7.01872	34.2473	4.8536e-09	3.64887e-07	IPO9	importin 9
ENSG00000267041	-2.73417	7.09097	34.0654	5.32892e-09	3.97779e-07	ZNF850	zinc finger protein 850
ENSG00000253649	-2.68171	4.45937	34.0127	5.47538e-09	4.05834e-07	PRSS51	serine protease 51
ENSG00000161133	-2.82994	4.87764	33.8948	5.81751e-09	4.28177e-07
ENSG00000153207	-2.56237	6.16264	33.8119	6.07069e-09	4.43708e-07	AHCTF1	AT-hook containing transcription factor 1
ENSG00000153012	2.46528	5.3108	33.7523	6.25964e-09	4.54363e-07	LGI2	leucine rich repeat LGI family member 2
ENSG00000131016	2.42162	5.88213	33.7149	6.38095e-09	4.59996e-07	AKAP12	A-kinase anchoring protein 12
ENSG00000105926	-2.56591	6.94802	33.6384	6.637e-09	4.7405e-07	PALS2	protein associated with LIN7 2, MAGUK p55 family member
ENSG00000213889	-2.67445	8.01745	33.6299	6.66597e-09	4.7405e-07	PPM1N	protein phosphatase, Mg2+/Mn2+ dependent 1N (putative)
ENSG00000120256	-2.67775	5.49917	33.6042	6.75458e-09	4.77127e-07	LRP11	LDL receptor related protein 11
ENSG00000136709	2.44851	6.23349	33.4574	7.28429e-09	5.11114e-07	WDR33	WD repeat domain 33
ENSG00000135631	2.44515	5.56897	33.3597	7.65964e-09	5.33892e-07	RAB11FIP5	RAB11 family interacting protein 5
ENSG00000166188	-2.70374	4.6511	33.216	8.24671e-09	5.7103e-07	ZNF319	zinc finger protein 319
ENSG00000137561	-2.63237	5.47877	32.8801	9.80211e-09	6.71439e-07	TTPA	alpha tocopherol transfer protein
ENSG00000119820	-2.4797	8.26324	32.8757	9.82438e-09	6.71439e-07	YIPF4	Yip1 domain family member 4
ENSG00000220323	2.58746	3.93483	32.8392	1.00104e-08	6.79737e-07	H2BC19P	H2B clustered histone 19, pseudogene
ENSG00000100346	2.29966	6.50488	32.7676	1.03859e-08	7.00717e-07	CACNA1I	calcium voltage-gated channel subunit alpha1 I
ENSG00000171823	2.96967	4.2236	32.6802	1.08637e-08	7.28281e-07	FBXL14	F-box and leucine rich repeat protein 14
ENSG00000131873	2.33517	5.9858	32.6472	1.10499e-08	7.36077e-07	CHSY1	chondroitin sulfate synthase 1
ENSG00000135823	-2.84054	5.7068	32.4834	1.20217e-08	7.95774e-07	STX6	syntaxin 6
ENSG00000166897	2.40852	5.69558	32.4632	1.21473e-08	7.99062e-07	ELFN2	extracellular leucine rich repeat and fibronectin type III domain containing 2
ENSG00000107130	-2.54115	5.28269	32.2782	1.33607e-08	8.73422e-07	NCS1	neuronal calcium sensor 1
ENSG00000138892	2.51734	4.70686	32.0724	1.48529e-08	9.64981e-07	TTLL8	tubulin tyrosine ligase like 8
ENSG00000182752	-2.47926	6.73136	31.9869	1.55212e-08	1.00221e-06	PAPPA	pappalysin 1
ENSG00000116161	-2.52457	5.23721	31.946	1.58518e-08	1.01732e-06	CACYBP	calcyclin binding protein
ENSG00000033122	2.17419	8.34939	31.6411	1.85459e-08	1.183e-06	LRRC7	leucine rich repeat containing 7
ENSG00000148824	2.57107	4.52015	31.4864	2.00846e-08	1.27128e-06	MTG1	mitochondrial ribosome associated GTPase 1
ENSG00000186628	2.31169	6.18994	31.478	2.01714e-08	1.27128e-06	FSD2	fibronectin type III and SPRY domain containing 2
ENSG00000196663	-2.51216	6.6915	31.4272	2.07063e-08	1.29723e-06	TECPR2	tectonin beta-propeller repeat containing 2
ENSG00000168878	2.37556	6.57247	31.3435	2.16186e-08	1.34636e-06	SFTPB	surfactant protein B
ENSG00000165650	-2.49705	6.53625	31.3031	2.20731e-08	1.36658e-06	PDZD8	PDZ domain containing 8
ENSG00000180008	-2.51753	6.04972	31.2395	2.28078e-08	1.40382e-06	SOCS4	suppressor of cytokine signaling 4
ENSG00000145451	-2.55507	6.44875	30.9901	2.59343e-08	1.58697e-06	GLRA3	glycine receptor alpha 3
ENSG00000160072	2.25999	6.31933	30.8767	2.74952e-08	1.67276e-06	ATAD3B	ATPase family AAA domain containing 3B
ENSG00000224470	-2.56675	6.05127	30.5693	3.22153e-08	1.94866e-06	ATXN1L	ataxin 1 like
ENSG00000166261	2.33068	4.98389	30.3969	3.52095e-08	2.1062e-06	ZNF202	zinc finger protein 202
ENSG00000138434	2.38429	5.95957	30.3963	3.52201e-08	2.1062e-06	ITPRID2	ITPR interacting domain containing 2
ENSG00000163507	-2.4707	4.79237	30.2951	3.71067e-08	2.20564e-06	CIP2A	cellular inhibitor of PP2A
ENSG00000244681	-2.55108	6.756	30.2849	3.73021e-08	2.20564e-06	MTHFD2P1	methylenetetrahydrofolate dehydrogenase (NADP+ dependent) 2, methenyltetrahydrofolate cyclohydrolase pseudogene 1
ENSG00000054219	2.44455	5.67089	30.2611	3.77627e-08	2.2204e-06	LY75	lymphocyte antigen 75
ENSG00000147471	-2.54069	5.45023	29.8373	4.6987e-08	2.74744e-06	PLPBP	pyridoxal phosphate binding protein
ENSG00000108825	3.25645	2.57714	29.7981	4.79457e-08	2.78801e-06	PTGES3L-AARSD1	PTGES3L-AARSD1 readthrough
ENSG00000102221	2.61049	5.04514	29.5972	5.3183e-08	3.07555e-06	JADE3	jade family PHD finger 3
ENSG00000103184	-2.49686	5.86282	29.5294	5.50743e-08	3.16753e-06	SEC14L5	SEC14 like lipid binding 5
ENSG00000127989	-2.63307	6.23021	29.455	5.72294e-08	3.25726e-06	MTERF1	mitochondrial transcription termination factor 1
ENSG00000114270	2.2494	6.5996	29.4542	5.72535e-08	3.25726e-06	COL7A1	collagen type VII alpha 1 chain
ENSG00000064703	-2.47589	5.26411	29.4357	5.78027e-08	3.27082e-06	DDX20	DEAD-box helicase 20
ENSG00000186230	-2.48917	6.97402	29.3658	5.99266e-08	3.37287e-06	ZNF749	zinc finger protein 749
ENSG00000162194	2.39427	4.89729	29.3171	6.14506e-08	3.44026e-06	LBHD1	LBH domain containing 1
ENSG00000110042	-2.45338	5.55347	29.2029	6.51823e-08	3.62986e-06	DTX4	deltex E3 ubiquitin ligase 4
ENSG00000265241	-2.5349	5.96338	29.1272	6.77791e-08	3.75461e-06	RBM8A	RNA binding motif protein 8A
ENSG00000128573	2.16002	7.33409	29.1073	6.84779e-08	3.77346e-06	FOXP2	forkhead box P2
ENSG00000064655	-2.41831	5.10666	29.0452	7.07087e-08	3.87609e-06	EYA2	EYA transcriptional coactivator and phosphatase 2
ENSG00000134109	2.19989	5.49195	29.019	7.16705e-08	3.90846e-06	EDEM1	ER degradation enhancing alpha-mannosidase like protein 1
ENSG00000075399	-2.65155	5.42566	28.9984	7.24367e-08	3.92988e-06	VPS9D1	VPS9 domain containing 1
ENSG00000115808	2.18409	6.21728	28.8715	7.73425e-08	4.16239e-06	STRN	striatin
ENSG00000173894	2.20581	5.15725	28.8672	7.75134e-08	4.16239e-06	CBX2	chromobox 2
ENSG00000106976	-2.37561	7.44767	28.7374	8.28869e-08	4.41791e-06	DNM1	dynamin 1
ENSG00000083097	2.16881	5.77367	28.7294	8.32292e-08	4.41791e-06	DOP1A	DOP1 leucine zipper like protein A
ENSG00000132510	-2.31219	6.77684	28.72	8.36376e-08	4.41791e-06	KDM6B	lysine demethylase 6B
ENSG00000164122	-2.37992	4.60703	28.7127	8.39509e-08	4.41791e-06	ASB5	ankyrin repeat and SOCS box containing 5
ENSG00000180304	2.08755	8.37425	28.6438	8.69942e-08	4.54168e-06	OAZ2	ornithine decarboxylase antizyme 2
ENSG00000152213	2.17712	5.32172	28.6399	8.71658e-08	4.54168e-06	ARL11	ADP ribosylation factor like GTPase 11
ENSG00000174705	-2.48658	5.59579	28.6268	8.77573e-08	4.54998e-06	SH3PXD2B	SH3 and PX domains 2B
ENSG00000130204	2.2121	6.06889	28.5807	8.98715e-08	4.63675e-06	TOMM40	translocase of outer mitochondrial membrane 40
ENSG00000118420	-2.40843	5.88836	28.5501	9.13038e-08	4.68767e-06	UBE3D	ubiquitin protein ligase E3D
ENSG00000184402	-2.42037	5.45725	28.4701	9.51551e-08	4.86169e-06	SS18L1	SS18L1 subunit of BAF chromatin remodeling complex
ENSG00000065328	-2.44529	6.17525	28.4539	9.59585e-08	4.87905e-06	MCM10	minichromosome maintenance 10 replication initiation factor
ENSG00000082497	2.325	4.25228	28.2688	1.05582e-07	5.34256e-06	SERTAD4	SERTA domain containing 4
ENSG00000113575	-2.34136	5.99655	28.0858	1.16055e-07	5.84441e-06	PPP2CA	protein phosphatase 2 catalytic subunit alpha
ENSG00000163347	2.30111	4.46981	28.0385	1.18927e-07	5.95185e-06	CLDN1	claudin 1
ENSG00000140543	2.22877	6.02784	28.0321	1.1932e-07	5.95185e-06	DET1	DET1 partner of COP1 E3 ubiquitin ligase
ENSG00000227268	-2.29684	8.04611	27.9703	1.23195e-07	6.11615e-06	KLLN	killin, p53 regulated DNA replication inhibitor
ENSG00000187257	2.19043	5.93033	27.9481	1.24613e-07	6.15753e-06	RSBN1L	round spermatid basic protein 1 like
ENSG00000107742	2.2252	5.42371	27.9346	1.25484e-07	6.1716e-06	SPOCK2	SPARC (osteonectin), cwcv and kazal like domains proteoglycan 2
ENSG00000197136	-2.29843	6.0084	27.6791	1.43198e-07	7.01005e-06	PCNX3	pecanex 3
ENSG00000105146	2.46365	3.88204	27.5727	1.51296e-07	7.37217e-06	AURKC	aurora kinase C
ENSG00000272916	-2.62664	3.62638	27.3978	1.65624e-07	8.03313e-06
ENSG00000102763	2.15811	5.60173	27.3198	1.72434e-07	8.32508e-06	VWA8	von Willebrand factor A domain containing 8
ENSG00000013561	-2.4693	5.98442	27.2325	1.80404e-07	8.65878e-06	RNF14	ring finger protein 14
ENSG00000182492	2.51325	4.35948	27.2262	1.80991e-07	8.65878e-06	BGN	biglycan
ENSG00000166845	2.18552	5.48112	27.1379	1.89445e-07	9.0222e-06	C18orf54	chromosome 18 open reading frame 54
ENSG00000130775	-2.50828	5.23398	27.102	1.92996e-07	9.1268e-06	THEMIS2	thymocyte selection associated family member 2
ENSG00000198785	-2.3892	5.69538	27.0982	1.93375e-07	9.1268e-06	GRIN3A	glutamate ionotropic receptor NMDA type subunit 3A
ENSG00000196912	-2.27965	7.25419	27.0278	2.00554e-07	9.42335e-06	ANKRD36B	ankyrin repeat domain 36B
ENSG00000114349	2.1968	5.95149	27.0085	2.02566e-07	9.4756e-06	GNAT1	G protein subunit alpha transducin 1
ENSG00000170881	-2.44256	4.24412	26.9536	2.08404e-07	9.70552e-06	RNF139	ring finger protein 139
ENSG00000153179	-2.27086	6.07668	26.894	2.14929e-07	9.96533e-06	RASSF3	Ras association domain family member 3
ENSG00000205209	-2.27674	7.14844	26.8219	2.23096e-07	1.02986e-05	SCGB2B2	secretoglobin family 2B member 2
ENSG00000100796	-2.44564	5.25349	26.7284	2.34151e-07	1.07617e-05	PPP4R3A	protein phosphatase 4 regulatory subunit 3A
ENSG00000197461	-2.21453	9.01333	26.6447	2.44517e-07	1.11893e-05	PDGFA	platelet derived growth factor subunit A
ENSG00000167522	-2.26902	7.03206	26.5268	2.59905e-07	1.1842e-05	ANKRD11	ankyrin repeat domain containing 11
ENSG00000180902	-2.47399	5.6666	26.4121	2.75802e-07	1.25122e-05	D2HGDH	D-2-hydroxyglutarate dehydrogenase
ENSG00000162613	2.30253	5.59514	26.3172	2.89701e-07	1.30863e-05	FUBP1	far upstream element binding protein 1
ENSG00000105642	-2.45217	4.92044	26.3018	2.92017e-07	1.31345e-05	KCNN1	potassium calcium-activated channel subfamily N member 1
ENSG00000149346	-2.39621	5.73327	26.162	3.13932e-07	1.40602e-05	SLX4IP	SLX4 interacting protein
ENSG00000173578	-2.34525	5.77235	26.0748	3.28439e-07	1.46475e-05	XCR1	X-C motif chemokine receptor 1
ENSG00000164631	-2.36384	5.43291	26.0584	3.3124e-07	1.47101e-05	ZNF12	zinc finger protein 12
ENSG00000177854	2.63756	3.11766	26.049	3.32866e-07	1.47202e-05	TMEM187	transmembrane protein 187
ENSG00000100034	-2.3658	6.73016	26.0403	3.34357e-07	1.47243e-05	PPM1F	protein phosphatase, Mg2+/Mn2+ dependent 1F
ENSG00000168067	-2.25545	6.81632	26.0186	3.3814e-07	1.48289e-05	MAP4K2	mitogen-activated protein kinase kinase kinase kinase 2
ENSG00000279864	-2.28664	4.4944	25.9968	3.41976e-07	1.49348e-05
ENSG00000196581	-2.21683	6.18977	25.9531	3.49818e-07	1.52142e-05	AJAP1	adherens junctions associated protein 1
ENSG00000144771	-2.40827	5.40945	25.8722	3.64793e-07	1.58002e-05	LRTM1	leucine rich repeats and transmembrane domains 1
ENSG00000138376	-2.22533	6.2763	25.8073	3.77261e-07	1.62733e-05	BARD1	BRCA1 associated RING domain 1
ENSG00000146005	2.09311	5.17005	25.7907	3.80511e-07	1.63465e-05	PSD2	pleckstrin and Sec7 domain containing 2
ENSG00000158488	2.08561	4.10626	25.5804	4.24322e-07	1.81544e-05	CD1E	CD1e molecule
ENSG00000182162	-2.24824	5.85269	25.5517	4.30696e-07	1.83525e-05	P2RY8	P2Y receptor family member 8
ENSG00000138686	-2.33606	5.29937	25.2476	5.0422e-07	2.13989e-05	BBS7	Bardet-Biedl syndrome 7
ENSG00000146828	2.41813	6.79474	25.1969	5.17648e-07	2.1813e-05	SLC12A9	solute carrier family 12 member 9
ENSG00000107290	-2.17192	6.27604	25.1951	5.18124e-07	2.1813e-05	SETX	senataxin
ENSG00000188828	-2.13579	6.00727	24.8494	6.19872e-07	2.59926e-05
ENSG00000049089	-2.32401	5.23351	24.8349	6.24553e-07	2.6085e-05	COL9A2	collagen type IX alpha 2 chain
ENSG00000167962	-2.29423	5.14907	24.8184	6.29927e-07	2.62054e-05	ZNF598	zinc finger protein 598, E3 ubiquitin ligase
ENSG00000147548	2.04842	6.52419	24.8066	6.33788e-07	2.62623e-05	NSD3	nuclear receptor binding SET domain protein 3
ENSG00000162892	-2.32642	3.99584	24.6649	6.82146e-07	2.81552e-05	IL24	interleukin 24
ENSG00000147162	-2.19902	5.85714	24.5568	7.21527e-07	2.95599e-05	OGT	O-linked N-acetylglucosamine (GlcNAc) transferase
ENSG00000167468	-2.41727	4.90275	24.556	7.21795e-07	2.95599e-05	GPX4	glutathione peroxidase 4
ENSG00000125676	-2.13955	5.97775	24.4573	7.59756e-07	3.09939e-05	THOC2	THO complex subunit 2
ENSG00000138411	-2.17105	7.59944	24.3787	7.9137e-07	3.2159e-05	HECW2	HECT, C2 and WW domain containing E3 ubiquitin protein ligase 2
ENSG00000140876	2.33039	4.33876	24.3679	7.95846e-07	3.22165e-05	NUDT7	nudix hydrolase 7
ENSG00000135164	1.98991	6.39554	24.3406	8.07187e-07	3.25504e-05	DMTF1	cyclin D binding myb like transcription factor 1
ENSG00000176809	-2.20357	5.94729	24.159	8.8699e-07	3.56319e-05	LRRC37A3	leucine rich repeat containing 37 member A3
ENSG00000168967	2.13353	4.29994	24.1114	9.09182e-07	3.63604e-05
ENSG00000283698	-2.31568	4.82893	24.1054	9.12033e-07	3.63604e-05
ENSG00000165757	-2.1816	6.64861	24.085	9.21736e-07	3.66086e-05	JCAD	junctional cadherin 5 associated
ENSG00000106526	-2.16925	5.84954	23.917	1.00577e-06	3.97459e-05	ACTR3C	actin related protein 3C
ENSG00000136240	2.12125	4.6703	23.9122	1.00828e-06	3.97459e-05	KDELR2	KDEL endoplasmic reticulum protein retention receptor 2
ENSG00000204291	1.95453	5.89277	23.8378	1.04803e-06	4.10649e-05	COL15A1	collagen type XV alpha 1 chain
ENSG00000085224	-2.09965	8.07624	23.835	1.04955e-06	4.10649e-05	ATRX	ATRX chromatin remodeler
ENSG00000165782	2.13466	4.33967	23.7644	1.08879e-06	4.24425e-05	PIP4P1	phosphatidylinositol-4,5-bisphosphate 4-phosphatase 1
ENSG00000048392	-2.14165	5.77261	23.7038	1.12359e-06	4.36377e-05	RRM2B	ribonucleotide reductase regulatory TP53 inducible subunit M2B
ENSG00000139505	1.99166	5.21694	23.6804	1.13736e-06	4.38845e-05	MTMR6	myotubularin related protein 6
ENSG00000243710	2.061	5.05334	23.6788	1.13829e-06	4.38845e-05	CFAP57	cilia and flagella associated protein 57
ENSG00000172380	2.04746	4.76141	23.621	1.17302e-06	4.50585e-05	GNG12	G protein subunit gamma 12
ENSG00000256591	-2.14641	7.30708	23.5958	1.18849e-06	4.54868e-05
ENSG00000188162	1.907	6.64553	23.562	1.20955e-06	4.61251e-05	OTOG	otogelin
ENSG00000163898	1.95352	5.97376	23.3563	1.34601e-06	5.11433e-05	LIPH	lipase H
ENSG00000102886	2.33297	3.44087	23.3105	1.37848e-06	5.2189e-05	GDPD3	glycerophosphodiester phosphodiesterase domain containing 3
ENSG00000015676	-2.13231	6.34851	23.2934	1.39077e-06	5.22931e-05	NUDCD3	NudC domain containing 3
ENSG00000157557	2.06223	5.31585	23.2928	1.39117e-06	5.22931e-05	ETS2	ETS proto-oncogene 2, transcription factor
ENSG00000259494	-2.20861	5.35208	23.2214	1.44381e-06	5.40787e-05	MRPL46	mitochondrial ribosomal protein L46
ENSG00000162910	2.33406	3.49703	23.083	1.55154e-06	5.79078e-05	MRPL55	mitochondrial ribosomal protein L55
ENSG00000169184	-2.13947	5.26289	22.9519	1.66104e-06	6.17753e-05	MN1	MN1 proto-oncogene, transcriptional regulator
ENSG00000186111	1.95762	5.84796	22.8634	1.73932e-06	6.44588e-05	PIP5K1C	phosphatidylinositol-4-phosphate 5-kinase type 1 gamma
ENSG00000163374	-2.18609	5.45944	22.8546	1.74728e-06	6.45266e-05	YY1AP1	YY1 associated protein 1
ENSG00000157827	-2.23463	6.02443	22.8407	1.75999e-06	6.47689e-05	FMNL2	formin like 2
ENSG00000144045	-2.18099	4.40462	22.8254	1.77406e-06	6.50591e-05	DQX1	DEAQ-box RNA dependent ATPase 1
ENSG00000143614	-2.11441	5.4178	22.8111	1.78731e-06	6.50989e-05	GATAD2B	GATA zinc finger domain containing 2B
ENSG00000243708	2.10571	4.53867	22.8109	1.78751e-06	6.50989e-05	PLA2G4B	phospholipase A2 group IVB
ENSG00000121741	-2.15161	6.61704	22.7653	1.83045e-06	6.64326e-05	ZMYM2	zinc finger MYM-type containing 2
ENSG00000213639	1.89093	6.07471	22.7478	1.8472e-06	6.68103e-05	PPP1CB	protein phosphatase 1 catalytic subunit beta
ENSG00000112715	1.98939	6.2646	22.68	1.91349e-06	6.89707e-05	VEGFA	vascular endothelial growth factor A
ENSG00000118579	-2.45905	7.24823	22.6707	1.9228e-06	6.90699e-05	MED28	mediator complex subunit 28
ENSG00000162585	-2.09774	6.64668	22.6462	1.94743e-06	6.97165e-05	FAAP20	FA core complex associated protein 20
ENSG00000198739	-2.02265	5.67753	22.5646	2.0319e-06	7.2494e-05	LRRTM3	leucine rich repeat transmembrane neuronal 3
ENSG00000137692	-2.12215	6.99467	22.5538	2.04338e-06	7.26574e-05	DCUN1D5	defective in cullin neddylation 1 domain containing 5
ENSG00000074855	2.0271	5.07986	22.524	2.07533e-06	7.35448e-05	ANO8	anoctamin 8
ENSG00000100596	-2.05649	6.76223	22.432	2.17713e-06	7.68937e-05	SPTLC2	serine palmitoyltransferase long chain base subunit 2
ENSG00000166135	1.90395	6.91208	22.3612	2.25897e-06	7.95172e-05	HIF1AN	hypoxia inducible factor 1 subunit alpha inhibitor
ENSG00000169410	1.96088	6.23045	22.3532	2.26832e-06	7.95801e-05	PTPN9	protein tyrosine phosphatase non-receptor type 9
ENSG00000198265	-2.05975	7.33469	22.3335	2.29178e-06	8.01362e-05	HELZ	helicase with zinc finger
ENSG00000140521	1.98803	5.81331	22.3265	2.30014e-06	8.01623e-05	POLG	DNA polymerase gamma, catalytic subunit
ENSG00000186976	2.06165	7.05398	22.2356	2.4116e-06	8.37691e-05	EFCAB6	EF-hand calcium binding domain 6
ENSG00000113163	-2.00792	7.07333	22.2048	2.45061e-06	8.48442e-05	CERT1	ceramide transporter 1
ENSG00000110921	1.93948	5.5597	22.1686	2.49731e-06	8.61775e-05	MVK	mevalonate kinase
ENSG00000166823	2.07609	4.01826	22.1121	2.57187e-06	8.84605e-05	MESP1	mesoderm posterior bHLH transcription factor 1
ENSG00000249481	1.99482	5.37242	22.0956	2.59401e-06	8.89313e-05	SPATS1	spermatogenesis associated serine rich 1
ENSG00000166881	-2.11523	5.0718	22.0492	2.65745e-06	9.08107e-05	NEMP1	nuclear envelope integral membrane protein 1
ENSG00000020922	1.88491	6.89621	22.0059	2.71807e-06	9.25816e-05	MRE11	MRE11 homolog, double strand break repair nuclease
ENSG00000184203	-2.1257	5.66497	21.9823	2.75183e-06	9.34291e-05	PPP1R2	protein phosphatase 1 regulatory inhibitor subunit 2
ENSG00000136542	-2.0566	6.38769	21.9715	2.76726e-06	9.36509e-05	GALNT5	polypeptide N-acetylgalactosaminyltransferase 5
ENSG00000087085	-2.20065	4.69104	21.9428	2.80901e-06	9.4759e-05	ACHE	acetylcholinesterase (Cartwright blood group)
ENSG00000070495	-2.00806	5.63805	21.905	2.8649e-06	9.63356e-05	JMJD6	jumonji domain containing 6, arginine demethylase and lysine hydroxylase
ENSG00000081154	-2.08858	5.30335	21.8862	2.89309e-06	9.69738e-05	PCNP	PEST proteolytic signal containing nuclear protein
ENSG00000155393	1.98925	5.73061	21.8732	2.9127e-06	9.73211e-05	HEATR3	HEAT repeat containing 3
ENSG00000145907	-2.06346	7.72945	21.8519	2.94525e-06	9.80974e-05	G3BP1	G3BP stress granule assembly factor 1
ENSG00000141646	1.89555	6.50003	21.8396	2.96417e-06	9.84161e-05	SMAD4	SMAD family member 4
ENSG00000060749	-2.16284	6.49406	21.8116	3.00771e-06	9.95477e-05	QSER1	glutamine and serine rich 1
ENSG00000274070	-2.11751	6.34116	21.7925	3.03781e-06	0.000100229	CASTOR2	cytosolic arginine sensor for mTORC1 subunit 2
ENSG00000111732	-2.0141	5.82192	21.7683	3.07645e-06	0.000101186	AICDA	activation induced cytidine deaminase
ENSG00000154639	-2.01655	6.03823	21.7404	3.12148e-06	0.000102348	CXADR	CXADR Ig-like cell adhesion molecule
ENSG00000107147	1.80814	7.94681	21.7249	3.14675e-06	0.000102856	KCNT1	potassium sodium-activated channel subfamily T member 1
ENSG00000173511	-2.25005	4.26911	21.7166	3.16037e-06	0.000102981	VEGFB	vascular endothelial growth factor B
ENSG00000186714	-2.08401	4.90309	21.7046	3.18021e-06	0.000103308	CCDC73	coiled-coil domain containing 73
ENSG00000198753	-2.09738	5.34963	21.6627	3.25054e-06	0.000105268	PLXNB3	plexin B3
ENSG00000168288	-2.14643	4.36564	21.5928	3.37122e-06	0.000108841	MMADHC	metabolism of cobalamin associated D
ENSG00000230987	-1.99671	7.84171	21.565	3.42044e-06	0.000110092	LOC647132	DExH-box helicase 29 pseudogene
ENSG00000196227	-2.03443	5.45394	21.5494	3.44823e-06	0.000110648	FAM217B	family with sequence similarity 217 member B
ENSG00000116641	1.79688	8.79701	21.5219	3.49806e-06	0.000111906	DOCK7	dedicator of cytokinesis 7
ENSG00000186687	-2.00043	7.68954	21.3842	3.75852e-06	0.000119874	LYRM7	LYR motif containing 7
ENSG00000076003	-2.13925	4.96333	21.3603	3.8057e-06	0.000120954	MCM6	minichromosome maintenance complex component 6
ENSG00000213066	-1.94087	8.36249	21.3504	3.82539e-06	0.000120954	CEP43	centrosomal protein 43
ENSG00000112200	-1.99594	7.00489	21.3497	3.82684e-06	0.000120954	ZNF451	zinc finger protein 451
ENSG00000167395	-2.03214	5.19078	21.2955	3.93645e-06	0.000124045	ZNF646	zinc finger protein 646
ENSG00000181904	-2.04684	5.34208	21.2466	4.03833e-06	0.000126876	C5orf24	chromosome 5 open reading frame 24
ENSG00000137474	-2.0009	6.17356	21.231	4.07127e-06	0.00012753	MYO7A	myosin VIIA
ENSG00000164463	-1.98818	6.48373	21.1815	4.17785e-06	0.00013048	CREBRF	CREB3 regulatory factor
ENSG00000122367	-2.14936	5.81334	21.1592	4.22664e-06	0.000131614	LDB3	LIM domain binding 3
ENSG00000141655	-1.95817	6.20187	21.1309	4.28951e-06	0.000133177	TNFRSF11A	TNF receptor superfamily member 11a
ENSG00000111602	-2.04639	5.63322	21.1207	4.31236e-06	0.000133493	TIMELESS	timeless circadian regulator
ENSG00000171840	2.13639	3.89129	21.1053	4.34715e-06	0.000133937	NINJ2	ninjurin 2
ENSG00000117152	-2.11977	4.64925	21.1031	4.35217e-06	0.000133937	RGS4	regulator of G protein signaling 4
ENSG00000166900	-2.12001	5.98187	21.0055	4.57966e-06	0.000140527	STX3	syntaxin 3
ENSG00000162885	1.97393	5.79552	20.9468	4.72207e-06	0.000144476	B3GALNT2	beta-1,3-N-acetylgalactosaminyltransferase 2
ENSG00000267426	2.28781	3.4558	20.888	4.86943e-06	0.000148553
ENSG00000130517	-2.10605	7.09434	20.8501	4.96679e-06	0.000151085	PGPEP1	pyroglutamyl-peptidase I
ENSG00000180190	2.05187	4.87244	20.7924	5.1186e-06	0.000155254	TDRP	testis development related protein
ENSG00000134376	-1.97449	6.2789	20.7622	5.2e-06	0.00015727	CRB1	crumbs cell polarity complex component 1
ENSG00000180071	-2.02313	6.30722	20.7452	5.24617e-06	0.000158212	ANKRD18A	ankyrin repeat domain 18A
ENSG00000137145	1.82072	5.80165	20.6423	5.53604e-06	0.00016631	DENND4C	DENN domain containing 4C
ENSG00000136010	2.01461	6.44747	20.6387	5.54632e-06	0.00016631	ALDH1L2	aldehyde dehydrogenase 1 family member L2
ENSG00000174136	1.88535	5.21361	20.6323	5.56503e-06	0.000166397	RGMB	repulsive guidance molecule BMP co-receptor b
ENSG00000172809	-1.95939	6.06768	20.6041	5.64763e-06	0.000168389	RPL38	ribosomal protein L38
ENSG00000198825	-1.93996	5.57317	20.5411	5.83633e-06	0.000173524	INPP5F	inositol polyphosphate-5-phosphatase F
ENSG00000123977	-2.17367	5.26121	20.5222	5.89429e-06	0.000174753	DAW1	dynein assembly factor with WD repeats 1
ENSG00000165055	-1.94826	7.2482	20.5148	5.91719e-06	0.00017494	METTL2B	methyltransferase 2B, methylcytidine
ENSG00000177082	-1.99676	6.62694	20.4463	6.13282e-06	0.000180806	WDR73	WD repeat domain 73
ENSG00000170624	1.83819	5.96356	20.395	6.29931e-06	0.000185196	SGCD	sarcoglycan delta
ENSG00000100027	-2.08994	5.05499	20.367	6.39214e-06	0.000187402	YPEL1	yippee like 1
ENSG00000164266	1.97579	4.41658	20.2531	6.78439e-06	0.000198349	SPINK1	serine peptidase inhibitor Kazal type 1
ENSG00000285697	-2.0434	3.84776	20.1811	7.04437e-06	0.00020538
ENSG00000136824	-2.06587	5.30754	20.1446	7.18024e-06	0.000208763	SMC2	structural maintenance of chromosomes 2
ENSG00000164188	-2.04922	4.96962	20.1348	7.21719e-06	0.000209259	RANBP3L	RAN binding protein 3 like
ENSG00000116690	-2.16106	4.41727	20.0811	7.42255e-06	0.000214622	PRG4	proteoglycan 4
ENSG00000103540	-2.00031	5.97993	20.067	7.47743e-06	0.000215616	CCP110	centriolar coiled-coil protein 110
ENSG00000185499	-1.98845	5.13389	20.0585	7.51072e-06	0.000215985	MUC1	mucin 1, cell surface associated
ENSG00000113300	1.87626	5.64121	20.0199	7.66424e-06	0.000219799	CNOT6	CCR4-NOT transcription complex subunit 6
ENSG00000122515	1.86523	5.31882	19.9629	7.89611e-06	0.000225768	ZMIZ2	zinc finger MIZ-type containing 2
ENSG00000135837	1.77838	7.06292	19.9582	7.91528e-06	0.000225768	CEP350	centrosomal protein 350
ENSG00000198838	1.72659	8.6192	19.9308	8.02945e-06	0.000228405	RYR3	ryanodine receptor 3
ENSG00000177839	1.92566	4.86289	19.8979	8.1691e-06	0.000231751	PCDHB9	protocadherin beta 9
ENSG00000131477	1.91041	3.62931	19.765	8.75726e-06	0.000247769	RAMP2	receptor activity modifying protein 2
ENSG00000105700	-2.01311	6.50952	19.7092	9.01641e-06	0.000254417	KXD1	KxDL motif containing 1
ENSG00000123104	-1.86466	7.05628	19.678	9.16486e-06	0.000257915	ITPR2	inositol 1,4,5-trisphosphate receptor type 2
ENSG00000169902	-1.99492	4.5766	19.6487	9.30657e-06	0.000261204	TPST1	tyrosylprotein sulfotransferase 1
ENSG00000183715	-1.9796	5.84762	19.6104	9.49492e-06	0.000265782	OPCML	opioid binding protein/cell adhesion molecule like
ENSG00000249072	2.17048	2.99865	19.5756	9.66976e-06	0.000269958
ENSG00000155833	-1.93234	4.65987	19.5363	9.87079e-06	0.000274842	CYLC2	cylicin 2
ENSG00000177663	-2.00647	6.72727	19.4931	1.00963e-05	0.00028038	IL17RA	interleukin 17 receptor A
ENSG00000171843	-1.87288	6.44935	19.4456	1.03504e-05	0.00028598	MLLT3	MLLT3 super elongation complex subunit
ENSG00000205978	1.7987	5.3558	19.4453	1.03523e-05	0.00028598	NYNRIN	NYN domain and retroviral integrase containing
ENSG00000204740	-1.95733	5.93927	19.3946	1.06307e-05	0.000292901	MALRD1	MAM and LDL receptor class A domain containing 1
ENSG00000185038	-1.88241	6.09189	19.3844	1.06874e-05	0.000293694	MROH2A	maestro heat like repeat family member 2A
ENSG00000100994	-1.98817	5.10579	19.3725	1.07546e-05	0.00029477	PYGB	glycogen phosphorylase B
ENSG00000198858	1.76342	6.50699	19.3649	1.07975e-05	0.000295179	R3HDM4	R3H domain containing 4
ENSG00000146476	-2.06705	4.20814	19.3285	1.10054e-05	0.000299681	ARMT1	acidic residue methyltransferase 1
ENSG00000205002	-1.99795	5.08739	19.3261	1.10192e-05	0.000299681	AARD	alanine and arginine rich domain containing protein
ENSG00000127995	-2.07709	5.16272	19.3202	1.10531e-05	0.000299829	CASD1	CAS1 domain containing 1
ENSG00000231512	-2.03871	3.92634	19.3084	1.11215e-05	0.000300909
ENSG00000113851	-1.99197	7.37676	19.2998	1.1172e-05	0.000301501	CRBN	cereblon
ENSG00000138035	-2.16421	6.96209	19.2285	1.15968e-05	0.000312165	PNPT1	polyribonucleotide nucleotidyltransferase 1
ENSG00000184226	-1.83037	8.12159	19.2209	1.16432e-05	0.000312207	PCDH9	protocadherin 9
ENSG00000213762	-1.98959	5.18962	19.2185	1.16577e-05	0.000312207	ZNF134	zinc finger protein 134
ENSG00000180182	-1.94648	5.85517	19.1843	1.18687e-05	0.000317051	MED14	mediator complex subunit 14
ENSG00000206561	1.92726	6.98765	19.1759	1.1921e-05	0.000317642	COLQ	collagen like tail subunit of asymmetric acetylcholinesterase
ENSG00000171320	-1.93924	6.71952	19.1652	1.19881e-05	0.000318624	ESCO2	establishment of sister chromatid cohesion N-acetyltransferase 2
ENSG00000179476	-2.02986	4.17151	19.0878	1.24837e-05	0.000330961	C14orf28	chromosome 14 open reading frame 28
ENSG00000138964	1.76393	5.61156	19.0479	1.27476e-05	0.000337107	PARVG	parvin gamma
ENSG00000090659	1.91025	4.83975	19.0249	1.29025e-05	0.000340347	CD209	CD209 molecule
ENSG00000161813	-1.92194	6.24245	19.0186	1.2945e-05	0.000340614	LARP4	La ribonucleoprotein 4
ENSG00000188215	-2.01531	6.6488	18.9515	1.34087e-05	0.000351937	DCUN1D3	defective in cullin neddylation 1 domain containing 3
ENSG00000106415	1.85032	5.25885	18.9072	1.37237e-05	0.000358938	GLCCI1	glucocorticoid induced 1
ENSG00000113569	1.81653	6.70741	18.9044	1.37436e-05	0.000358938	NUP155	nucleoporin 155
ENSG00000186638	-2.0487	5.06495	18.8603	1.40648e-05	0.000366417	KIF24	kinesin family member 24
ENSG00000169604	1.80369	6.26742	18.8534	1.41157e-05	0.000366833	ANTXR1	ANTXR cell adhesion molecule 1
ENSG00000095574	-2.0624	5.0418	18.8234	1.43394e-05	0.000371731	IKZF5	IKAROS family zinc finger 5
ENSG00000198780	-2.04526	5.09221	18.8095	1.44444e-05	0.000373533	FAM169A	family with sequence similarity 169 member A
ENSG00000162688	-2.03067	5.59355	18.7261	1.50903e-05	0.000389278	AGL	amylo-alpha-1, 6-glucosidase, 4-alpha-glucanotransferase
ENSG00000257198	-1.95432	5.05144	18.7051	1.52577e-05	0.000392436
ENSG00000163235	1.90448	5.49109	18.6989	1.53071e-05	0.000392436	TGFA	transforming growth factor alpha
ENSG00000112394	-2.12661	7.02543	18.6967	1.53246e-05	0.000392436	SLC16A10	solute carrier family 16 member 10
ENSG00000133624	1.88953	5.52471	18.6831	1.54343e-05	0.000394286
ENSG00000011132	-1.86816	5.99371	18.622	1.5937e-05	0.000406142	APBA3	amyloid beta precursor protein binding family A member 3
ENSG00000182601	1.77001	5.02753	18.5732	1.63506e-05	0.000415677	HS3ST4	heparan sulfate-glucosamine 3-sulfotransferase 4
ENSG00000147113	1.69996	6.71713	18.5483	1.65655e-05	0.000420126	DIPK2B	divergent protein kinase domain 2B
ENSG00000204946	1.85132	4.98664	18.5414	1.66256e-05	0.000420635	ZNF783	zinc finger protein 783
ENSG00000178175	-1.8559	5.44438	18.4978	1.70101e-05	0.000429331	ZNF366	zinc finger protein 366
ENSG00000130032	1.69595	7.96521	18.3933	1.79687e-05	0.000452441	PRRG3	proline rich and Gla domain 3
ENSG00000106541	1.82857	4.0486	18.3791	1.81029e-05	0.000454734	AGR2	anterior gradient 2, protein disulphide isomerase family member
ENSG00000169180	1.78013	5.52628	18.3488	1.83935e-05	0.000460932	XPO6	exportin 6
ENSG00000083838	-2.00334	4.39368	18.3103	1.8769e-05	0.000469224	ZNF446	zinc finger protein 446
ENSG00000115457	-1.89914	5.74941	18.2654	1.92166e-05	0.000479278	IGFBP2	insulin like growth factor binding protein 2
ENSG00000078403	-1.85047	6.20568	18.2543	1.93291e-05	0.000480942	MLLT10	MLLT10 histone lysine methyltransferase DOT1L cofactor
ENSG00000169933	1.81752	4.9126	18.2441	1.94324e-05	0.000482374	FRMPD4	FERM and PDZ domain containing 4
ENSG00000134709	1.74883	5.61222	18.1826	2.00708e-05	0.000497047	HOOK1	hook microtubule tethering protein 1
ENSG00000102935	-1.85087	5.71853	18.162	2.02887e-05	0.000501263	ZNF423	zinc finger protein 423
ENSG00000184178	1.92204	4.17884	18.1188	2.07543e-05	0.000511566	SCFD2	sec1 family domain containing 2
ENSG00000100056	-2.06652	5.44908	18.1063	2.08905e-05	0.000513722	ESS2	ess-2 splicing factor homolog
ENSG00000149043	2.04814	3.90013	18.0921	2.10474e-05	0.000516374	SYT8	synaptotagmin 8
ENSG00000179943	-2.19121	5.34829	18.0538	2.14746e-05	0.000525628	FIZ1	FLT3 interacting zinc finger 1
ENSG00000204623	1.68644	6.83559	18.0249	2.18031e-05	0.000532432	POLR1HASP	POLR1H antisense, pseudogene
ENSG00000138641	1.72128	6.12172	18.0047	2.20363e-05	0.000536879	HERC3	HECT and RLD domain containing E3 ubiquitin protein ligase 3
ENSG00000180914	1.71095	5.87623	17.9204	2.30345e-05	0.000559903	OXTR	oxytocin receptor
ENSG00000151224	1.83681	4.57973	17.8305	2.41485e-05	0.00058563	MAT1A	methionine adenosyltransferase 1A
ENSG00000145354	-1.8674	7.15382	17.8013	2.45217e-05	0.000593313	CISD2	CDGSH iron sulfur domain 2
ENSG00000110090	-1.79075	6.62517	17.7653	2.49894e-05	0.000603243	CPT1A	carnitine palmitoyltransferase 1A
ENSG00000008853	-1.83187	5.34212	17.7443	2.5267e-05	0.000608548	RHOBTB2	Rho related BTB domain containing 2
ENSG00000169710	1.60794	7.22766	17.6538	2.64979e-05	0.000636737	FASN	fatty acid synthase
ENSG00000142528	-1.92656	5.09207	17.641	2.66775e-05	0.000639591	ZNF473	zinc finger protein 473
ENSG00000129317	-1.79612	8.69728	17.6264	2.68836e-05	0.000642475	PUS7L	pseudouridine synthase 7 like
ENSG00000164061	-1.80789	6.09152	17.6238	2.69199e-05	0.000642475	BSN	bassoon presynaptic cytomatrix protein
ENSG00000048540	-1.87713	6.41718	17.615	2.70447e-05	0.000642614	LMO3	LIM domain only 3
ENSG00000136504	-1.76694	8.31314	17.6148	2.70478e-05	0.000642614	KAT7	lysine acetyltransferase 7
ENSG00000169188	-1.92941	4.36546	17.61	2.71152e-05	0.000642764	APEX2	apurinic/apyrimidinic endodeoxyribonuclease 2
ENSG00000075240	1.67879	5.5591	17.5696	2.76986e-05	0.000655118	GRAMD4	GRAM domain containing 4
ENSG00000204388	-2.01145	5.15855	17.5371	2.81761e-05	0.000664919	HSPA1B	heat shock protein family A (Hsp70) member 1B
ENSG00000050344	-1.82689	4.83085	17.526	2.83412e-05	0.000667317	NFE2L3	NFE2 like bZIP transcription factor 3
ENSG00000139133	-1.98269	4.53847	17.5209	2.84164e-05	0.000667595	ALG10	ALG10 alpha-1,2-glucosyltransferase
ENSG00000166508	-1.96338	4.83872	17.4941	2.88203e-05	0.000675576	MCM7	minichromosome maintenance complex component 7
ENSG00000166025	-1.85845	6.26901	17.3496	3.10957e-05	0.000727294	AMOTL1	angiomotin like 1
ENSG00000164588	-1.71984	6.99413	17.3331	3.13669e-05	0.000732011	HCN1	hyperpolarization activated cyclic nucleotide gated potassium channel 1
ENSG00000175711	-1.97558	4.74603	17.2974	3.19628e-05	0.000743074	B3GNTL1	UDP-GlcNAc:betaGal beta-1,3-N-acetylglucosaminyltransferase like 1
ENSG00000121988	1.65884	6.27664	17.2962	3.19822e-05	0.000743074	ZRANB3	zinc finger RANBP2-type containing 3
ENSG00000088038	1.89928	4.84026	17.2885	3.21123e-05	0.000744453	CNOT3	CCR4-NOT transcription complex subunit 3
ENSG00000177103	-1.78837	5.60537	17.2618	3.25668e-05	0.00075333	DSCAML1	DS cell adhesion molecule like 1
ENSG00000058335	-1.75869	6.15782	17.2496	3.2777e-05	0.000754247	RASGRF1	Ras protein specific guanine nucleotide releasing factor 1
ENSG00000196632	-1.80191	5.68031	17.2476	3.28119e-05	0.000754247	WNK3	WNK lysine deficient protein kinase 3
ENSG00000157703	-1.82865	4.95538	17.2456	3.2845e-05	0.000754247	SVOPL	SVOP like
ENSG00000147853	-1.80457	5.83369	17.2429	3.28931e-05	0.000754247	AK3	adenylate kinase 3
ENSG00000101343	-1.84675	4.54546	17.2103	3.3462e-05	0.000765625	CRNKL1	crooked neck pre-mRNA splicing factor 1
ENSG00000183742	-1.88899	7.00977	17.1925	3.37769e-05	0.000771154	MACC1	MET transcriptional regulator MACC1
ENSG00000122176	-2.10159	4.26648	17.163	3.43063e-05	0.000781544	FMOD	fibromodulin
ENSG00000168772	1.67163	5.65406	17.1557	3.44376e-05	0.000782843	CXXC4	CXXC finger protein 4
ENSG00000082196	1.83317	4.76698	17.113	3.522e-05	0.000798902	C1QTNF3	C1q and TNF related 3
ENSG00000123908	1.57932	8.42369	16.9797	3.7781e-05	0.000855151	AGO2	argonaute RISC catalytic component 2
ENSG00000118492	-1.7414	6.36744	16.9422	3.85362e-05	0.000870372	ADGB	androglobin
ENSG00000148019	-1.78594	6.92609	16.8982	3.94382e-05	0.000888837	CEP78	centrosomal protein 78
ENSG00000156097	1.89831	4.4222	16.8797	3.98249e-05	0.000895349	GPR61	G protein-coupled receptor 61
ENSG00000213337	1.80106	5.01677	16.8763	3.98973e-05	0.000895349	ANKRD39	ankyrin repeat domain 39
ENSG00000161533	-1.96164	7.12665	16.8678	4.00764e-05	0.000897455	ACOX1	acyl-CoA oxidase 1
ENSG00000154174	1.72518	5.07998	16.8454	4.05516e-05	0.000906169	TOMM70	translocase of outer mitochondrial membrane 70
ENSG00000257943	-1.84292	4.83255	16.8174	4.11534e-05	0.000917668
ENSG00000250644	-1.89494	4.43443	16.8086	4.13447e-05	0.000919985
ENSG00000138660	-1.81513	5.46458	16.8036	4.14555e-05	0.000920504	AP1AR	adaptor related protein complex 1 associated regulatory protein
ENSG00000138684	-1.94408	4.08349	16.7411	4.28419e-05	0.000949286	IL21	interleukin 21
ENSG00000139163	1.63638	6.38137	16.7181	4.33648e-05	0.000958854	ETNK1	ethanolamine kinase 1
ENSG00000171873	-1.93615	4.12143	16.6989	4.38053e-05	0.000966564	ADRA1D	adrenoceptor alpha 1D
ENSG00000162402	-1.85269	7.06913	16.6585	4.475e-05	0.000985343	USP24	ubiquitin specific peptidase 24
ENSG00000241935	-1.94095	5.65211	16.6536	4.48652e-05	0.000985817	HOGA1	4-hydroxy-2-oxoglutarate aldolase 1
ENSG00000123600	-1.72898	7.30566	16.6464	4.50348e-05	0.000987481	METTL8	methyltransferase 8, methylcytidine
ENSG00000182108	-1.89038	4.56844	16.6411	4.51609e-05	0.000988189	DEXI	Dexi homolog
ENSG00000130511	-1.82941	4.64784	16.6361	4.5281e-05	0.000988761	SSBP4	single stranded DNA binding protein 4
ENSG00000185641	2.27318	2.59179	16.5593	4.71526e-05	0.0010253
ENSG00000139351	-1.86308	5.59288	16.5561	4.72309e-05	0.0010253	SYCP3	synaptonemal complex protein 3
ENSG00000256771	-1.83509	5.48637	16.5555	4.72465e-05	0.0010253	ZNF253	zinc finger protein 253
ENSG00000118690	-1.97039	5.11716	16.5455	4.74965e-05	0.0010286	ARMC2	armadillo repeat containing 2
ENSG00000131504	-1.79524	6.2105	16.5154	4.82555e-05	0.00104289	DIAPH1	diaphanous related formin 1
ENSG00000104129	-1.79551	5.42987	16.4961	4.87511e-05	0.00105074	DNAJC17	DnaJ heat shock protein family (Hsp40) member C17
ENSG00000184860	-1.77513	6.03375	16.4935	4.88181e-05	0.00105074	SDR42E1	short chain dehydrogenase/reductase family 42E, member 1
ENSG00000126261	1.70586	6.17813	16.4808	4.91454e-05	0.00105524	UBA2	ubiquitin like modifier activating enzyme 2
ENSG00000177943	1.71199	4.92404	16.4767	4.92521e-05	0.00105524	MAMDC4	MAM domain containing 4
ENSG00000187908	1.61934	6.06224	16.4738	4.93282e-05	0.00105524	DMBT1	deleted in malignant brain tumors 1
ENSG00000186174	-1.74226	6.07013	16.465	4.95554e-05	0.00105728	BCL9L	BCL9 like
ENSG00000196433	-1.86399	4.26316	16.4624	4.96243e-05	0.00105728	ASMT	acetylserotonin O-methyltransferase
ENSG00000165280	-1.74303	7.15009	16.4259	5.05899e-05	0.00107567	VCP	valosin containing protein
ENSG00000089094	-1.72933	6.68175	16.4166	5.08383e-05	0.00107878	KDM2B	lysine demethylase 2B
ENSG00000106537	1.85019	4.07671	16.3853	5.16852e-05	0.00109454	TSPAN13	tetraspanin 13
ENSG00000011451	-1.71724	6.05847	16.3741	5.19908e-05	0.0010988	WIZ	WIZ zinc finger
ENSG00000149212	-1.7637	5.9598	16.3676	5.21692e-05	0.00110036	SESN3	sestrin 3
ENSG00000135116	-1.83616	6.32304	16.3592	5.24015e-05	0.00110305	HRK	harakiri, BCL2 interacting protein
ENSG00000119917	-1.77618	6.23568	16.3311	5.31843e-05	0.00111729	IFIT3	interferon induced protein with tetratricopeptide repeats 3
ENSG00000183655	1.7174	4.8314	16.2931	5.42608e-05	0.00113764	KLHL25	kelch like family member 25
ENSG00000172845	-1.76532	6.75089	16.2881	5.44043e-05	0.00113838	SP3	Sp3 transcription factor
ENSG00000160716	1.61493	5.12444	16.2809	5.46108e-05	0.00114043	CHRNB2	cholinergic receptor nicotinic beta 2 subunit
ENSG00000176641	-1.781	6.65684	16.258	5.52766e-05	0.00115185	RNF152	ring finger protein 152
ENSG00000223773	1.68322	5.32796	16.2545	5.53765e-05	0.00115185
ENSG00000166558	-1.93744	4.01222	16.249	5.55378e-05	0.00115293	SLC38A8	solute carrier family 38 member 8
ENSG00000105866	-1.94228	5.70643	16.2376	5.58733e-05	0.00115747	SP4	Sp4 transcription factor
ENSG00000108395	-1.83529	5.28223	16.2341	5.59763e-05	0.00115747	TRIM37	tripartite motif containing 37
ENSG00000105829	-1.83534	7.12688	16.223	5.63066e-05	0.00116201	BET1	Bet1 golgi vesicular membrane trafficking protein
ENSG00000155052	1.6949	6.49153	16.2188	5.64321e-05	0.00116233	CNTNAP5	contactin associated protein family member 5
ENSG00000151553	-1.74856	5.00903	16.2068	5.67906e-05	0.00116742	FHIP2A	FHF complex subunit HOOK interacting protein 2A
ENSG00000114999	-1.68324	8.48312	16.1691	5.79319e-05	0.00118856	TTL	tubulin tyrosine ligase
ENSG00000143797	1.59666	6.59763	16.1613	5.81711e-05	0.00119115	MBOAT2	membrane bound O-acyltransferase domain containing 2
ENSG00000099817	1.67888	5.62587	16.1398	5.8836e-05	0.00120243	POLR2E	RNA polymerase II, I and III subunit E
ENSG00000213341	1.75034	5.29625	16.1304	5.91285e-05	0.00120606	CHUK	component of inhibitor of nuclear factor kappa B kinase complex
ENSG00000277399	1.7067	4.87969	16.0771	6.08136e-05	0.00123803	GPR179	G protein-coupled receptor 179
ENSG00000143970	-1.70007	6.52743	16.0557	6.15054e-05	0.0012476	ASXL2	ASXL transcriptional regulator 2
ENSG00000196172	-1.76092	5.67126	16.0552	6.15208e-05	0.0012476	ZNF681	zinc finger protein 681
ENSG00000132199	-1.73948	6.76767	16.0399	6.20229e-05	0.00125537	ENOSF1	enolase superfamily member 1
ENSG00000028528	-1.66251	7.05511	16.0187	6.27215e-05	0.00126707	SNX1	sorting nexin 1
ENSG00000115318	-1.98427	4.80911	15.9797	6.40251e-05	0.00129093	LOXL3	lysyl oxidase like 3
ENSG00000197150	-1.88099	5.99592	15.9681	6.44204e-05	0.00129641	ABCB8	ATP binding cassette subfamily B member 8
ENSG00000196850	1.70023	4.74426	15.9115	6.63744e-05	0.00133319	PPTC7	protein phosphatase targeting COQ7
ENSG00000108848	1.6148	6.11459	15.9023	6.6699e-05	0.00133716	LUC7L3	LUC7 like 3 pre-mRNA splicing factor
ENSG00000131966	-1.77003	5.62861	15.8734	6.77222e-05	0.00135509	ACTR10	actin related protein 10
ENSG00000156413	1.64773	5.37096	15.8201	6.96585e-05	0.00138961	FUT6	fucosyltransferase 6
ENSG00000082516	1.66391	5.47476	15.8187	6.97114e-05	0.00138961	GEMIN5	gem nuclear organelle associated protein 5
ENSG00000182400	-1.77682	5.46367	15.8011	7.03624e-05	0.00139993	TRAPPC6B	trafficking protein particle complex subunit 6B
ENSG00000137486	1.64129	6.50293	15.791	7.07382e-05	0.00140475	ARRB1	arrestin beta 1
ENSG00000137747	1.65643	5.14137	15.7867	7.09006e-05	0.00140533	TMPRSS13	transmembrane serine protease 13
ENSG00000078549	1.61196	5.50656	15.7261	7.32062e-05	0.0014483	ADCYAP1R1	ADCYAP receptor type I
ENSG00000205765	1.87121	4.91127	15.7133	7.37036e-05	0.0014554	RIMOC1	RAB7A interacting MON1-CCZ1 complex subunit 1
ENSG00000173821	-1.66714	8.9582	15.6863	7.47641e-05	0.00147358	RNF213	ring finger protein 213
ENSG00000134363	1.69862	4.34084	15.6809	7.49757e-05	0.00147499	FST	follistatin
ENSG00000146205	-1.74666	5.28278	15.6735	7.5273e-05	0.00147808	ANO7	anoctamin 7
ENSG00000197982	-1.84913	3.77246	15.6641	7.56446e-05	0.00148261	C1orf122	chromosome 1 open reading frame 122
ENSG00000185829	-1.77149	6.80823	15.6238	7.72764e-05	0.00151177	ARL17A	ADP ribosylation factor like GTPase 17A
ENSG00000128567	-1.75668	5.67556	15.6088	7.78915e-05	0.00152098	PODXL	podocalyxin like
ENSG00000083844	1.75706	7.09213	15.6048	7.80552e-05	0.00152135	ZNF264	zinc finger protein 264
ENSG00000170100	-1.68992	6.9299	15.581	7.90431e-05	0.00153776	ZNF778	zinc finger protein 778
ENSG00000182944	1.59821	5.82819	15.5131	8.19339e-05	0.00159106	EWSR1	EWS RNA binding protein 1
ENSG00000197128	-1.67896	5.6742	15.4985	8.25713e-05	0.00160048	ZNF772	zinc finger protein 772
ENSG00000144228	-1.73367	5.23521	15.482	8.32933e-05	0.00161151	SPOPL	speckle type BTB/POZ protein like
ENSG00000197045	-1.83207	6.04488	15.4761	8.35545e-05	0.0016136	GMFB	glia maturation factor beta
ENSG00000136518	1.74816	4.55165	15.4597	8.42823e-05	0.00162467	ACTL6A	actin like 6A
ENSG00000166510	-1.73329	4.89855	15.4467	8.48663e-05	0.00163294	CCDC68	coiled-coil domain containing 68
ENSG00000116183	1.60451	6.27105	15.4372	8.52917e-05	0.00163813	PAPPA2	pappalysin 2
ENSG00000116747	-1.74533	6.43344	15.4257	8.58121e-05	0.00164512	RO60	Ro60, Y RNA binding protein
ENSG00000110025	-1.77384	6.14165	15.4046	8.67761e-05	0.00166058	SNX15	sorting nexin 15
ENSG00000213523	1.79595	3.84775	15.3991	8.70281e-05	0.00166223	SRA1	steroid receptor RNA activator 1
ENSG00000044459	1.66778	6.25215	15.3959	8.71781e-05	0.00166223	CNTLN	centlein
ENSG00000213047	-1.72326	6.06971	15.3814	8.78479e-05	0.00167197	DENND1B	DENN domain containing 1B
ENSG00000165934	-1.62676	8.23412	15.3569	8.8993e-05	0.00168988	CPSF2	cleavage and polyadenylation specific factor 2
ENSG00000200310	2.0656	2.8737	15.3545	8.91098e-05	0.00168988	RNA5SP215	RNA, 5S ribosomal pseudogene 215
ENSG00000224869	-2.21646	2.77383	15.3161	9.09397e-05	0.00172148
ENSG00000127481	1.56284	7.62995	15.19	9.72189e-05	0.00183704	UBR4	ubiquitin protein ligase E3 component n-recognin 4
ENSG00000136478	-1.68749	6.2465	15.1453	9.95471e-05	0.00187766	TEX2	testis expressed 2
ENSG00000274750	-2.03046	4.40114	15.0691	0.000103647	0.00194978	H3C6	H3 clustered histone 6
ENSG00000113583	1.75613	4.1445	15.0674	0.000103741	0.00194978	C5orf15	chromosome 5 open reading frame 15
ENSG00000144711	-1.65599	6.48969	15.0467	0.000104885	0.00196776	IQSEC1	IQ motif and Sec7 domain ArfGEF 1
ENSG00000174996	1.59669	5.22578	15.0336	0.000105614	0.00197523	KLC2	kinesin light chain 2
ENSG00000174938	-1.74585	4.85475	15.0328	0.000105658	0.00197523	SEZ6L2	seizure related 6 homolog like 2
ENSG00000157873	-1.8387	4.29474	15.0288	0.00010588	0.00197587	TNFRSF14	TNF receptor superfamily member 14
ENSG00000182827	1.69147	4.4646	15.0198	0.000106387	0.0019818	ACBD3	acyl-CoA binding domain containing 3
ENSG00000144036	-1.67952	5.90643	15.0145	0.000106686	0.00198386	EXOC6B	exocyst complex component 6B
ENSG00000166206	1.49527	7.46861	15.0075	0.000107084	0.00198776	GABRB3	gamma-aminobutyric acid type A receptor subunit beta3
ENSG00000155980	1.534	6.37979	14.9961	0.000107735	0.00199633	KIF5A	kinesin family member 5A
ENSG00000164329	-1.67235	6.41299	14.9901	0.000108077	0.00199914	TENT2	terminal nucleotidyltransferase 2
ENSG00000100147	-1.67918	6.1589	14.9851	0.000108365	0.00200095	CCDC134	coiled-coil domain containing 134
ENSG00000133104	1.5586	6.12257	14.979	0.000108712	0.00200385	SPART	spartin
ENSG00000153531	1.57314	6.08259	14.9439	0.000110753	0.0020379	ADPRHL1	ADP-ribosylhydrolase like 1
ENSG00000142611	-1.68491	6.06887	14.9389	0.000111051	0.00203981	PRDM16	PR/SET domain 16
ENSG00000152952	-1.61921	7.21144	14.9219	0.000112053	0.00205327	PLOD2	procollagen-lysine,2-oxoglutarate 5-dioxygenase 2
ENSG00000165669	-1.7031	6.84836	14.9199	0.000112174	0.00205327	FAM204A	family with sequence similarity 204 member A
ENSG00000154479	-1.81138	4.17538	14.908	0.000112881	0.00206263	CFAP210	cilia and flagella associated protein 210
ENSG00000095637	1.54785	6.20973	14.8984	0.000113457	0.00206955	SORBS1	sorbin and SH3 domain containing 1
ENSG00000114656	1.51822	6.88629	14.8732	0.000114987	0.00209384	CFAP92	cilia and flagella associated protein 92 (putative)
ENSG00000153157	-1.63086	5.38226	14.8583	0.0001159	0.00210574	SYCP2L	synaptonemal complex protein 2 like
ENSG00000214753	-1.69028	4.85657	14.856	0.000116041	0.00210574	HNRNPUL2	heterogeneous nuclear ribonucleoprotein U like 2
ENSG00000133030	-1.64701	7.45129	14.8411	0.000116959	0.00211707	MPRIP	myosin phosphatase Rho interacting protein
ENSG00000133275	1.7347	4.93335	14.8393	0.000117067	0.00211707	CSNK1G2	casein kinase 1 gamma 2
ENSG00000121440	-1.70533	5.29763	14.8239	0.000118028	0.00212874	PDZRN3	PDZ domain containing ring finger 3
ENSG00000196776	-1.5913	9.4344	14.8224	0.000118125	0.00212874	CD47	CD47 molecule
ENSG00000135899	-1.62038	6.67034	14.8193	0.00011832	0.00212874	SP110	SP110 nuclear body protein
ENSG00000076984	1.6039	5.51013	14.8045	0.000119252	0.00214186	MAP2K7	mitogen-activated protein kinase kinase 7
ENSG00000118762	1.60547	5.2062	14.7493	0.000122796	0.00220174	PKD2	polycystin 2, transient receptor potential cation channel
ENSG00000151838	-1.72203	4.28511	14.7105	0.000125345	0.00224363	CCDC175	coiled-coil domain containing 175
ENSG00000066027	-1.74059	5.08387	14.701	0.000125978	0.00224995	PPP2R5A	protein phosphatase 2 regulatory subunit B'alpha
ENSG00000143776	-1.61476	6.55683	14.6968	0.000126261	0.00224995	CDC42BPA	CDC42 binding protein kinase alpha
ENSG00000198300	1.61967	5.3457	14.6956	0.000126339	0.00224995	PEG3	paternally expressed 3
ENSG00000066230	-1.66445	4.88941	14.6635	0.000128508	0.0022847	SLC9A3	solute carrier family 9 member A3
ENSG00000169641	1.51685	6.1739	14.6346	0.000130495	0.00231612	LUZP1	leucine zipper protein 1
ENSG00000176884	-1.62168	5.50968	14.604	0.000132632	0.00235009	GRIN1	glutamate ionotropic receptor NMDA type subunit 1
ENSG00000013375	-1.57437	7.07441	14.5983	0.000133035	0.00235326	PGM3	phosphoglucomutase 3
ENSG00000119720	-1.58659	7.13345	14.5707	0.000134995	0.00238392	NRDE2	NRDE-2, necessary for RNA interference, domain containing
ENSG00000150627	-1.67136	6.54302	14.5647	0.000135424	0.00238751	WDR17	WD repeat domain 17
ENSG00000188554	-1.6424	6.52515	14.5379	0.000137367	0.00241688	NBR1	NBR1 autophagy cargo receptor
ENSG00000153944	-1.69079	7.9555	14.5354	0.00013755	0.00241688	MSI2	musashi RNA binding protein 2
ENSG00000166068	1.60537	5.51832	14.5242	0.000138372	0.00242728	SPRED1	sprouty related EVH1 domain containing 1
ENSG00000247746	1.78491	3.80083	14.5005	0.000140125	0.00245255	USP51	ubiquitin specific peptidase 51
ENSG00000127334	-1.61881	5.85293	14.4984	0.000140279	0.00245255	DYRK2	dual specificity tyrosine phosphorylation regulated kinase 2
ENSG00000157181	1.68613	4.76728	14.4587	0.000143267	0.00250064	ODR4	odr-4 GPCR localization factor homolog
ENSG00000180777	-1.64892	6.41235	14.4537	0.000143645	0.00250309	ANKRD30B	ankyrin repeat domain 30B
ENSG00000115232	-1.68978	5.85083	14.4306	0.000145419	0.00252982	ITGA4	integrin subunit alpha 4
ENSG00000173567	-1.65473	5.17279	14.4033	0.000147541	0.00255847	ADGRF3	adhesion G protein-coupled receptor F3
ENSG00000107186	1.57547	6.09152	14.4032	0.000147553	0.00255847	MPDZ	multiple PDZ domain crumbs cell polarity complex component
ENSG00000116954	-1.64952	5.53577	14.3895	0.000148625	0.00257283	RRAGC	Ras related GTP binding C
ENSG00000182585	1.56659	5.95528	14.3689	0.000150262	0.0025969	EPGN	epithelial mitogen
ENSG00000104356	-1.67006	4.92455	14.3633	0.000150713	0.00260042	POP1	POP1 homolog, ribonuclease P/MRP subunit
ENSG00000015479	-1.5994	7.26653	14.3404	0.000152553	0.00262785	MATR3	matrin 3
ENSG00000104055	-1.75163	5.16663	14.3163	0.000154519	0.00265737	TGM5	transglutaminase 5
ENSG00000073464	-1.65468	5.19638	14.3036	0.000155567	0.00267104	CLCN4	chloride voltage-gated channel 4
ENSG00000144674	-1.68618	6.31945	14.2921	0.000156521	0.00268304	GOLGA4	golgin A4
ENSG00000085465	-1.7488	4.30022	14.2841	0.000157183	0.00269001	OVGP1	oviductal glycoprotein 1
ENSG00000113649	-1.66634	5.59929	14.2742	0.000158018	0.0026999	TCERG1	transcription elongation regulator 1
ENSG00000115295	-1.62717	5.4264	14.2565	0.000159506	0.0027209	CLIP4	CAP-Gly domain containing linker protein family member 4
ENSG00000189127	-1.77573	4.7486	14.2197	0.00016266	0.00277022	ANKRD34B	ankyrin repeat domain 34B
ENSG00000063438	1.58827	5.7674	14.2065	0.000163806	0.00278375	AHRR	aryl hydrocarbon receptor repressor
ENSG00000057704	-1.66347	5.4059	14.2044	0.000163983	0.00278375	TMCC3	transmembrane and coiled-coil domain family 3
ENSG00000138867	-1.76165	5.75128	14.2003	0.000164345	0.00278539	GUCD1	guanylyl cyclase domain containing 1
ENSG00000133731	-1.70825	5.20256	14.1868	0.000165526	0.00279671	IMPA1	inositol monophosphatase 1
ENSG00000079332	1.49135	6.55788	14.1866	0.000165544	0.00279671	SAR1A	secretion associated Ras related GTPase 1A
ENSG00000101445	-1.6137	6.24999	14.1817	0.000165974	0.00279856	PPP1R16B	protein phosphatase 1 regulatory subunit 16B
ENSG00000162873	-1.72185	4.68322	14.1793	0.000166185	0.00279856	KLHDC8A	kelch domain containing 8A
ENSG00000196569	-1.60655	6.942	14.1512	0.000168688	0.00283617	LAMA2	laminin subunit alpha 2
ENSG00000124721	-1.59969	6.61795	14.1255	0.000171013	0.00287066	DNAH8	dynein axonemal heavy chain 8
ENSG00000082175	-1.66523	5.96969	14.1094	0.000172481	0.00289071	PGR	progesterone receptor
ENSG00000161103	1.47114	7.10432	14.099	0.000173436	0.00290136	POM121L15P	POM121 transmembrane nucleoporin like 15, pseudogene
ENSG00000103264	-1.65781	6.0083	14.0965	0.000173668	0.00290136	FBXO31	F-box protein 31
ENSG00000052795	1.48452	6.44107	14.0525	0.000177776	0.00296529	FNIP2	folliculin interacting protein 2
ENSG00000164209	-1.69266	5.15436	14.0489	0.000178119	0.0029663	SLC25A46	solute carrier family 25 member 46
ENSG00000112159	1.59129	5.81456	14.0425	0.000178724	0.00297167	MDN1	midasin AAA ATPase 1
ENSG00000176401	-1.78152	4.69192	13.9922	0.000183567	0.00304739	EID2B	EP300 interacting inhibitor of differentiation 2B
ENSG00000100614	-1.63054	5.903	13.9889	0.000183894	0.00304801	PPM1A	protein phosphatase, Mg2+/Mn2+ dependent 1A
ENSG00000179134	-1.60212	6.81663	13.9829	0.000184483	0.00305297	SAMD4B	sterile alpha motif domain containing 4B
ENSG00000277112	-1.68612	4.49525	13.9774	0.00018502	0.00305704
ENSG00000197084	-2.18879	3.13427	13.97	0.000185752	0.00306433	LCE1C	late cornified envelope 1C
ENSG00000164080	-1.58774	7.05449	13.9476	0.000187976	0.00309616	RAD54L2	RAD54 like 2
ENSG00000166441	-1.5643	7.16159	13.9204	0.000190719	0.00313154	RPL27A	ribosomal protein L27a
ENSG00000175634	-1.69612	6.02321	13.9204	0.000190719	0.00313154	RPS6KB2	ribosomal protein S6 kinase B2
ENSG00000170144	-1.60326	6.48916	13.9162	0.000191142	0.00313335	HNRNPA3	heterogeneous nuclear ribonucleoprotein A3
ENSG00000198001	-1.60837	5.60301	13.9134	0.000191425	0.00313335	IRAK4	interleukin 1 receptor associated kinase 4
ENSG00000146648	-1.62331	6.38224	13.9077	0.000192006	0.00313688	EGFR	epidermal growth factor receptor
ENSG00000214376	-1.73513	4.23332	13.9036	0.000192431	0.00313688	VSTM5	V-set and transmembrane domain containing 5
ENSG00000025423	-1.87025	3.70227	13.9026	0.000192535	0.00313688	HSD17B6	hydroxysteroid 17-beta dehydrogenase 6
ENSG00000111704	-1.61928	6.15904	13.8484	0.000198165	0.00322362	NANOG	Nanog homeobox
ENSG00000112245	-1.6501	5.13622	13.8372	0.000199352	0.00323793	PTP4A1	protein tyrosine phosphatase 4A1
ENSG00000087301	-1.63109	4.97347	13.819	0.000201295	0.00326445	TXNDC16	thioredoxin domain containing 16
ENSG00000131732	1.50113	5.89844	13.7911	0.000204307	0.0033082	ZCCHC9	zinc finger CCHC-type containing 9
ENSG00000138772	-1.62888	5.74525	13.7802	0.000205491	0.00332226	ANXA3	annexin A3
ENSG00000102755	-1.56826	6.50391	13.7688	0.000206744	0.00333739	FLT1	fms related receptor tyrosine kinase 1
ENSG00000070010	-1.545	7.17652	13.7376	0.000210201	0.003388	UFD1	ubiquitin recognition factor in ER associated degradation 1
ENSG00000197496	-1.64789	5.46464	13.7025	0.00021417	0.0034467	SLC2A10	solute carrier family 2 member 10
ENSG00000165323	-1.56024	7.01246	13.6958	0.000214932	0.00345368	FAT3	FAT atypical cadherin 3
ENSG00000113805	1.69301	5.01301	13.6776	0.000217029	0.00348205	CNTN3	contactin 3
ENSG00000187627	1.57049	4.47086	13.665	0.000218485	0.00350009	RGPD1	RANBP2 like and GRIP domain containing 1
ENSG00000162735	1.56759	4.79619	13.6515	0.000220066	0.00352005	PEX19	peroxisomal biogenesis factor 19
ENSG00000008300	-1.61855	5.88114	13.6201	0.000223775	0.00356917	CELSR3	cadherin EGF LAG seven-pass G-type receptor 3
ENSG00000108387	-1.59215	6.00997	13.6198	0.000223815	0.00356917	SEPTIN4	septin 4
ENSG00000122547	-1.62415	5.01106	13.6036	0.000225755	0.00359467	EEPD1	endonuclease/exonuclease/phosphatase family domain containing 1
ENSG00000168538	-1.5945	5.90993	13.5949	0.000226796	0.00360579	TRAPPC11	trafficking protein particle complex subunit 11
ENSG00000135778	-1.59979	6.39609	13.5713	0.000229666	0.00364591	NTPCR	nucleoside-triphosphatase, cancer-related
ENSG00000144893	1.59311	6.46335	13.5528	0.000231946	0.00367655	MED12L	mediator complex subunit 12L
ENSG00000278318	-1.57264	5.49093	13.5459	0.000232805	0.00368393	ZNF229	zinc finger protein 229
ENSG00000116191	-1.56795	5.87289	13.5434	0.000233111	0.00368393	RALGPS2	Ral GEF with PH domain and SH3 binding motif 2
ENSG00000262152	1.5179	6.03273	13.5397	0.000233564	0.00368555	GREP1	glycine rich extracellular protein 1
ENSG00000133863	1.65246	6.43422	13.5362	0.000234005	0.00368698	TEX15	testis expressed 15, meiosis and synapsis associated
ENSG00000038427	1.6639	6.50786	13.5058	0.000237824	0.00374155	VCAN	versican
ENSG00000198482	-1.66262	5.36124	13.4949	0.000239217	0.00375786	ZNF808	zinc finger protein 808
ENSG00000144043	-1.67545	4.54822	13.4899	0.000239847	0.00375884	TEX261	testis expressed 261
ENSG00000154654	-1.58131	6.36324	13.4883	0.000240059	0.00375884	NCAM2	neural cell adhesion molecule 2
ENSG00000145623	1.57779	5.91443	13.486	0.000240352	0.00375884	OSMR	oncostatin M receptor
ENSG00000160172	-1.69601	4.7662	13.4707	0.000242313	0.00378389
ENSG00000166436	-1.62609	6.97849	13.456	0.00024422	0.00380802	TRIM66	tripartite motif containing 66
ENSG00000157087	-1.57424	5.54859	13.4189	0.000249099	0.00387836	ATP2B2	ATPase plasma membrane Ca2+ transporting 2
ENSG00000151617	1.6047	4.48576	13.3848	0.000253669	0.00394367	EDNRA	endothelin receptor type A
ENSG00000049245	1.6416	5.20157	13.3625	0.000256709	0.00397869	VAMP3	vesicle associated membrane protein 3
ENSG00000112562	1.53826	4.87356	13.3611	0.000256894	0.00397869	SMOC2	SPARC related modular calcium binding 2
ENSG00000177963	-1.64631	4.84978	13.3599	0.000257056	0.00397869	RIC8A	RIC8 guanine nucleotide exchange factor A
ENSG00000108405	-1.70011	4.58812	13.3453	0.000259071	0.004004	P2RX1	purinergic receptor P2X 1
ENSG00000117245	-1.63056	5.23395	13.3247	0.000261932	0.00404228	KIF17	kinesin family member 17
ENSG00000130559	-1.54879	5.95247	13.316	0.000263152	0.00405517	CAMSAP1	calmodulin regulated spectrin associated protein 1
ENSG00000164078	1.5595	4.70448	13.3119	0.000263724	0.00405804	MST1R	macrophage stimulating 1 receptor
ENSG00000164877	1.51585	5.2198	13.3052	0.000264669	0.00406663	MICALL2	MICAL like 2
ENSG00000166450	-1.63252	6.6222	13.3002	0.000265374	0.00407152	PRTG	protogenin
ENSG00000026652	-1.53892	6.03787	13.2903	0.00026679	0.00408508	AGPAT4	1-acylglycerol-3-phosphate O-acyltransferase 4
ENSG00000150907	1.46318	5.82267	13.2885	0.000267034	0.00408508	FOXO1	forkhead box O1
ENSG00000126581	-1.59881	6.36263	13.2842	0.000267654	0.00408862	BECN1	beclin 1
ENSG00000135097	1.60476	4.9587	13.2563	0.000271672	0.00414398	MSI1	musashi RNA binding protein 1
ENSG00000260908	-1.65036	6.0334	13.2369	0.000274495	0.00418098
ENSG00000066382	1.47178	6.18599	13.223	0.00027653	0.00420589	MPPED2	metallophosphoesterase domain containing 2
ENSG00000142207	1.40187	6.93329	13.211	0.000278312	0.00422689	URB1	URB1 ribosome biogenesis homolog
ENSG00000197702	1.42408	6.78363	13.1956	0.000280614	0.00425571	PARVA	parvin alpha
ENSG00000103507	1.62058	4.58589	13.1621	0.000285665	0.00432608	BCKDK	branched chain keto acid dehydrogenase kinase
ENSG00000138039	1.65753	4.80912	13.1588	0.000286172	0.00432753	LHCGR	luteinizing hormone/choriogonadotropin receptor
ENSG00000183662	-1.59558	4.35037	13.1514	0.000287303	0.0043384	TAFA1	TAFA chemokine like family member 1
ENSG00000105849	-1.65645	4.49879	13.1074	0.000294128	0.00443509	POLR1F	RNA polymerase I subunit F
ENSG00000145569	-1.51814	5.65043	13.051	0.000303124	0.00456421	OTULINL	OTU deubiquitinase with linear linkage specificity like
ENSG00000128591	-1.55968	6.34963	13.0325	0.000306129	0.00460286	FLNC	filamin C
ENSG00000189308	-1.63632	5.86045	12.9673	0.000316983	0.00475927	LIN54	lin-54 DREAM MuvB core complex component
ENSG00000185591	-1.60023	5.50743	12.9531	0.000319399	0.00478871	SP1	Sp1 transcription factor
ENSG00000188056	1.65226	3.9408	12.941	0.000321457	0.004806	TREML4	triggering receptor expressed on myeloid cells like 4
ENSG00000165521	1.56909	4.95554	12.941	0.000321466	0.004806	EML5	EMAP like 5
ENSG00000164118	1.475	5.66972	12.9381	0.000321962	0.00480659	CEP44	centrosomal protein 44
ENSG00000135919	-1.52736	6.45585	12.9325	0.000322927	0.00481418	SERPINE2	serpin family E member 2
ENSG00000188735	-1.6166	7.20635	12.9224	0.00032468	0.00483345	TMEM120B	transmembrane protein 120B
ENSG00000180336	-1.56896	6.35832	12.9127	0.000326358	0.00485158	MEIOC	meiosis specific with coiled-coil domain
ENSG00000168672	1.57166	4.78036	12.8992	0.000328726	0.00487989	LRATD2	LRAT domain containing 2
ENSG00000133794	-1.51603	5.84166	12.8592	0.000335823	0.00496872	BMAL1	basic helix-loop-helix ARNT like 1
ENSG00000216937	-1.53949	6.37202	12.8581	0.000336025	0.00496872	CCDC7	coiled-coil domain containing 7
ENSG00000140526	-1.56066	6.78797	12.8575	0.000336126	0.00496872	ABHD2	abhydrolase domain containing 2, acylglycerol lipase
ENSG00000163069	1.54267	5.04545	12.8515	0.000337214	0.00497781	SGCB	sarcoglycan beta
ENSG00000080200	1.40004	5.67337	12.8278	0.000341514	0.00503423	CRYBG3	crystallin beta-gamma domain containing 3
ENSG00000189367	-1.65607	5.41694	12.7932	0.00034788	0.00512088	KIAA0408	KIAA0408
ENSG00000103707	-1.52069	6.06934	12.7785	0.000350623	0.00515405	MTFMT	mitochondrial methionyl-tRNA formyltransferase
ENSG00000165476	1.64155	5.47041	12.7743	0.000351409	0.00515841	REEP3	receptor accessory protein 3
ENSG00000108306	-1.51828	7.75136	12.7652	0.000353122	0.00517634	FBXL20	F-box and leucine rich repeat protein 20
ENSG00000111262	-1.60449	5.00243	12.7542	0.000355204	0.00519962	KCNA1	potassium voltage-gated channel subfamily A member 1
ENSG00000172725	-1.55466	4.85483	12.7179	0.000362177	0.00529432	CORO1B	coronin 1B
ENSG00000072041	1.42486	6.72144	12.7022	0.000365221	0.00533142	SLC6A15	solute carrier family 6 member 15
ENSG00000069535	-1.56991	4.62682	12.6507	0.000375416	0.00546994	MAOB	monoamine oxidase B
ENSG00000147082	-1.56723	4.67084	12.6491	0.00037575	0.00546994	CCNB3	cyclin B3
ENSG00000235194	-1.6082	5.05227	12.6354	0.000378505	0.00549513	PPP1R3E	protein phosphatase 1 regulatory subunit 3E
ENSG00000128594	-1.65155	4.96174	12.6353	0.000378524	0.00549513	LRRC4	leucine rich repeat containing 4
ENSG00000165617	-1.62272	4.56817	12.6263	0.000380366	0.00551426	DACT1	dishevelled binding antagonist of beta catenin 1
ENSG00000162461	-1.53608	5.73171	12.6099	0.000383711	0.00555509	SLC25A34	solute carrier family 25 member 34
ENSG00000175029	-1.49603	6.98444	12.6021	0.000385324	0.00556546	CTBP2	C-terminal binding protein 2
ENSG00000186510	-1.6445	4.6235	12.6006	0.000385628	0.00556546	CLCNKA	chloride voltage-gated channel Ka
ENSG00000255529	-1.55501	5.64713	12.5987	0.000386013	0.00556546	POLR2M	RNA polymerase II subunit M
ENSG00000081803	-1.55811	5.1531	12.589	0.000388034	0.00558695	CADPS2	calcium dependent secretion activator 2
ENSG00000150867	-1.57028	5.99442	12.5762	0.000390681	0.00561737	PIP4K2A	phosphatidylinositol-5-phosphate 4-kinase type 2 alpha
ENSG00000010244	1.40908	7.20153	12.5717	0.00039163	0.00562333	ZNF207	zinc finger protein 207
ENSG00000159625	-1.5417	5.32309	12.5653	0.000392981	0.00563505	DRC7	dynein regulatory complex subunit 7
ENSG00000111801	-1.54094	4.90156	12.5458	0.000397106	0.00567891	BTN3A3	butyrophilin subfamily 3 member A3
ENSG00000143476	1.50172	4.78952	12.5457	0.000397119	0.00567891	DTL	denticleless E3 ubiquitin protein ligase homolog
ENSG00000174576	-1.59854	4.50599	12.5425	0.000397803	0.00568097	NPAS4	neuronal PAS domain protein 4
ENSG00000203805	-1.52665	5.37459	12.537	0.000398963	0.00568982	PLPP4	phospholipid phosphatase 4
ENSG00000136238	1.45189	5.21989	12.5097	0.000404848	0.00576593	RAC1	Rac family small GTPase 1
ENSG00000062716	-1.54347	5.96668	12.4857	0.000410069	0.00582806	VMP1	vacuole membrane protein 1
ENSG00000106462	1.42633	5.54564	12.4846	0.000410317	0.00582806	EZH2	enhancer of zeste 2 polycomb repressive complex 2 subunit
ENSG00000175354	1.39319	6.82903	12.4703	0.000413473	0.00586497	PTPN2	protein tyrosine phosphatase non-receptor type 2
ENSG00000197312	-1.51977	6.67201	12.4576	0.000416285	0.00589691	DDI2	DNA damage inducible 1 homolog 2
ENSG00000047056	-1.50447	5.62597	12.444	0.000419342	0.00593223	WDR37	WD repeat domain 37
ENSG00000162374	-1.58959	5.56395	12.4235	0.000423967	0.00598864	ELAVL4	ELAV like RNA binding protein 4
ENSG00000173692	-1.46383	8.05792	12.4213	0.000424468	0.00598864	PSMD1	proteasome 26S subunit, non-ATPase 1
ENSG00000110660	1.48337	4.69454	12.4142	0.000426073	0.00599565	SLC35F2	solute carrier family 35 member F2
ENSG00000198824	-1.60525	6.00279	12.4131	0.000426327	0.00599565	CHAMP1	chromosome alignment maintaining phosphoprotein 1
ENSG00000166341	-1.56575	6.09659	12.4116	0.000426674	0.00599565	DCHS1	dachsous cadherin-related 1
ENSG00000183092	-1.56025	6.42863	12.4076	0.000427582	0.0060004	BEGAIN	brain enriched guanylate kinase associated
ENSG00000185689	-1.77827	4.07993	12.4048	0.000428235	0.00600157	TEX56P	testis expressed 56, pseudogene
ENSG00000206172	1.34028	10.0908	12.3898	0.00043168	0.0060418	HBA1	hemoglobin subunit alpha 1
ENSG00000179361	1.43275	5.95638	12.3832	0.000433208	0.00605514	ARID3B	AT-rich interaction domain 3B
ENSG00000188536	1.34219	9.52839	12.3587	0.000438931	0.00612504	HBA2	hemoglobin subunit alpha 2
ENSG00000184530	1.63162	3.60706	12.3568	0.000439373	0.00612504	C6orf58	chromosome 6 open reading frame 58
ENSG00000142197	1.44367	6.69955	12.3454	0.000442063	0.00615438	DOP1B	DOP1 leucine zipper like protein B
ENSG00000141449	-1.56089	6.36982	12.337	0.000444073	0.00617272	GREB1L	GREB1 like retinoic acid receptor coactivator
ENSG00000148690	-1.50359	6.4965	12.335	0.000444553	0.00617272	FRA10AC1	FRA10A associated CGG repeat 1
ENSG00000164675	-1.74722	4.63037	12.327	0.000446448	0.00619087	IQUB	IQ motif and ubiquitin domain containing
ENSG00000104044	-1.81284	3.7164	12.3222	0.00044761	0.0061988	OCA2	OCA2 melanosomal transmembrane protein
ENSG00000175395	-1.66594	4.55004	12.2806	0.000457681	0.00632994	ZNF25	zinc finger protein 25
ENSG00000154655	-1.52796	5.84482	12.2778	0.000458386	0.00633138	L3MBTL4	L3MBTL histone methyl-lysine binding protein 4
ENSG00000176531	-1.56323	5.41113	12.2671	0.000461018	0.00635939	PHLDB3	pleckstrin homology like domain family B member 3
ENSG00000126247	1.46321	5.1658	12.2579	0.000463291	0.00638237	CAPNS1	calpain small subunit 1
ENSG00000136193	1.44043	4.99308	12.244	0.000466765	0.00642183	SCRN1	secernin 1
ENSG00000134369	1.36263	7.51403	12.235	0.000469022	0.00644446	NAV1	neuron navigator 1
ENSG00000047249	-1.52228	4.97414	12.2162	0.000473766	0.00650115	ATP6V1H	ATPase H+ transporting V1 subunit H
ENSG00000153560	-1.54473	5.77204	12.18	0.00048304	0.00661635	UBP1	upstream binding protein 1
ENSG00000251369	-1.66403	4.67192	12.1786	0.000483418	0.00661635	ZNF550	zinc finger protein 550
ENSG00000177302	-1.57447	5.58158	12.175	0.000484337	0.00662032	TOP3A	DNA topoisomerase III alpha
ENSG00000100221	1.43943	5.56467	12.1398	0.000493572	0.00673781	JOSD1	Josephin domain containing 1
ENSG00000177483	-1.57662	5.31347	12.1365	0.000494438	0.00674087	RBM44	RNA binding motif protein 44
ENSG00000180592	-1.47304	5.65898	12.0887	0.000507292	0.00690717	SKIDA1	SKI/DACH domain containing 1
ENSG00000043514	1.42438	5.4825	12.0651	0.000513735	0.00698586	TRIT1	tRNA isopentenyltransferase 1
ENSG00000182107	-1.56458	4.47723	12.0498	0.00051797	0.00703436	TMEM30B	transmembrane protein 30B
ENSG00000166741	1.48356	4.85302	12.0276	0.00052419	0.00710967	NNMT	nicotinamide N-methyltransferase
ENSG00000156925	1.49994	4.62814	12.0157	0.000527553	0.00714606	ZIC3	Zic family member 3
ENSG00000187950	1.45248	4.75903	12.0002	0.000531949	0.00719635	OVCH1	ovochymase 1
ENSG00000120925	-1.46199	5.98973	11.9537	0.000545381	0.00736536	RNF170	ring finger protein 170
ENSG00000153048	-1.57745	5.70087	11.9522	0.000545841	0.00736536	CARHSP1	calcium regulated heat stable protein 1
ENSG00000102471	-1.58949	5.1734	11.9116	0.000557853	0.00751719	NDFIP2	Nedd4 family interacting protein 2
ENSG00000155918	-1.72788	3.29062	11.9094	0.000558522	0.00751719	RAET1L	retinoic acid early transcript 1L
ENSG00000233917	-1.65159	4.13403	11.905	0.000559833	0.00752522	POTEB	POTE ankyrin domain family member B
ENSG00000237636	-1.49016	5.09492	11.8908	0.000564129	0.00757328	ANKRD26P3	ankyrin repeat domain 26 pseudogene 3
ENSG00000184216	-1.48758	5.50594	11.8833	0.000566388	0.00759392	IRAK1	interleukin 1 receptor associated kinase 1
ENSG00000154438	-1.48427	5.23729	11.8789	0.000567728	0.00760221	ASZ1	ankyrin repeat, SAM and basic leucine zipper domain containing 1
ENSG00000090402	-1.48313	5.46379	11.8666	0.000571497	0.00764296	SI	sucrase-isomaltase
ENSG00000078246	-1.56337	4.29964	11.8636	0.00057241	0.00764545	TULP3	TUB like protein 3
ENSG00000187607	1.41911	5.86831	11.8377	0.000580449	0.00774299	ZNF286A	zinc finger protein 286A
ENSG00000182621	1.36043	6.68014	11.8324	0.000582098	0.00775517	PLCB1	phospholipase C beta 1
ENSG00000161217	-1.51471	5.80621	11.8126	0.000588326	0.00782823	PCYT1A	phosphate cytidylyltransferase 1A, choline
ENSG00000232871	1.55215	4.6186	11.8077	0.000589851	0.00783861	SEC1P	secretory blood group 1, pseudogene
ENSG00000069329	-1.43553	6.9269	11.8038	0.000591109	0.00784433	VPS35	VPS35 retromer complex component
ENSG00000064218	1.60455	4.02933	11.7994	0.000592514	0.00784433	DMRT3	doublesex and mab-3 related transcription factor 3
ENSG00000185988	1.5775	5.20717	11.7993	0.000592517	0.00784433	PLK5	polo like kinase 5 (inactive)
ENSG00000022355	-1.50982	5.41712	11.7951	0.000593884	0.00784684	GABRA1	gamma-aminobutyric acid type A receptor subunit alpha1
ENSG00000148925	1.44962	4.74949	11.7941	0.000594198	0.00784684	BTBD10	BTB domain containing 10
ENSG00000182670	-1.42683	6.78184	11.7747	0.000600398	0.00791878	TTC3	tetratricopeptide repeat domain 3
ENSG00000005206	-1.51682	5.3361	11.7704	0.000601788	0.00792719	SPPL2B	signal peptide peptidase like 2B
ENSG00000154262	1.37402	7.35749	11.7554	0.00060668	0.00797831	ABCA6	ATP binding cassette subfamily A member 6
ENSG00000120051	-1.52052	4.82378	11.7538	0.000607186	0.00797831	CFAP58	cilia and flagella associated protein 58
ENSG00000119314	-1.49604	5.95918	11.7508	0.000608171	0.0079813	PTBP3	polypyrimidine tract binding protein 3
ENSG00000241489	1.5114	5.64224	11.7465	0.000609572	0.00798972
ENSG00000141858	1.47561	4.61674	11.7438	0.000610447	0.00799124	SAMD1	sterile alpha motif domain containing 1
ENSG00000100393	-1.40888	6.99867	11.7391	0.000611998	0.00800159	EP300	E1A binding protein p300
ENSG00000168807	-1.60203	6.34016	11.7102	0.000621579	0.00811677	SNTB2	syntrophin beta 2
ENSG00000179981	-1.44388	5.10932	11.698	0.000625664	0.00815999	TSHZ1	teashirt zinc finger homeobox 1
ENSG00000005844	-1.43488	7.36014	11.6857	0.000629839	0.00820428	ITGAL	integrin subunit alpha L
ENSG00000118007	1.44316	5.2562	11.6792	0.00063202	0.00822251	STAG1	stromal antigen 1
ENSG00000168769	1.32045	7.39901	11.6666	0.000636331	0.00826838	TET2	tet methylcytosine dioxygenase 2
ENSG00000176049	1.43967	6.16572	11.6485	0.000642536	0.00833871	JAKMIP2	janus kinase and microtubule interacting protein 2
ENSG00000239839	-1.50156	4.7414	11.6451	0.000643706	0.0083436	DEFA3	defensin alpha 3
ENSG00000132846	1.39575	5.60071	11.641	0.000645122	0.00835167	ZBED3	zinc finger BED-type containing 3
ENSG00000076201	1.56156	5.0258	11.6291	0.000649286	0.00839525	PTPN23	protein tyrosine phosphatase non-receptor type 23
ENSG00000076864	-1.45126	5.40534	11.6178	0.000653226	0.00843119	RAP1GAP	RAP1 GTPase activating protein
ENSG00000167642	-1.42347	5.36007	11.6166	0.000653667	0.00843119	SPINT2	serine peptidase inhibitor, Kunitz type 2
ENSG00000197969	-1.49298	7.2174	11.5904	0.000662916	0.00854001	VPS13A	vacuolar protein sorting 13 homolog A
ENSG00000064042	1.47864	6.28304	11.5781	0.00066732	0.00858624	LIMCH1	LIM and calponin homology domains 1
ENSG00000154080	1.41198	5.85172	11.5562	0.000675232	0.00867159	CHST9	carbohydrate sulfotransferase 9
ENSG00000104361	-1.40772	6.25266	11.5552	0.000675601	0.00867159	NIPAL2	NIPA like domain containing 2
ENSG00000173276	-1.49702	5.28153	11.5433	0.000679942	0.00871668	ZBTB21	zinc finger and BTB domain containing 21
ENSG00000115568	-1.47513	5.73087	11.5054	0.000693948	0.0088854	ZNF142	zinc finger protein 142
ENSG00000070748	-1.5532	5.34239	11.4943	0.000698107	0.0089278	CHAT	choline O-acetyltransferase
ENSG00000165879	-1.66041	3.82733	11.4884	0.000700335	0.00894542	FRAT1	FRAT regulator of WNT signaling pathway 1
ENSG00000148337	1.36489	6.16521	11.4765	0.000704821	0.00899181	CIZ1	CDKN1A interacting zinc finger protein 1
ENSG00000115687	-1.45349	5.99359	11.4597	0.000711203	0.00904762	PASK	PAS domain containing serine/threonine kinase
ENSG00000163412	-1.54981	5.90771	11.4588	0.000711579	0.00904762	EIF4E3	eukaryotic translation initiation factor 4E family member 3
ENSG00000028277	1.32663	6.16501	11.4582	0.000711775	0.00904762	POU2F2	POU class 2 homeobox 2
ENSG00000121406	-1.46283	6.53032	11.4503	0.000714842	0.00907564	ZNF549	zinc finger protein 549
ENSG00000123094	-1.53005	6.18965	11.4405	0.000718602	0.00911239	RASSF8	Ras association domain family member 8
ENSG00000148840	1.40879	5.20687	11.432	0.00072189	0.00914307	PPRC1	PPARG related coactivator 1
ENSG00000178425	1.37635	5.49197	11.4149	0.000728577	0.00921668	NT5DC1	5'-nucleotidase domain containing 1
ENSG00000178567	-1.48673	5.15478	11.4113	0.000729977	0.0092233	EPM2AIP1	EPM2A interacting protein 1
ENSG00000158955	1.48233	5.00811	11.3974	0.000735489	0.0092818	WNT9B	Wnt family member 9B
ENSG00000123500	-1.49654	4.60439	11.3858	0.000740088	0.00932866	COL10A1	collagen type X alpha 1 chain
ENSG00000139546	-1.58399	4.28518	11.371	0.000745983	0.00939172	TARBP2	TARBP2 subunit of RISC loading complex
ENSG00000107882	1.47191	5.05972	11.3552	0.000752359	0.00946067	SUFU	SUFU negative regulator of hedgehog signaling
ENSG00000090470	-1.45923	5.03839	11.347	0.000755704	0.00949139	PDCD7	programmed cell death 7
ENSG00000165821	1.55333	4.57734	11.3331	0.000761369	0.00955115	SALL2	spalt like transcription factor 2
ENSG00000136144	1.42918	4.80419	11.323	0.000765524	0.00959183	RCBTB1	RCC1 and BTB domain containing protein 1
ENSG00000188385	-1.49495	5.92593	11.3177	0.000767721	0.00960792	JAKMIP3	Janus kinase and microtubule interacting protein 3
ENSG00000111224	-1.47324	6.10336	11.2888	0.000779755	0.00974694	PARP11	poly(ADP-ribose) polymerase family member 11
ENSG00000214357	-1.50683	5.2006	11.2839	0.00078183	0.00976128	NEURL1B	neuralized E3 ubiquitin protein ligase 1B
ENSG00000162062	1.54835	3.86534	11.2755	0.000785363	0.00979272	TEDC2	tubulin epsilon and delta complex 2
ENSG00000181163	-1.43058	6.54266	11.2735	0.000786209	0.00979272	NPM1	nucleophosmin 1
ENSG00000042980	-1.44278	7.03511	11.27	0.000787697	0.00979966	ADAM28	ADAM metallopeptidase domain 28
ENSG00000196218	-1.38634	6.97421	11.2607	0.000791674	0.00983015	RYR1	ryanodine receptor 1
ENSG00000133106	-1.4626	5.12608	11.2599	0.000792016	0.00983015	EPSTI1	epithelial stromal interaction 1
ENSG00000147255	1.39344	6.10664	11.2561	0.000793612	0.00983836	IGSF1	immunoglobulin superfamily member 1
ENSG00000100100	1.38895	5.11165	11.2321	0.000803928	0.00995185	PIK3IP1	phosphoinositide-3-kinase interacting protein 1
ENSG00000196358	1.38502	5.42665	11.2305	0.000804658	0.00995185	NTNG2	netrin G2
ENSG00000151470	-1.5348	5.60593	11.2251	0.00080698	0.00996885	C4orf33	chromosome 4 open reading frame 33
ENSG00000086758	-1.39941	6.88166	11.2194	0.000809452	0.00998766	HUWE1	HECT, UBA and WWE domain containing E3 ubiquitin protein ligase 1
ENSG00000183246	-1.79437	3.02953	11.2136	0.000811995	0.0100073	RIMBP3C	RIMS binding protein 3C
ENSG00000104415	1.60689	4.91428	11.2072	0.000814821	0.0100304	CCN4	cellular communication network factor 4
ENSG00000197756	-1.3956	6.4949	11.1982	0.000818756	0.0100671	RPL37A	ribosomal protein L37a
ENSG00000144554	1.31707	7.78076	11.1948	0.000820257	0.0100738	FANCD2	FA complementation group D2
ENSG00000106588	-1.46166	6.368	11.1909	0.000821973	0.0100831	PSMA2	proteasome 20S subunit alpha 2
ENSG00000131759	1.41183	5.22435	11.1715	0.000830637	0.0101775	RARA	retinoic acid receptor alpha
ENSG00000047579	1.49436	4.39833	11.1641	0.000833936	0.010206	DTNBP1	dystrobrevin binding protein 1
ENSG00000159648	1.42958	4.72452	11.1411	0.000844355	0.0103215	TEPP	testis, prostate and placenta expressed
ENSG00000168491	-1.50637	4.48814	11.132	0.000848526	0.0103605	CCDC110	coiled-coil domain containing 110
ENSG00000117505	-1.40388	7.33337	11.109	0.000859111	0.0104776	DR1	down-regulator of transcription 1
ENSG00000076706	-1.40473	6.07757	11.0955	0.000865373	0.0105417	MCAM	melanoma cell adhesion molecule
ENSG00000071054	-1.43447	6.70014	11.074	0.000875465	0.0106523	MAP4K4	mitogen-activated protein kinase kinase kinase kinase 4
ENSG00000151726	-1.38291	6.07213	11.0689	0.000877875	0.0106693	ACSL1	acyl-CoA synthetase long chain family member 1
ENSG00000141385	-1.42414	5.54345	11.0508	0.000886467	0.0107481	AFG3L2	AFG3 like matrix AAA peptidase subunit 2
ENSG00000166037	-1.47935	5.95343	11.0507	0.000886529	0.0107481	CEP57	centrosomal protein 57
ENSG00000070214	-1.42963	6.68668	11.0489	0.000887421	0.0107481	SLC44A1	solute carrier family 44 member 1
ENSG00000048028	1.36592	5.65991	11.0147	0.000903924	0.0109299	USP28	ubiquitin specific peptidase 28
ENSG00000197808	-1.42165	6.16381	11.0133	0.000904596	0.0109299	ZNF461	zinc finger protein 461
ENSG00000197343	-1.42716	5.55236	11.0114	0.000905546	0.0109299	ZNF655	zinc finger protein 655
ENSG00000151012	1.35813	6.23707	11.0053	0.000908502	0.010953	SLC7A11	solute carrier family 7 member 11
ENSG00000156162	1.38814	6.05792	10.9716	0.000925167	0.0111286	DPY19L4	dpy-19 like 4
ENSG00000162753	1.36701	4.90394	10.9716	0.000925184	0.0111286	SLC9C2	solute carrier family 9 member C2 (putative)
ENSG00000204290	1.82063	2.62226	10.964	0.000929001	0.0111618	BTNL2	butyrophilin like 2
ENSG00000270188	1.3083	6.60796	10.9603	0.000930846	0.0111712
ENSG00000183808	1.34961	5.487	10.9547	0.000933672	0.0111851	RBM12B	RNA binding motif protein 12B
ENSG00000078114	-1.45199	6.66547	10.9538	0.000934127	0.0111851	NEBL	nebulette
ENSG00000088448	1.34181	5.02381	10.951	0.000935552	0.0111894	ANKRD10	ankyrin repeat domain 10
ENSG00000171777	1.39754	5.33022	10.9377	0.000942282	0.0112571	RASGRP4	RAS guanyl releasing protein 4
ENSG00000127084	1.48637	5.72957	10.9261	0.000948212	0.0113139	FGD3	FYVE, RhoGEF and PH domain containing 3
ENSG00000168907	-1.47103	6.15994	10.9242	0.000949186	0.0113139	PLA2G4F	phospholipase A2 group IVF
ENSG00000066084	1.31242	5.82095	10.9169	0.000952914	0.0113455	DIP2B	disco interacting protein 2 homolog B
ENSG00000106701	1.3557	5.54467	10.9006	0.000961334	0.0114328	FSD1L	fibronectin type III and SPRY domain containing 1 like
ENSG00000104804	1.53024	4.00028	10.8848	0.000969593	0.011518	TULP2	TUB like protein 2
ENSG00000132294	-1.44333	5.36701	10.872	0.000976283	0.0115844	EFR3A	EFR3 homolog A
ENSG00000067369	-1.43224	6.07948	10.8471	0.000989524	0.0117273	TP53BP1	tumor protein p53 binding protein 1
ENSG00000077549	-1.42316	7.20094	10.8451	0.000990551	0.0117273	CAPZB	capping actin protein of muscle Z-line subunit beta
ENSG00000146376	-1.47935	5.09353	10.8269	0.00100035	0.01183	ARHGAP18	Rho GTPase activating protein 18
ENSG00000159445	-1.3905	7.14875	10.8228	0.00100256	0.0118428	THEM4	thioesterase superfamily member 4
ENSG00000109320	-1.46284	5.69859	10.8123	0.00100831	0.0118973	NFKB1	nuclear factor kappa B subunit 1
ENSG00000170145	1.34207	6.38533	10.7933	0.00101869	0.0120064	SIK2	salt inducible kinase 2
ENSG00000173727	-1.46945	5.29523	10.7468	0.00104461	0.0122777
ENSG00000131584	1.37748	5.52089	10.7454	0.0010454	0.0122777	ACAP3	ArfGAP with coiled-coil, ankyrin repeat and PH domains 3
ENSG00000007541	-1.36992	5.57551	10.7441	0.00104615	0.0122777	PIGQ	phosphatidylinositol glycan anchor biosynthesis class Q
ENSG00000144810	-1.36682	7.04681	10.7437	0.00104638	0.0122777	COL8A1	collagen type VIII alpha 1 chain
ENSG00000140332	1.28843	6.34546	10.7362	0.00105061	0.0123137	TLE3	TLE family member 3, transcriptional corepressor
ENSG00000213265	-1.43352	4.67314	10.7278	0.00105539	0.0123559	TSGA13	testis specific 13
ENSG00000111696	1.27883	6.72006	10.7237	0.00105772	0.0123694	NT5DC3	5'-nucleotidase domain containing 3
ENSG00000074590	-1.37734	5.31408	10.7199	0.00105992	0.0123814	NUAK1	NUAK family kinase 1
ENSG00000260001	-1.56885	4.76717	10.7166	0.00106181	0.0123882	TGFBR3L	transforming growth factor beta receptor 3 like
ENSG00000157554	-1.40814	5.72785	10.7147	0.00106286	0.0123882	ERG	ETS transcription factor ERG
ENSG00000088881	-1.4068	4.65256	10.705	0.00106849	0.0124401	EBF4	EBF family member 4
ENSG00000214013	-1.37687	6.79088	10.6953	0.00107407	0.0124779	GANC	glucosidase alpha, neutral C
ENSG00000155158	-1.3756	7.27168	10.6953	0.0010741	0.0124779	TTC39B	tetratricopeptide repeat domain 39B
ENSG00000081386	1.3378	5.49804	10.6873	0.00107872	0.0125177	ZNF510	zinc finger protein 510
ENSG00000176371	-1.43346	5.97922	10.6764	0.00108513	0.0125782	ZSCAN2	zinc finger and SCAN domain containing 2
ENSG00000125246	-1.41384	5.36426	10.6706	0.00108852	0.0126032	CLYBL	citramalyl-CoA lyase
ENSG00000158458	-1.45523	4.82368	10.6686	0.00108968	0.0126032	NRG2	neuregulin 2
ENSG00000198691	1.32267	6.02485	10.6407	0.00110623	0.0127764	ABCA4	ATP binding cassette subfamily A member 4
ENSG00000165219	-1.39106	7.25736	10.6393	0.00110709	0.0127764	GAPVD1	GTPase activating protein and VPS9 domains 1
ENSG00000106246	1.31348	5.68124	10.6354	0.00110941	0.0127891	PTCD1	pentatricopeptide repeat domain 1
ENSG00000167528	-1.33623	6.34176	10.6143	0.00112215	0.012922	ZNF641	zinc finger protein 641
ENSG00000100299	-1.37675	7.45905	10.6013	0.00113008	0.0129951	ARSA	arylsulfatase A
ENSG00000157107	-1.43182	5.33876	10.5998	0.00113097	0.0129951	FCHO2	FCH and mu domain containing endocytic adaptor 2
ENSG00000064687	1.30746	5.81585	10.5939	0.00113459	0.0130128	ABCA7	ATP binding cassette subfamily A member 7
ENSG00000166707	-1.50161	4.10834	10.5933	0.00113499	0.0130128	ZCCHC18	zinc finger CCHC-type containing 18
ENSG00000099284	-1.38042	7.6837	10.5801	0.0011431	0.013078	MACROH2A2	macroH2A.2 histone
ENSG00000184863	-1.37022	5.96187	10.58	0.00114316	0.013078	RBM33	RNA binding motif protein 33
ENSG00000108231	-1.32416	7.14608	10.5586	0.00115648	0.013216	LGI1	leucine rich glioma inactivated 1
ENSG00000141934	-1.37414	6.59055	10.5472	0.00116366	0.0132836	PLPP2	phospholipid phosphatase 2
ENSG00000163673	-1.40241	5.66664	10.539	0.00116883	0.0133282	DCLK3	doublecortin like kinase 3
ENSG00000080371	1.3991	8.15959	10.5297	0.00117468	0.0133804	RAB21	RAB21, member RAS oncogene family
ENSG00000165891	-1.4111	4.97471	10.5131	0.00118529	0.0134866	E2F7	E2F transcription factor 7
ENSG00000136878	1.36158	5.112	10.5046	0.00119076	0.0135266	USP20	ubiquitin specific peptidase 20
ENSG00000120519	-1.40537	5.18962	10.5037	0.00119137	0.0135266	SLC10A7	solute carrier family 10 member 7
ENSG00000146373	1.30132	7.06477	10.498	0.00119502	0.0135535	RNF217	ring finger protein 217
ENSG00000100095	-1.41389	5.27514	10.4705	0.00121296	0.0137421	SEZ6L	seizure related 6 homolog like
ENSG00000151092	1.31862	6.2246	10.4635	0.00121754	0.0137792	NGLY1	N-glycanase 1
ENSG00000180776	1.323	6.34732	10.4612	0.00121906	0.0137793	ZDHHC20	zinc finger DHHC-type palmitoyltransferase 20
ENSG00000181026	-1.43628	4.68806	10.4596	0.00122017	0.0137793	AEN	apoptosis enhancing nuclease
ENSG00000106571	-1.357	6.39854	10.4483	0.0012276	0.0138398	GLI3	GLI family zinc finger 3
ENSG00000165973	-1.46431	5.21269	10.4475	0.00122816	0.0138398	NELL1	neural EGFL like 1
ENSG00000109475	-1.37736	5.6247	10.4444	0.0012302	0.0138479	RPL34	ribosomal protein L34
ENSG00000189079	-1.36456	6.50456	10.4188	0.00124739	0.0140265	ARID2	AT-rich interaction domain 2
ENSG00000181788	-1.47617	4.87802	10.4129	0.00125137	0.0140562	SIAH2	siah E3 ubiquitin protein ligase 2
ENSG00000186666	-1.36943	7.02681	10.4084	0.00125443	0.0140756	BCDIN3D	BCDIN3 domain containing RNA methyltransferase
ENSG00000162669	-1.48088	5.02661	10.4048	0.00125686	0.0140878	HFM1	helicase for meiosis 1
ENSG00000119616	-1.34918	6.78518	10.3859	0.0012698	0.0142178	FCF1	FCF1 rRNA-processing protein
ENSG00000090932	1.50918	4.14941	10.3832	0.00127168	0.0142237	DLL3	delta like canonical Notch ligand 3
ENSG00000087995	-1.33708	6.87472	10.3806	0.00127348	0.0142286	METTL2A	methyltransferase 2A, methylcytidine
ENSG00000130749	-1.36098	5.47063	10.3737	0.00127826	0.0142668	ZC3H4	zinc finger CCCH-type containing 4
ENSG00000177414	-1.6586	3.6875	10.3355	0.00130496	0.0145495	UBE2U	ubiquitin conjugating enzyme E2 U
ENSG00000144320	1.30927	7.17681	10.3268	0.0013111	0.0145891	LNPK	lunapark, ER junction formation factor
ENSG00000144366	-1.3619	5.96943	10.3266	0.00131129	0.0145891	GULP1	GULP PTB domain containing engulfment adaptor 1
ENSG00000165359	-1.41428	4.63978	10.3166	0.00131836	0.0146523	INTS6L	integrator complex subunit 6 like
ENSG00000168621	1.29864	5.49088	10.3079	0.0013246	0.0147062	GDNF	glial cell derived neurotrophic factor
ENSG00000122068	-1.3531	6.56638	10.3054	0.0013264	0.0147106	FYTTD1	forty-two-three domain containing 1
ENSG00000074219	1.37983	4.69499	10.2931	0.00133531	0.0147939	TEAD2	TEA domain transcription factor 2
ENSG00000137942	1.47895	5.2051	10.289	0.00133826	0.014811	FNBP1L	formin binding protein 1 like
ENSG00000101842	1.32845	5.27668	10.2682	0.0013534	0.0149627	VSIG1	V-set and immunoglobulin domain containing 1
ENSG00000100206	-1.42321	5.64022	10.2659	0.00135514	0.0149663	DMC1	DNA meiotic recombinase 1
ENSG00000185404	1.33789	6.07332	10.2615	0.00135839	0.0149812	SP140L	SP140 nuclear body protein like
ENSG00000165168	1.46761	4.80951	10.259	0.00136017	0.0149812	CYBB	cytochrome b-245 beta chain
ENSG00000157510	-1.46295	6.20743	10.2582	0.00136076	0.0149812	AFAP1L1	actin filament associated protein 1 like 1
ENSG00000178149	1.43147	4.04101	10.2558	0.00136256	0.0149853	DALRD3	DALR anticodon binding domain containing 3
ENSG00000249853	-1.4302	4.91636	10.2523	0.00136512	0.0149978	HS3ST5	heparan sulfate-glucosamine 3-sulfotransferase 5
ENSG00000025039	-1.41108	5.13439	10.2464	0.00136953	0.0150305	RRAGD	Ras related GTP binding D
ENSG00000103044	-1.42299	4.85779	10.2336	0.00137902	0.0150931	HAS3	hyaluronan synthase 3
ENSG00000124602	-1.47826	4.08782	10.2335	0.00137915	0.0150931	UNC5CL	unc-5 family C-terminal like
ENSG00000184916	-1.37719	5.11501	10.233	0.00137953	0.0150931	JAG2	jagged canonical Notch ligand 2
ENSG00000123572	1.32364	5.32383	10.2263	0.0013845	0.0151317	NRK	Nik related kinase
ENSG00000160299	1.3041	6.54443	10.2212	0.00138839	0.0151585	PCNT	pericentrin
ENSG00000135655	1.23808	7.93234	10.2058	0.00139996	0.015269	USP15	ubiquitin specific peptidase 15
ENSG00000176700	-1.50403	6.80651	10.1882	0.00141339	0.0153995
ENSG00000129167	1.30398	5.90671	10.1641	0.00143201	0.0155806	TPH1	tryptophan hydroxylase 1
ENSG00000101193	1.31276	4.9446	10.1629	0.00143297	0.0155806	GID8	GID complex subunit 8 homolog
ENSG00000140104	-1.4364	5.52349	10.1539	0.00143997	0.0156335	CLBA1	clathrin binding box of aftiphilin containing 1
ENSG00000166794	-1.39841	5.0094	10.1516	0.00144176	0.0156335	PPIB	peptidylprolyl isomerase B
ENSG00000021826	-1.35714	6.5928	10.1495	0.0014434	0.0156335	CPS1	carbamoyl-phosphate synthase 1
ENSG00000160654	-1.4054	5.80469	10.149	0.00144378	0.0156335	CD3G	CD3 gamma subunit of T-cell receptor complex
ENSG00000149658	-1.41661	4.42498	10.1315	0.00145758	0.015765	YTHDF1	YTH N6-methyladenosine RNA binding protein F1
ENSG00000163468	-1.36235	5.3844	10.1298	0.00145891	0.015765	CCT3	chaperonin containing TCP1 subunit 3
ENSG00000198353	-1.55889	4.0113	10.1262	0.00146178	0.01577	HOXC4	homeobox C4
ENSG00000118971	-1.36007	6.10979	10.1229	0.00146442	0.01577	CCND2	cyclin D2
ENSG00000197070	-1.41209	4.83588	10.1226	0.0014646	0.01577	ARRDC1	arrestin domain containing 1
ENSG00000104064	-1.41585	5.38138	10.1216	0.00146538	0.01577	GABPB1	GA binding protein transcription factor subunit beta 1
ENSG00000249439	-1.60288	3.73778	10.1134	0.00147197	0.0158249	HMGN1P14	high mobility group nucleosome binding domain 1 pseudogene 14
ENSG00000198885	1.33976	5.17013	10.0924	0.00148882	0.0159896	ITPRIPL1	ITPRIP like 1
ENSG00000137494	-1.41022	5.77017	10.0855	0.00149441	0.0160333	ANKRD42	ankyrin repeat domain 42
ENSG00000137959	-1.34341	6.85234	10.0704	0.00150669	0.0161485	IFI44L	interferon induced protein 44 like
ENSG00000219481	1.25927	7.50319	10.0613	0.00151419	0.0162091	NBPF1	NBPF member 1
ENSG00000145241	-1.32931	5.93774	10.0598	0.00151541	0.0162091	CENPC	centromere protein C
ENSG00000025800	-1.34178	5.65844	10.0513	0.00152239	0.0162672	KPNA6	karyopherin subunit alpha 6
ENSG00000155846	-1.32974	6.74188	10.0463	0.00152653	0.0162949	PPARGC1B	PPARG coactivator 1 beta
ENSG00000106034	-1.37545	5.72798	10.0374	0.0015339	0.016357	CPED1	cadherin like and PC-esterase domain containing 1
ENSG00000145331	1.32541	4.84334	10.0299	0.00154017	0.0163911	TRMT10A	tRNA methyltransferase 10A
ENSG00000136141	-1.34138	5.22856	10.0289	0.00154104	0.0163911	LRCH1	leucine rich repeats and calponin homology domain containing 1
ENSG00000144535	-1.34862	6.17755	10.028	0.00154178	0.0163911	DIS3L2	DIS3 like 3'-5' exoribonuclease 2
ENSG00000162407	-1.37454	5.401	10.0129	0.00155444	0.016509	PLPP3	phospholipid phosphatase 3
ENSG00000151834	-1.33269	6.59891	10.0098	0.00155709	0.0165206	GABRA2	gamma-aminobutyric acid type A receptor subunit alpha2
ENSG00000164211	1.37176	5.03888	10.0048	0.00156133	0.0165488	STARD4	StAR related lipid transfer domain containing 4
ENSG00000169607	-1.38296	5.86001	9.99867	0.00156653	0.0165873	CKAP2L	cytoskeleton associated protein 2 like
ENSG00000279765	1.30608	5.40919	9.99585	0.00156893	0.016596
ENSG00000132970	-1.38532	5.00002	9.9894	0.00157444	0.0166371	WASF3	WASP family member 3
ENSG00000100902	1.28598	6.76988	9.9876	0.00157598	0.0166371	PSMA6	proteasome 20S subunit alpha 6
ENSG00000132613	-1.45512	5.31761	9.97474	0.00158702	0.0167369	MTSS2	MTSS I-BAR domain containing 2
ENSG00000071991	1.27951	5.47472	9.97188	0.00158949	0.0167461	CDH19	cadherin 19
ENSG00000115556	-1.39814	5.85435	9.964	0.00159631	0.0168011	PLCD4	phospholipase C delta 4
ENSG00000270800	-1.37447	4.87985	9.95527	0.00160389	0.0168641	RPS10-NUDT3	RPS10-NUDT3 readthrough
ENSG00000091986	-1.31628	7.57121	9.9325	0.00162386	0.017057	CCDC80	coiled-coil domain containing 80
ENSG00000015568	-1.29058	7.69683	9.90769	0.0016459	0.0172585	RGPD5	RANBP2 like and GRIP domain containing 5
ENSG00000127249	-1.32835	6.3992	9.90721	0.00164632	0.0172585	ATP13A4	ATPase 13A4
ENSG00000142623	-1.41363	4.13037	9.89892	0.00165375	0.0173192	PADI1	peptidyl arginine deiminase 1
ENSG00000169155	-1.33813	6.15754	9.88604	0.00166537	0.017412	ZBTB43	zinc finger and BTB domain containing 43
ENSG00000004468	-1.34129	6.04525	9.88543	0.00166593	0.017412	CD38	CD38 molecule
ENSG00000255823	1.19744	9.42907	9.87562	0.00167483	0.0174877
ENSG00000169436	-1.31604	5.91784	9.86902	0.00168085	0.0175332	COL22A1	collagen type XXII alpha 1 chain
ENSG00000187017	-1.35244	5.40043	9.86107	0.00168813	0.0175917	ESPN	espin
ENSG00000220201	-1.48607	3.77266	9.84785	0.0017003	0.017701	ZGLP1	zinc finger GATA like protein 1
ENSG00000172534	-1.42392	5.95289	9.84475	0.00170317	0.0177133	HCFC1	host cell factor C1
ENSG00000168724	-1.31938	6.12446	9.83549	0.00171177	0.0177851	DNAJC21	DnaJ heat shock protein family (Hsp40) member C21
ENSG00000142599	-1.3176	6.76743	9.83258	0.00171448	0.0177957	RERE	arginine-glutamic acid dipeptide repeats
ENSG00000167193	-1.3291	5.45356	9.82974	0.00171712	0.0178056	CRK	CRK proto-oncogene, adaptor protein
ENSG00000111700	1.5894	4.2928	9.8233	0.00172315	0.0178505	SLCO1B3	solute carrier organic anion transporter family member 1B3
ENSG00000083845	-1.35803	5.33462	9.81987	0.00172637	0.0178663	RPS5	ribosomal protein S5
ENSG00000115020	1.24605	6.14809	9.81729	0.00172878	0.0178669	PIKFYVE	phosphoinositide kinase, FYVE-type zinc finger containing
ENSG00000132623	1.27517	6.79649	9.8162	0.00172982	0.0178669	ANKEF1	ankyrin repeat and EF-hand domain containing 1
ENSG00000067048	-1.47956	4.29075	9.81251	0.00173328	0.0178851	DDX3Y	DEAD-box helicase 3 Y-linked
ENSG00000121570	-1.30728	7.8948	9.80727	0.00173823	0.0179142	DPPA4	developmental pluripotency associated 4
ENSG00000136758	-1.35898	6.17966	9.80593	0.0017395	0.0179142	YME1L1	YME1 like 1 ATPase
ENSG00000139668	1.23438	6.64848	9.79619	0.00174874	0.0179917	WDFY2	WD repeat and FYVE domain containing 2
ENSG00000168522	-1.29138	8.06148	9.79138	0.00175332	0.0180083	FNTA	farnesyltransferase, CAAX box, alpha
ENSG00000175764	-1.36853	5.53751	9.7909	0.00175378	0.0180083	TTLL11	tubulin tyrosine ligase like 11
ENSG00000094963	-1.35203	5.25207	9.78858	0.00175599	0.0180135	FMO2	flavin containing dimethylaniline monoxygenase 2
ENSG00000108256	1.26798	5.6197	9.78548	0.00175895	0.0180263	NUFIP2	nuclear FMR1 interacting protein 2
ENSG00000104131	-1.36717	4.79841	9.76524	0.00177842	0.018208	EIF3J	eukaryotic translation initiation factor 3 subunit J
ENSG00000166946	-1.3302	6.70077	9.751	0.00179226	0.0183319	CCNDBP1	cyclin D1 binding protein 1
ENSG00000102100	-1.564	3.81467	9.73835	0.00180463	0.0184363	SLC35A2	solute carrier family 35 member A2
ENSG00000089472	-1.32867	5.51406	9.73698	0.00180597	0.0184363	HEPH	hephaestin
ENSG00000104427	-1.43882	4.15952	9.73519	0.00180774	0.0184365	ZC2HC1A	zinc finger C2HC-type containing 1A
ENSG00000132664	1.35985	4.81952	9.71168	0.00183101	0.0186557	POLR3F	RNA polymerase III subunit F
ENSG00000111860	1.33563	5.4654	9.7012	0.00184148	0.0187443	CEP85L	centrosomal protein 85 like
ENSG00000005810	-1.28985	7.60698	9.68984	0.0018529	0.0188423	MYCBP2	MYC binding protein 2
ENSG00000107937	-1.39928	5.65231	9.68541	0.00185737	0.0188695	GTPBP4	GTP binding protein 4
ENSG00000197376	-1.49786	4.16001	9.67828	0.00186459	0.0189246
ENSG00000197057	-1.32657	5.20914	9.66493	0.00187819	0.0190443	DTHD1	death domain containing 1
ENSG00000164756	-1.3137	5.84876	9.66275	0.00188042	0.0190485	SLC30A8	solute carrier family 30 member 8
ENSG00000123095	1.30572	4.89226	9.65795	0.00188534	0.0190798	BHLHE41	basic helix-loop-helix family member e41
ENSG00000204624	1.30067	5.09103	9.6562	0.00188713	0.0190798	DISP3	dispatched RND transporter family member 3
ENSG00000038295	-1.34553	5.29564	9.64781	0.00189578	0.0191488	TLL1	tolloid like 1
ENSG00000205903	-1.38586	5.88938	9.64479	0.00189889	0.0191619	ZNF316	zinc finger protein 316
ENSG00000163406	1.305	6.43036	9.63939	0.00190448	0.0191999	SLC15A2	solute carrier family 15 member 2
ENSG00000099957	1.31806	4.89965	9.63715	0.00190681	0.0192049	P2RX6	purinergic receptor P2X 6
ENSG00000155256	1.33673	4.7274	9.61836	0.00192642	0.0193839	ZFYVE27	zinc finger FYVE-type containing 27
ENSG00000109133	-1.31049	6.73287	9.61515	0.00192979	0.0193992	TMEM33	transmembrane protein 33
ENSG00000186300	1.25656	6.16243	9.59456	0.00195155	0.0195993	ZNF555	zinc finger protein 555
ENSG00000144026	1.22468	6.77894	9.58553	0.00196117	0.0196771	ZNF514	zinc finger protein 514
ENSG00000132003	-1.46673	3.84658	9.57867	0.00196851	0.019732	ZSWIM4	zinc finger SWIM-type containing 4
ENSG00000141258	1.28818	6.10411	9.5631	0.00198528	0.0198811	SGSM2	small G protein signaling modulator 2
ENSG00000163596	-1.30701	6.64005	9.55218	0.00199712	0.0199807	ICA1L	islet cell autoantigen 1 like
ENSG00000178187	1.39846	4.06779	9.55	0.0019995	0.0199855	ZNF454	zinc finger protein 454
ENSG00000158711	1.2401	6.36282	9.54693	0.00200284	0.0199895	ELK4	ETS transcription factor ELK4
ENSG00000174307	-1.40676	4.78226	9.54615	0.0020037	0.0199895	PHLDA3	pleckstrin homology like domain family A member 3
ENSG00000092978	-1.29636	6.34206	9.54069	0.00200966	0.0200246	GPATCH2	G-patch domain containing 2
ENSG00000137273	1.20926	6.47325	9.53945	0.00201102	0.0200246	FOXF2	forkhead box F2
ENSG00000197535	-1.304	7.02275	9.52902	0.00202248	0.0201197	MYO5A	myosin VA
ENSG00000148584	-1.29757	5.58814	9.52677	0.00202497	0.0201254	A1CF	APOBEC1 complementation factor
ENSG00000156136	1.24877	4.92071	9.51793	0.00203474	0.0202034	DCK	deoxycytidine kinase
ENSG00000102893	-1.30188	6.52329	9.49912	0.00205571	0.0203924	PHKB	phosphorylase kinase regulatory subunit beta
ENSG00000161048	-1.41064	4.64499	9.48989	0.00206607	0.0204759	NAPEPLD	N-acyl phosphatidylethanolamine phospholipase D
ENSG00000162670	-1.33962	4.70139	9.48753	0.00206873	0.0204823	BRINP3	BMP/retinoic acid inducible neural specific 3
ENSG00000145217	-1.36942	4.65353	9.48586	0.00207061	0.0204823	SLC26A1	solute carrier family 26 member 1
ENSG00000115109	-1.31111	5.87309	9.47415	0.00208388	0.0205942	EPB41L5	erythrocyte membrane protein band 4.1 like 5
ENSG00000090382	-1.34135	5.6689	9.47113	0.00208731	0.0206088	LYZ	lysozyme
ENSG00000240891	1.22548	6.53755	9.45288	0.00210818	0.0207953	PLCXD2	phosphatidylinositol specific phospholipase C X domain containing 2
ENSG00000137818	-1.33288	6.46533	9.44544	0.00211675	0.0208602	RPLP1	ribosomal protein lateral stalk subunit P1
ENSG00000108375	-1.30432	5.29219	9.43176	0.0021326	0.0209968	RNF43	ring finger protein 43
ENSG00000102710	-1.27033	6.22023	9.42418	0.00214143	0.021064	SUPT20H	SPT20 homolog, SAGA complex component
ENSG00000130714	1.21774	6.86018	9.42183	0.00214417	0.0210713	POMT1	protein O-mannosyltransferase 1
ENSG00000134330	-1.35393	5.7483	9.41941	0.002147	0.0210795	IAH1	isoamyl acetate hydrolyzing esterase 1 (putative)
ENSG00000058866	1.21598	6.57279	9.41056	0.0021574	0.0211486	DGKG	diacylglycerol kinase gamma
ENSG00000155959	1.38876	3.77045	9.40999	0.00215807	0.0211486	VBP1	VHL binding protein 1
ENSG00000136367	-1.3401	5.41407	9.40533	0.00216356	0.0211828	ZFHX2	zinc finger homeobox 2
ENSG00000112851	1.21253	6.30504	9.39329	0.00217781	0.0213025	ERBIN	erbb2 interacting protein
ENSG00000157227	-1.36404	4.73158	9.38915	0.00218273	0.0213308	MMP14	matrix metallopeptidase 14
ENSG00000118181	-1.37774	4.2623	9.38476	0.00218797	0.0213621	RPS25	ribosomal protein S25
ENSG00000065978	-1.26153	6.79555	9.37338	0.0022016	0.0214753	YBX1	Y-box binding protein 1
ENSG00000101752	-1.29981	6.32764	9.33782	0.00224472	0.0218756	MIB1	MIB E3 ubiquitin protein ligase 1
ENSG00000164749	1.28796	5.11299	9.31667	0.00227078	0.0221091	HNF4G	hepatocyte nuclear factor 4 gamma
ENSG00000137055	1.35543	5.20551	9.30953	0.00227966	0.022175	PLAA	phospholipase A2 activating protein
ENSG00000163125	-1.29114	5.65365	9.30367	0.00228695	0.0222255	RPRD2	regulation of nuclear pre-mRNA domain containing 2
ENSG00000132793	1.27144	5.6678	9.29606	0.00229647	0.0222974	LPIN3	lipin 3
ENSG00000160799	-1.40845	4.67978	9.27888	0.00231811	0.0224867	CCDC12	coiled-coil domain containing 12
ENSG00000104880	-1.33884	5.55038	9.2688	0.0023309	0.02259	ARHGEF18	Rho/Rac guanine nucleotide exchange factor 18
ENSG00000158258	-1.26826	6.07009	9.25777	0.00234498	0.0227056	CLSTN2	calsyntenin 2
ENSG00000188295	1.29624	5.02341	9.25151	0.00235301	0.0227624	ZNF669	zinc finger protein 669
ENSG00000106993	-1.43246	4.42676	9.24622	0.00235982	0.0227995	CDC37L1	cell division cycle 37 like 1, HSP90 cochaperone
ENSG00000205208	-1.42576	4.1123	9.24516	0.00236119	0.0227995	C4orf46	chromosome 4 open reading frame 46
ENSG00000146540	-1.37591	4.86107	9.2396	0.00236836	0.0228336	C7orf50	chromosome 7 open reading frame 50
ENSG00000144357	1.26754	6.03519	9.23907	0.00236905	0.0228336	UBR3	ubiquitin protein ligase E3 component n-recognin 3
ENSG00000071553	1.34625	4.72974	9.23179	0.00237849	0.0229035	ATP6AP1	ATPase H+ transporting accessory protein 1
ENSG00000059728	-1.30464	5.39735	9.21384	0.00240192	0.0231081	MXD1	MAX dimerization protein 1
ENSG00000165246	-1.30822	4.51319	9.19921	0.00242119	0.0232722	NLGN4Y	neuroligin 4 Y-linked
ENSG00000167699	-1.27884	5.11243	9.19446	0.00242749	0.0233114	GLOD4	glyoxalase domain containing 4
ENSG00000180530	-1.29687	6.00052	9.18497	0.00244011	0.023378	NRIP1	nuclear receptor interacting protein 1
ENSG00000185215	-1.35113	6.238	9.18429	0.00244102	0.023378	TNFAIP2	TNF alpha induced protein 2
ENSG00000101680	-1.35996	6.76978	9.18424	0.00244108	0.023378	LAMA1	laminin subunit alpha 1
ENSG00000104290	-1.29017	6.56107	9.18037	0.00244624	0.0234061	FZD3	frizzled class receptor 3
ENSG00000152078	-1.31248	6.56872	9.17348	0.00245548	0.0234539	TLCD4	TLC domain containing 4
ENSG00000101654	1.28702	5.38245	9.17176	0.00245778	0.0234539	RNMT	RNA guanine-7 methyltransferase
ENSG00000166183	1.25707	5.91164	9.17107	0.00245871	0.0234539	ASPG	asparaginase
ENSG00000117598	1.2531	4.62248	9.16999	0.00246016	0.0234539	PLPPR5	phospholipid phosphatase related 5
ENSG00000008516	-1.34805	4.70285	9.15798	0.00247636	0.023587	MMP25	matrix metallopeptidase 25
ENSG00000169247	-1.24849	8.08559	9.14609	0.00249249	0.0237193	SH3TC2	SH3 domain and tetratricopeptide repeats 2
ENSG00000124380	1.38439	3.9393	9.14315	0.00249652	0.0237361	SNRNP27	small nuclear ribonucleoprotein U4/U6.U5 subunit 27
ENSG00000153201	1.21124	7.75037	9.1267	0.00251905	0.0239287	RANBP2	RAN binding protein 2
ENSG00000005156	1.26562	6.11431	9.12285	0.00252436	0.0239575	LIG3	DNA ligase 3
ENSG00000137872	-1.28796	5.84595	9.11644	0.00253322	0.0240199	SEMA6D	semaphorin 6D
ENSG00000166192	1.23568	5.33679	9.10907	0.00254345	0.0240952	SENP8	SUMO peptidase family member, NEDD8 specific
ENSG00000173193	-1.30814	6.46774	9.10499	0.00254914	0.0241216	PARP14	poly(ADP-ribose) polymerase family member 14
ENSG00000125656	-1.30497	5.36896	9.10378	0.00255081	0.0241216	CLPP	caseinolytic mitochondrial matrix peptidase proteolytic subunit
ENSG00000029153	1.26559	6.10486	9.1	0.0025561	0.0241499	BMAL2	basic helix-loop-helix ARNT like 2
ENSG00000198081	-1.32129	4.35354	9.09519	0.00256283	0.0241917	ZBTB14	zinc finger and BTB domain containing 14
ENSG00000130821	1.27778	5.87532	9.08208	0.00258127	0.0243439	SLC6A8	solute carrier family 6 member 8
ENSG00000133980	1.26962	4.85889	9.07399	0.00259271	0.0244299	VRTN	vertebrae development associated
ENSG00000197385	-1.41118	4.27838	9.06889	0.00259995	0.0244699	ZNF860	zinc finger protein 860
ENSG00000127311	-1.31846	4.76698	9.06621	0.00260376	0.0244699	HELB	DNA helicase B
ENSG00000282458	-1.29024	7.88668	9.0661	0.00260392	0.0244699	WASH5P	WASP family homolog 5, pseudogene
ENSG00000130764	1.24106	5.0365	9.06175	0.00261012	0.0245062	LRRC47	leucine rich repeat containing 47
ENSG00000198258	-1.28841	5.60496	9.05496	0.00261984	0.0245755	UBL5	ubiquitin like 5
ENSG00000110046	-1.25608	6.25159	9.03607	0.00264704	0.0248087	ATG2A	autophagy related 2A
ENSG00000134717	-1.31789	5.51797	9.0339	0.00265019	0.024816	BTF3L4	basic transcription factor 3 like 4
ENSG00000143867	1.34841	4.80513	9.03203	0.0026529	0.0248194	OSR1	odd-skipped related transcription factor 1
ENSG00000163840	-1.27011	6.38679	9.02872	0.00265771	0.0248423	DTX3L	deltex E3 ubiquitin ligase 3L
ENSG00000160294	1.23317	6.38924	9.01664	0.00267532	0.0249847	MCM3AP	minichromosome maintenance complex component 3 associated protein
ENSG00000153936	-1.29681	5.52377	9.0094	0.00268595	0.0250617	HS2ST1	heparan sulfate 2-O-sulfotransferase 1
ENSG00000131165	-1.26859	6.08575	9.00622	0.00269062	0.0250831	CHMP1A	charged multivesicular body protein 1A
ENSG00000111344	-1.32759	5.15134	8.99765	0.00270327	0.0251787	RASAL1	RAS protein activator like 1
ENSG00000215041	-1.42384	4.5445	8.99382	0.00270894	0.0252092	NEURL4	neuralized E3 ubiquitin protein ligase 4
ENSG00000105372	-1.2475	6.62333	8.98749	0.00271834	0.0252743	RPS19	ribosomal protein S19
ENSG00000147364	-1.29144	7.20947	8.97429	0.00273805	0.0254351	FBXO25	F-box protein 25
ENSG00000118965	-1.30551	5.26825	8.96822	0.00274717	0.0254973	WDR35	WD repeat domain 35
ENSG00000188659	-1.27859	5.48816	8.95966	0.00276006	0.0255944	SAXO2	stabilizer of axonemal microtubules 2
ENSG00000134146	-1.30587	6.08943	8.94655	0.00277995	0.0257407	DPH6	diphthamine biosynthesis 6
ENSG00000124151	-1.24795	6.32265	8.94509	0.00278216	0.0257407	NCOA3	nuclear receptor coactivator 3
ENSG00000165731	-1.28775	5.42433	8.94443	0.00278317	0.0257407	RET	ret proto-oncogene
ENSG00000169507	-1.36143	5.14035	8.94256	0.00278601	0.0257443	SLC38A11	solute carrier family 38 member 11
ENSG00000233757	-1.35672	4.2454	8.93912	0.00279127	0.0257623	ZNF892	zinc finger protein 892
ENSG00000153037	-1.26349	7.26705	8.93676	0.00279488	0.0257623	SRP19	signal recognition particle 19
ENSG00000135472	-1.34926	5.04849	8.93649	0.0027953	0.0257623	FAIM2	Fas apoptotic inhibitory molecule 2
ENSG00000162542	1.27928	4.64859	8.92368	0.00281496	0.0259208	TMCO4	transmembrane and coiled-coil domains 4
ENSG00000108389	-1.27943	6.05844	8.92097	0.00281915	0.0259367	MTMR4	myotubularin related protein 4
ENSG00000151287	1.39039	3.67447	8.90847	0.00283851	0.0260689	TEX30	testis expressed 30
ENSG00000077458	1.232	5.04726	8.90819	0.00283894	0.0260689	FAM76B	family with sequence similarity 76 member B
ENSG00000156795	-1.28829	5.74551	8.9069	0.00284096	0.0260689	NTAQ1	N-terminal glutamine amidase 1
ENSG00000011376	-1.26527	6.36402	8.90325	0.00284663	0.0260892	LARS2	leucyl-tRNA synthetase 2, mitochondrial
ENSG00000164941	-1.27798	5.80646	8.90229	0.00284813	0.0260892	INTS8	integrator complex subunit 8
ENSG00000186335	1.22082	5.57174	8.89429	0.00286063	0.026181	SLC36A2	solute carrier family 36 member 2
ENSG00000152795	-1.30278	4.98724	8.87849	0.00288551	0.0263633	HNRNPDL	heterogeneous nuclear ribonucleoprotein D like
ENSG00000131724	-1.39251	4.77785	8.87845	0.00288556	0.0263633	IL13RA1	interleukin 13 receptor subunit alpha 1
ENSG00000175265	-1.26723	5.21853	8.86983	0.00289922	0.0264513	GOLGA8A	golgin A8 family member A
ENSG00000121903	-1.26481	5.66549	8.8692	0.00290022	0.0264513	ZSCAN20	zinc finger and SCAN domain containing 20
ENSG00000154099	-1.27795	6.21092	8.86676	0.00290411	0.0264638	DNAAF1	dynein axonemal assembly factor 1
ENSG00000004455	-1.25002	6.15635	8.86257	0.00291078	0.0265017	AK2	adenylate kinase 2
ENSG00000167202	-1.27921	6.18573	8.85655	0.00292038	0.0265498	TBC1D2B	TBC1 domain family member 2B
ENSG00000100490	-1.24597	7.80157	8.8561	0.00292111	0.0265498	CDKL1	cyclin dependent kinase like 1
ENSG00000115368	-1.25762	5.40281	8.85359	0.00292513	0.0265634	WDR75	WD repeat domain 75
ENSG00000164683	1.32189	4.49614	8.84753	0.00293486	0.0266288	HEY1	hes related family bHLH transcription factor with YRPW motif 1
ENSG00000100106	1.35315	6.61059	8.8305	0.00296238	0.0268553	TRIOBP	TRIO and F-actin binding protein
ENSG00000139970	-1.28913	4.73538	8.82514	0.00297109	0.0269111	RTN1	reticulon 1
ENSG00000213160	1.24842	5.40014	8.81881	0.0029814	0.0269813	KLHL23	kelch like family member 23
ENSG00000116254	1.26458	5.97536	8.81675	0.00298477	0.0269886	CHD5	chromodomain helicase DNA binding protein 5
ENSG00000104894	-1.28116	5.61405	8.81261	0.00299155	0.0270267	CD37	CD37 molecule
ENSG00000154124	1.37283	6.05169	8.81086	0.00299443	0.0270295	OTULIN	OTU deubiquitinase with linear linkage specificity
ENSG00000126243	-1.28649	5.6297	8.80477	0.00300444	0.0270966	LRFN3	leucine rich repeat and fibronectin type III domain containing 3
ENSG00000269028	1.12485	11.2794	8.78731	0.00303333	0.0273337
ENSG00000103549	1.1892	5.45717	8.76953	0.00306305	0.0275779	RNF40	ring finger protein 40
ENSG00000149115	-1.33026	5.64688	8.75834	0.00308189	0.0277238	TNKS1BP1	tankyrase 1 binding protein 1
ENSG00000120616	1.1515	6.74046	8.75452	0.00308836	0.0277583	EPC1	enhancer of polycomb homolog 1
ENSG00000177954	-1.25184	5.32649	8.74127	0.00311088	0.0279369	RPS27	ribosomal protein S27
ENSG00000257017	-1.29098	5.4629	8.73157	0.00312748	0.0280307	HP	haptoglobin
ENSG00000261884	1.21695	5.40914	8.73098	0.00312848	0.0280307
ENSG00000116497	-1.26267	6.91366	8.73049	0.00312932	0.0280307	S100PBP	S100P binding protein
ENSG00000145016	-1.22976	6.66165	8.71909	0.00314894	0.0281793	RUBCN	rubicon autophagy regulator
ENSG00000150433	1.25733	5.56449	8.71776	0.00315126	0.0281793	TMEM218	transmembrane protein 218
ENSG00000204186	-1.34608	4.69565	8.70871	0.00316694	0.0282954	ZDBF2	zinc finger DBF-type containing 2
ENSG00000138829	-1.26754	6.13778	8.69427	0.00319212	0.0284898	FBN2	fibrillin 2
ENSG00000182389	-1.23589	7.50953	8.69313	0.00319411	0.0284898	CACNB4	calcium voltage-gated channel auxiliary subunit beta 4
ENSG00000159496	-1.31046	4.75268	8.68195	0.00321377	0.0286409	RGL4	ral guanine nucleotide dissociation stimulator like 4
ENSG00000119711	-1.24115	6.32415	8.66271	0.00324789	0.0289205	ALDH6A1	aldehyde dehydrogenase 6 family member A1
ENSG00000187239	-1.23095	5.95532	8.63638	0.00329516	0.0293167	FNBP1	formin binding protein 1
ENSG00000109118	-1.29934	6.76453	8.63249	0.0033022	0.0293544	PHF12	PHD finger protein 12
ENSG00000162909	-1.24539	6.26951	8.6255	0.0033149	0.0294335	CAPN2	calpain 2
ENSG00000132640	1.23869	5.04118	8.62451	0.00331669	0.0294335	BTBD3	BTB domain containing 3
ENSG00000181982	-1.26876	6.11228	8.62132	0.00332252	0.0294604	CCDC149	coiled-coil domain containing 149
ENSG00000131979	-1.29774	4.4211	8.61876	0.00332718	0.0294769	GCH1	GTP cyclohydrolase 1
ENSG00000086548	-1.29539	4.39598	8.60716	0.00334844	0.0296403	CEACAM6	CEA cell adhesion molecule 6
ENSG00000138698	1.21954	5.1384	8.59748	0.00336628	0.0297732	RAP1GDS1	Rap1 GTPase-GDP dissociation stimulator 1
ENSG00000145740	-1.27677	5.65474	8.59463	0.00337155	0.0297948	SLC30A5	solute carrier family 30 member 5
ENSG00000156983	1.24267	5.1263	8.59282	0.00337491	0.0297994	BRPF1	bromodomain and PHD finger containing 1
ENSG00000256618	1.12638	8.31778	8.59058	0.00337907	0.0298111
ENSG00000143412	-1.4609	3.89739	8.58598	0.00338761	0.0298615	ANXA9	annexin A9
ENSG00000133056	-1.2096	6.47506	8.57416	0.00340967	0.0300301	PIK3C2B	phosphatidylinositol-4-phosphate 3-kinase catalytic subunit type 2 beta
ENSG00000170006	-1.21991	6.86427	8.57268	0.00341245	0.0300301	TMEM154	transmembrane protein 154
ENSG00000179335	-1.24639	7.72909	8.56657	0.00342392	0.0301059	CLK3	CDC like kinase 3
ENSG00000172551	-1.28261	5.61281	8.55824	0.00343961	0.0302186	MUCL1	mucin like 1
ENSG00000064545	-1.32775	4.18088	8.54903	0.00345706	0.0303466	TMEM161A	transmembrane protein 161A
ENSG00000164164	-1.24988	6.27216	8.54197	0.0034705	0.0304392	OTUD4	OTU deubiquitinase 4
ENSG00000145715	-1.3289	5.1047	8.53565	0.00348257	0.0305017	RASA1	RAS p21 protein activator 1
ENSG00000138134	-1.33324	5.66435	8.5352	0.00348342	0.0305017	STAMBPL1	STAM binding protein like 1
ENSG00000168542	-1.22424	5.67089	8.52634	0.00350043	0.0306251	COL3A1	collagen type III alpha 1 chain
ENSG00000129680	-1.27664	6.02971	8.52185	0.00350907	0.0306752	MAP7D3	MAP7 domain containing 3
ENSG00000114115	-1.30795	4.86713	8.51877	0.00351502	0.0307017	RBP1	retinol binding protein 1
ENSG00000110422	-1.27491	5.9368	8.51653	0.00351936	0.0307039	HIPK3	homeodomain interacting protein kinase 3
ENSG00000125503	-1.31703	5.43259	8.51562	0.00352111	0.0307039	PPP1R12C	protein phosphatase 1 regulatory subunit 12C
ENSG00000063601	1.24979	5.31425	8.50522	0.0035413	0.0308137	MTMR1	myotubularin related protein 1
ENSG00000131507	-1.24012	5.72076	8.50471	0.00354229	0.0308137	NDFIP1	Nedd4 family interacting protein 1
ENSG00000189306	1.15769	5.90414	8.50461	0.00354248	0.0308137	RRP7A	ribosomal RNA processing 7 homolog A
ENSG00000049541	1.34332	4.62799	8.50147	0.00354859	0.0308414	RFC2	replication factor C subunit 2
ENSG00000175701	-1.31452	4.26076	8.49922	0.003553	0.0308542	MTLN	mitoregulin
ENSG00000172115	1.21584	6.72467	8.49737	0.0035566	0.03086	CYCS	cytochrome c, somatic
ENSG00000173868	-1.33525	4.10868	8.4958	0.00355968	0.0308613	PHOSPHO1	phosphoethanolamine/phosphocholine phosphatase 1
ENSG00000138382	-1.30207	4.14742	8.49423	0.00356275	0.0308625	METTL5	methyltransferase 5, N6-adenosine
ENSG00000178662	-1.22094	6.41942	8.49079	0.00356948	0.0308954	CSRNP3	cysteine and serine rich nuclear protein 3
ENSG00000176294	-1.26701	5.36912	8.48742	0.0035761	0.0309272	OR4N2	olfactory receptor family 4 subfamily N member 2
ENSG00000125813	-1.23285	5.01923	8.46943	0.00361164	0.031209	PAX1	paired box 1
ENSG00000137266	-1.25109	5.37481	8.46431	0.00362183	0.0312618	SLC22A23	solute carrier family 22 member 23
ENSG00000081985	-1.25406	5.65628	8.46308	0.00362427	0.0312618	IL12RB2	interleukin 12 receptor subunit beta 2
ENSG00000153487	1.18785	5.29149	8.46188	0.00362666	0.0312618	ING1	inhibitor of growth family member 1
ENSG00000133114	-1.20079	7.56534	8.45997	0.00363048	0.0312691	GPALPP1	GPALPP motifs containing 1
ENSG00000130338	-1.2174	6.83316	8.45685	0.00363671	0.0312839	TULP4	TUB like protein 4
ENSG00000138152	-1.34494	4.36975	8.45613	0.00363814	0.0312839	BTBD16	BTB domain containing 16
ENSG00000105723	-1.23552	6.21679	8.45438	0.00364165	0.0312885	GSK3A	glycogen synthase kinase 3 alpha
ENSG00000134899	1.17345	5.63456	8.45187	0.00364668	0.0313061	ERCC5	ERCC excision repair 5, endonuclease
ENSG00000164402	-1.27646	5.08258	8.4494	0.00365165	0.0313232	SEPTIN8	septin 8
ENSG00000182050	-1.20421	7.10296	8.44474	0.00366101	0.031378	MGAT4C	MGAT4 family member C
ENSG00000168970	-1.23343	5.23527	8.43995	0.00367065	0.031435	JMJD7-PLA2G4B	JMJD7-PLA2G4B readthrough
ENSG00000166224	-1.24117	6.21726	8.43523	0.0036802	0.0314912	SGPL1	sphingosine-1-phosphate lyase 1
ENSG00000223705	-1.28219	6.84582	8.4288	0.00369325	0.0315771	NSUN5P1	NSUN5 pseudogene 1
ENSG00000164684	-1.20364	7.14337	8.40042	0.00375135	0.0320478	ZNF704	zinc finger protein 704
ENSG00000126882	-1.24456	5.30362	8.39773	0.0037569	0.0320692	FAM78A	family with sequence similarity 78 member A
ENSG00000163281	-1.27221	4.76744	8.38956	0.00377383	0.0321877	GNPDA2	glucosamine-6-phosphate deaminase 2
ENSG00000162959	1.15785	6.18892	8.38786	0.00377736	0.0321917	MEMO1	mediator of cell motility 1
ENSG00000172765	-1.21252	6.36325	8.38477	0.00378377	0.0322149	TMCC1	transmembrane and coiled-coil domain family 1
ENSG00000101624	-1.24108	5.89175	8.38335	0.00378675	0.0322149	CEP76	centrosomal protein 76
ENSG00000205352	1.18952	5.50484	8.38214	0.00378927	0.0322149	PRR13	proline rich 13
ENSG00000182175	1.11491	7.48871	8.37718	0.00379961	0.0322767	RGMA	repulsive guidance molecule BMP co-receptor a
ENSG00000113456	1.17134	6.13732	8.36203	0.00383142	0.0325207	RAD1	RAD1 checkpoint DNA exonuclease
ENSG00000162434	1.18499	6.36249	8.3571	0.00384183	0.0325774	JAK1	Janus kinase 1
ENSG00000111412	-1.23867	6.49975	8.35594	0.00384428	0.0325774	SPRING1	SREBF pathway regulator in golgi 1
ENSG00000171502	1.19818	5.75294	8.34113	0.00387574	0.0328175	COL24A1	collagen type XXIV alpha 1 chain
ENSG00000123329	1.34216	5.03209	8.33732	0.00388389	0.0328601	ARHGAP9	Rho GTPase activating protein 9
ENSG00000161270	-1.22244	6.04424	8.32514	0.00391	0.0330447	NPHS1	NPHS1 adhesion molecule, nephrin
ENSG00000114744	-1.29	5.05639	8.32422	0.00391198	0.0330447	COMMD2	COMM domain containing 2
ENSG00000170605	1.36825	4.02759	8.32035	0.00392033	0.0330886	OR9K2	olfactory receptor family 9 subfamily K member 2
ENSG00000204104	-1.30003	5.40522	8.3169	0.00392779	0.033125	TRAF3IP1	TRAF3 interacting protein 1
ENSG00000122641	-1.19666	5.5432	8.30469	0.00395429	0.0332885	INHBA	inhibin subunit beta A
ENSG00000135821	-1.21217	7.44898	8.30428	0.00395517	0.0332885	GLUL	glutamate-ammonia ligase
ENSG00000100784	1.11018	9.12477	8.3036	0.00395667	0.0332885	RPS6KA5	ribosomal protein S6 kinase A5
ENSG00000116833	1.17786	5.91321	8.2863	0.00399454	0.0335803	NR5A2	nuclear receptor subfamily 5 group A member 2
ENSG00000075785	-1.26406	6.92377	8.2842	0.00399915	0.0335923	RAB7A	RAB7A, member RAS oncogene family
ENSG00000180113	-1.34544	5.47878	8.27613	0.00401697	0.033715	TDRD6	tudor domain containing 6
ENSG00000198182	1.26902	4.62281	8.26948	0.0040317	0.0338116	ZNF607	zinc finger protein 607
ENSG00000110811	1.22823	4.59032	8.26602	0.00403939	0.0338426	P3H3	prolyl 3-hydroxylase 3
ENSG00000253352	1.20256	5.19567	8.26378	0.00404439	0.0338426	TUG1	taurine up-regulated 1
ENSG00000105810	1.16304	6.7499	8.26349	0.00404503	0.0338426	CDK6	cyclin dependent kinase 6
ENSG00000128482	1.26668	4.32166	8.25984	0.00405318	0.0338638	RNF112	ring finger protein 112
ENSG00000151748	-1.23996	5.433	8.25947	0.004054	0.0338638	SAV1	salvador family WW domain containing protein 1
ENSG00000013563	1.23421	4.30618	8.25782	0.00405768	0.0338676	DNASE1L1	deoxyribonuclease 1 like 1
ENSG00000187796	1.2285	4.90693	8.24382	0.0040891	0.0340972	CARD9	caspase recruitment domain family member 9
ENSG00000197355	-1.28325	4.74604	8.24268	0.00409166	0.0340972	UAP1L1	UDP-N-acetylglucosamine pyrophosphorylase 1 like 1
ENSG00000129353	1.18366	5.5384	8.22705	0.00412706	0.0343649	SLC44A2	solute carrier family 44 member 2
ENSG00000143322	1.11664	7.49904	8.21715	0.00414964	0.0345256	ABL2	ABL proto-oncogene 2, non-receptor tyrosine kinase
ENSG00000165802	1.25788	4.66432	8.2138	0.0041573	0.0345536	NSMF	NMDA receptor synaptonuclear signaling and neuronal migration factor
ENSG00000079246	1.18436	5.73866	8.21281	0.00415956	0.0345536	XRCC5	X-ray repair cross complementing 5
ENSG00000116750	-1.28828	5.13743	8.20706	0.00417276	0.0346359	UCHL5	ubiquitin C-terminal hydrolase L5
ENSG00000119684	-1.26202	5.63084	8.20464	0.00417833	0.0346548	MLH3	mutL homolog 3
ENSG00000197442	-1.19982	6.64326	8.1776	0.00424108	0.0351475	MAP3K5	mitogen-activated protein kinase kinase kinase 5
ENSG00000185559	1.18391	4.74856	8.175	0.00424718	0.0351704	DLK1	delta like non-canonical Notch ligand 1
ENSG00000107262	1.18346	6.51669	8.16979	0.00425938	0.0352437	BAG1	BAG cochaperone 1
ENSG00000011201	-1.20738	4.78715	8.16491	0.00427086	0.035311	ANOS1	anosmin 1
ENSG00000103888	-1.21207	5.56583	8.16159	0.00427868	0.0353478	CEMIP	cell migration inducing hyaluronidase 1
ENSG00000162643	-1.26028	4.7141	8.1469	0.00431347	0.0356073	DNAI3	dynein axonemal intermediate chain 3
ENSG00000196782	1.2899	5.07463	8.14028	0.00432926	0.0357096	MAML3	mastermind like transcriptional coactivator 3
ENSG00000171566	-1.27944	4.75488	8.12144	0.00437449	0.0360072	PLRG1	pleiotropic regulator 1
ENSG00000196159	-1.17161	6.55082	8.12113	0.00437522	0.0360072	FAT4	FAT atypical cadherin 4
ENSG00000163328	-1.35346	6.8391	8.12098	0.0043756	0.0360072	GPR155	G protein-coupled receptor 155
ENSG00000136816	-1.27182	4.58791	8.11775	0.00438339	0.0360431	TOR1B	torsin family 1 member B
ENSG00000158669	-1.25263	5.87983	8.0981	0.00443116	0.0363767	GPAT4	glycerol-3-phosphate acyltransferase 4
ENSG00000148082	-1.20068	5.65285	8.09745	0.00443276	0.0363767	SHC3	SHC adaptor protein 3
ENSG00000101224	1.19273	4.927	8.09681	0.00443432	0.0363767	CDC25B	cell division cycle 25B
ENSG00000144744	-1.22587	5.28153	8.09505	0.00443863	0.0363836	UBA3	ubiquitin like modifier activating enzyme 3
ENSG00000113742	-1.20885	6.37695	8.07522	0.00448746	0.0367552	CPEB4	cytoplasmic polyadenylation element binding protein 4
ENSG00000162836	-1.17963	6.58215	8.07324	0.00449238	0.0367669	ACP6	acid phosphatase 6, lysophosphatidic
ENSG00000260735	-1.16459	7.57822	8.04599	0.00456044	0.0372949	LOC100505915	uncharacterized LOC100505915
ENSG00000214944	-1.17056	6.72681	8.04011	0.00457527	0.0373872	ARHGEF28	Rho guanine nucleotide exchange factor 28
ENSG00000137802	-1.21047	6.34612	8.03151	0.00459705	0.0375013	MAPKBP1	mitogen-activated protein kinase binding protein 1
ENSG00000183049	-1.19669	6.06023	8.0311	0.00459809	0.0375013	CAMK1D	calcium/calmodulin dependent protein kinase ID
ENSG00000158445	1.08503	8.4533	8.02928	0.00460272	0.0375013	KCNB1	potassium voltage-gated channel subfamily B member 1
ENSG00000188897	-1.20243	6.7956	8.02898	0.00460349	0.0375013	LOC400499	putative uncharacterized protein LOC400499
ENSG00000135643	-1.20109	5.11729	8.02351	0.00461741	0.0375566	KCNMB4	potassium calcium-activated channel subfamily M regulatory beta subunit 4
ENSG00000007174	-1.19336	6.77517	8.02351	0.00461741	0.0375566	DNAH9	dynein axonemal heavy chain 9
ENSG00000132164	1.16962	5.30964	8.02008	0.00462616	0.0375987	SLC6A11	solute carrier family 6 member 11
ENSG00000155495	-1.35149	4.20682	7.99791	0.00468313	0.0380324	MAGEC1	MAGE family member C1
ENSG00000250305	-1.19862	7.34038	7.99557	0.00468918	0.0380522	TRMT9B	tRNA methyltransferase 9B (putative)
ENSG00000129521	-1.21755	5.24495	7.98592	0.00471425	0.0381831	EGLN3	egl-9 family hypoxia inducible factor 3
ENSG00000145832	-1.22842	6.10089	7.98463	0.00471761	0.0381831	SLC25A48	solute carrier family 25 member 48
ENSG00000159692	1.14446	5.67119	7.9838	0.00471977	0.0381831	CTBP1	C-terminal binding protein 1
ENSG00000120645	1.22499	4.95288	7.98242	0.00472336	0.0381831	IQSEC3	IQ motif and Sec7 domain ArfGEF 3
ENSG00000016602	1.42816	4.38094	7.98239	0.00472346	0.0381831	CLCA4	chloride channel accessory 4
ENSG00000171044	1.24195	4.65413	7.97403	0.00474532	0.0383304	XKR6	XK related 6
ENSG00000128915	1.11851	7.21347	7.97023	0.00475529	0.0383815	ICE2	interactor of little elongation complex ELL subunit 2
ENSG00000187240	1.18727	6.47278	7.96491	0.00476929	0.038465	DYNC2H1	dynein cytoplasmic 2 heavy chain 1
ENSG00000234545	-1.29285	5.96448	7.95613	0.00479247	0.0386223	FAM133B	family with sequence similarity 133 member B
ENSG00000127946	-1.22123	6.49704	7.9459	0.00481963	0.0388115	HIP1	huntingtin interacting protein 1
ENSG00000187824	-1.24355	4.80653	7.94285	0.00482778	0.0388474	TMEM220	transmembrane protein 220
ENSG00000137812	-1.2033	6.51478	7.93307	0.00485394	0.0390281	KNL1	kinetochore scaffold 1
ENSG00000147439	-1.20981	5.27688	7.93027	0.00486147	0.0390587	BIN3	bridging integrator 3
ENSG00000105245	-1.212	5.44217	7.9235	0.00487968	0.0391752	NUMBL	NUMB like endocytic adaptor protein
ENSG00000113966	-1.26387	4.87572	7.91786	0.00489492	0.0392676	ARL6	ADP ribosylation factor like GTPase 6
ENSG00000188171	1.1436	6.19991	7.90937	0.00491794	0.0394222	ZNF626	zinc finger protein 626
ENSG00000284512	-1.22316	4.77838	7.90013	0.00494311	0.0395938
ENSG00000077454	-1.19684	5.68957	7.89731	0.00495083	0.0396187	LRCH4	leucine rich repeats and calponin homology domain containing 4
ENSG00000148384	-1.1935	5.68774	7.89625	0.00495375	0.0396187	INPP5E	inositol polyphosphate-5-phosphatase E
ENSG00000112297	1.19661	6.23463	7.89297	0.00496274	0.0396605	CRYBG1	crystallin beta-gamma domain containing 1
ENSG00000165434	-1.17694	6.00324	7.89094	0.0049683	0.0396748	PGM2L1	phosphoglucomutase 2 like 1
ENSG00000004700	-1.36774	4.71347	7.8867	0.00497995	0.0397377	RECQL	RecQ like helicase
ENSG00000134042	1.2358	5.38939	7.8837	0.00498822	0.0397735	MRO	maestro
ENSG00000104081	1.18416	5.38137	7.87504	0.00501219	0.0399343	BMF	Bcl2 modifying factor
ENSG00000138758	1.2167	6.26697	7.86328	0.00504487	0.0401643	SEPTIN11	septin 11
ENSG00000129990	-1.25572	6.09687	7.86167	0.00504937	0.0401698	SYT5	synaptotagmin 5
ENSG00000269837	-1.33448	5.10856	7.84753	0.00508903	0.0404547
ENSG00000138769	-1.26331	4.80562	7.82763	0.00514536	0.0408508	CDKL2	cyclin dependent kinase like 2
ENSG00000173726	-1.19804	4.90928	7.82654	0.00514846	0.0408508	TOMM20	translocase of outer mitochondrial membrane 20
ENSG00000151690	1.2221	5.02385	7.82568	0.00515089	0.0408508	MFSD6	major facilitator superfamily domain containing 6
ENSG00000091490	-1.2101	5.65569	7.82446	0.00515438	0.0408508	SEL1L3	SEL1L family member 3
ENSG00000138678	-1.26169	4.68634	7.82062	0.00516535	0.0408806	GPAT3	glycerol-3-phosphate acyltransferase 3
ENSG00000183111	-1.22569	5.22297	7.82042	0.00516592	0.0408806	ARHGEF37	Rho guanine nucleotide exchange factor 37
ENSG00000090889	-1.40331	4.94352	7.81593	0.00517876	0.0409316	KIF4A	kinesin family member 4A
ENSG00000137869	1.13996	5.32568	7.81546	0.00518013	0.0409316	CYP19A1	cytochrome P450 family 19 subfamily A member 1
ENSG00000164197	-1.37613	5.11768	7.81132	0.00519201	0.0409702	RNF180	ring finger protein 180
ENSG00000057608	-1.20343	5.04453	7.81104	0.0051928	0.0409702	GDI2	GDP dissociation inhibitor 2
ENSG00000074964	1.14932	5.66679	7.80658	0.00520563	0.0410407	ARHGEF10L	Rho guanine nucleotide exchange factor 10 like
ENSG00000080503	-1.12935	7.49673	7.79102	0.00525065	0.0413646	SMARCA2	SWI/SNF related, matrix associated, actin dependent regulator of chromatin, subfamily a, member 2
ENSG00000151612	-1.19121	6.4157	7.78516	0.00526772	0.0414681	ZNF827	zinc finger protein 827
ENSG00000108932	-1.23753	4.91027	7.77305	0.00530315	0.0416868	SLC16A6	solute carrier family 16 member 6
ENSG00000089157	-1.18544	6.78902	7.77295	0.00530344	0.0416868	RPLP0	ribosomal protein lateral stalk subunit P0
ENSG00000185885	-1.23595	4.47132	7.76326	0.00533196	0.0418519	IFITM1	interferon induced transmembrane protein 1
ENSG00000164494	1.12411	4.9591	7.76312	0.00533239	0.0418519	PDSS2	decaprenyl diphosphate synthase subunit 2
ENSG00000214189	-1.14617	7.38031	7.76006	0.00534142	0.0418727
ENSG00000187231	-1.20094	6.35531	7.75952	0.00534302	0.0418727	SESTD1	SEC14 and spectrin domain containing 1
ENSG00000113719	-1.21835	7.02703	7.75818	0.00534697	0.0418727	ERGIC1	endoplasmic reticulum-golgi intermediate compartment 1
ENSG00000168546	-1.19939	4.83111	7.7349	0.00541636	0.0423845	GFRA2	GDNF family receptor alpha 2
ENSG00000241322	-1.17722	6.46625	7.72763	0.00543821	0.0425139	FBXW10B	F-box and WD repeat domain containing 10B
ENSG00000121210	1.12585	5.53852	7.7256	0.00544432	0.0425139	TMEM131L	transmembrane 131 like
ENSG00000132938	-1.16475	5.69236	7.72535	0.00544507	0.0425139	MTUS2	microtubule associated scaffold protein 2
ENSG00000162695	-1.15688	6.08357	7.72403	0.00544905	0.0425139	SLC30A7	solute carrier family 30 member 7
ENSG00000120262	1.1678	5.51285	7.72203	0.00545509	0.0425295	CCDC170	coiled-coil domain containing 170
ENSG00000179776	1.19934	5.13359	7.71063	0.00548966	0.0427673	CDH5	cadherin 5
ENSG00000131242	1.09092	6.98122	7.69933	0.00552412	0.0429847	RAB11FIP4	RAB11 family interacting protein 4
ENSG00000114166	-1.22424	5.2547	7.69881	0.00552573	0.0429847	KAT2B	lysine acetyltransferase 2B
ENSG00000149591	-1.1701	4.97011	7.69704	0.00553116	0.0429951	TAGLN	transgelin
ENSG00000170627	1.17819	4.99009	7.69532	0.00553643	0.0430044	GTSF1	gametocyte specific factor 1
ENSG00000101966	1.0959	7.12227	7.69212	0.00554624	0.0430488	XIAP	X-linked inhibitor of apoptosis
ENSG00000102189	-1.20079	5.99754	7.68879	0.0055565	0.0430966	EEA1	early endosome antigen 1
ENSG00000136156	1.10051	6.40489	7.67351	0.00560372	0.0434129	ITM2B	integral membrane protein 2B
ENSG00000175928	-1.23924	4.89107	7.67293	0.00560553	0.0434129	LRRN1	leucine rich repeat neuronal 1
ENSG00000130340	1.11212	6.50946	7.66949	0.00561623	0.0434552	SNX9	sorting nexin 9
ENSG00000121335	-1.28226	3.58355	7.66852	0.00561924	0.0434552	PRB2	proline rich protein BstNI subfamily 2
ENSG00000133703	1.14952	5.28415	7.66086	0.00564317	0.0436082	KRAS	KRAS proto-oncogene, GTPase
ENSG00000171532	-1.16736	7.02712	7.65903	0.0056489	0.0436204	NEUROD2	neuronal differentiation 2
ENSG00000137573	1.12959	5.67917	7.64979	0.00567788	0.0438121	SULF1	sulfatase 1
ENSG00000226690	-1.19404	5.54268	7.64535	0.00569189	0.043838	LOC102725191	uncharacterized LOC102725191
ENSG00000152409	1.1234	5.15716	7.64438	0.00569495	0.043838	JMY	junction mediating and regulatory protein, p53 cofactor
ENSG00000134245	1.14194	6.30621	7.64358	0.00569749	0.043838	WNT2B	Wnt family member 2B
ENSG00000115594	-1.21706	5.6528	7.64274	0.00570014	0.043838	IL1R1	interleukin 1 receptor type 1
ENSG00000058063	-1.16727	5.53333	7.64213	0.00570207	0.043838	ATP11B	ATPase phospholipid transporting 11B (putative)
ENSG00000146802	1.11661	6.02399	7.63558	0.0057228	0.0439653	TMEM168	transmembrane protein 168
ENSG00000170634	-1.19484	5.82501	7.62396	0.00575977	0.0442107	ACYP2	acylphosphatase 2
ENSG00000106344	-1.13782	8.38702	7.62291	0.00576314	0.0442107	RBM28	RNA binding motif protein 28
ENSG00000236552	1.5545	2.62742	7.61895	0.00577582	0.0442756	RPL13AP5	ribosomal protein L13a pseudogene 5
ENSG00000075391	-1.18934	6.91027	7.61006	0.00580437	0.0444622	RASAL2	RAS protein activator like 2
ENSG00000076344	1.22722	5.00307	7.60576	0.0058182	0.0445357	RGS11	regulator of G protein signaling 11
ENSG00000204941	-1.1907	5.67688	7.60363	0.00582509	0.044556	PSG5	pregnancy specific beta-1-glycoprotein 5
ENSG00000115685	1.1859	4.5359	7.59986	0.00583728	0.0446169	PPP1R7	protein phosphatase 1 regulatory subunit 7
ENSG00000197818	1.10574	5.19629	7.59554	0.00585128	0.0446914	SLC9A8	solute carrier family 9 member A8
ENSG00000168386	1.19049	5.42266	7.59122	0.00586532	0.0447661	FILIP1L	filamin A interacting protein 1 like
ENSG00000150961	1.14048	6.88639	7.58071	0.00589962	0.0449953	SEC24D	SEC24 homolog D, COPII coat complex component
ENSG00000113083	1.18514	4.28438	7.57891	0.0059055	0.0450075	LOX	lysyl oxidase
ENSG00000134444	-1.15491	6.75149	7.57595	0.00591522	0.045049	RELCH	RAB11 binding and LisH domain, coiled-coil and HEAT repeat containing
ENSG00000115414	-1.14134	7.10932	7.56508	0.005951	0.0452887	FN1	fibronectin 1
ENSG00000180347	1.09127	6.32362	7.56068	0.00596554	0.0453171	ITPRID1	ITPR interacting domain containing 1
ENSG00000187134	1.14468	6.17534	7.56003	0.00596769	0.0453171	AKR1C1	aldo-keto reductase family 1 member C1
ENSG00000137871	-1.20955	5.93621	7.55891	0.00597141	0.0453171	ZNF280D	zinc finger protein 280D
ENSG00000133216	-1.14368	6.23793	7.55701	0.0059777	0.0453171	EPHB2	EPH receptor B2
ENSG00000251493	1.27967	3.81991	7.55549	0.00598277	0.0453171	FOXD1	forkhead box D1
ENSG00000124608	-1.17432	5.51943	7.55482	0.00598497	0.0453171	AARS2	alanyl-tRNA synthetase 2, mitochondrial
ENSG00000118473	1.09147	7.06998	7.55388	0.0059881	0.0453171	SGIP1	SH3GL interacting endocytic adaptor 1
ENSG00000183166	1.14399	6.12743	7.55355	0.00598918	0.0453171	CALN1	calneuron 1
ENSG00000169359	-1.19313	6.8528	7.55211	0.00599398	0.0453209	SLC33A1	solute carrier family 33 member 1
ENSG00000198400	-1.18991	4.98166	7.53194	0.00606146	0.0457981	NTRK1	neurotrophic receptor tyrosine kinase 1
ENSG00000111452	1.06265	7.21444	7.5274	0.00607677	0.0458809	ADGRD1	adhesion G protein-coupled receptor D1
ENSG00000132911	-1.3806	4.62586	7.5188	0.00610583	0.0460673	NMUR2	neuromedin U receptor 2
ENSG00000139116	1.10701	6.36865	7.51066	0.0061335	0.0462429	KIF21A	kinesin family member 21A
ENSG00000275066	1.08717	6.61713	7.50153	0.00616465	0.0464124	SYNRG	synergin gamma
ENSG00000166428	-1.25775	4.25652	7.50138	0.00616516	0.0464124	PLD4	phospholipase D family member 4
ENSG00000166035	1.11336	5.4741	7.49802	0.0061767	0.0464124	LIPC	lipase C, hepatic type
ENSG00000163879	-1.29538	5.1886	7.49766	0.00617793	0.0464124	DNALI1	dynein axonemal light intermediate chain 1
ENSG00000125633	1.15456	5.95682	7.49763	0.00617804	0.0464124	CCDC93	coiled-coil domain containing 93
ENSG00000151388	-1.15792	5.53356	7.49534	0.0061859	0.0464383	ADAMTS12	ADAM metallopeptidase with thrombospondin type 1 motif 12
ENSG00000113140	-1.18524	5.25531	7.49203	0.00619725	0.0464823	SPARC	secreted protein acidic and cysteine rich
ENSG00000126460	-1.31978	3.43706	7.49107	0.00620058	0.0464823	PRRG2	proline rich and Gla domain 2
ENSG00000198948	-1.16427	5.42979	7.48682	0.00621523	0.0465589	MFAP3L	microfibril associated protein 3 like
ENSG00000109436	-1.13732	5.35235	7.47525	0.00625528	0.0468148	TBC1D9	TBC1 domain family member 9
ENSG00000107036	-1.16074	5.29698	7.47439	0.00625828	0.0468148	RIC1	RIC1 homolog, RAB6A GEF complex partner 1
ENSG00000172007	-1.16062	5.52038	7.47263	0.00626439	0.0468272	RAB33B	RAB33B, member RAS oncogene family
ENSG00000196090	-1.12427	6.75745	7.45568	0.00632367	0.0472063	PTPRT	protein tyrosine phosphatase receptor type T
ENSG00000088256	-1.15469	6.16587	7.45556	0.00632408	0.0472063	GNA11	G protein subunit alpha 11
ENSG00000180900	-1.2122	4.84547	7.45171	0.00633762	0.0472331	SCRIB	scribble planar cell polarity protein
ENSG00000121351	1.18722	4.83264	7.45148	0.00633842	0.0472331	IAPP	islet amyloid polypeptide
ENSG00000183431	1.17322	5.17281	7.45072	0.00634112	0.0472331	SF3A3	splicing factor 3a subunit 3
ENSG00000104967	1.06297	6.66567	7.44817	0.0063501	0.0472665	NOVA2	NOVA alternative splicing regulator 2
ENSG00000147454	-1.11587	7.35178	7.44585	0.0063583	0.0472941	SLC25A37	solute carrier family 25 member 37
ENSG00000104059	-1.25415	4.19405	7.44373	0.00636579	0.0473164	ENTREP2	endosomal transmembrane epsin interactor 2
ENSG00000159217	-1.18447	6.15469	7.4412	0.00637473	0.0473493	IGF2BP1	insulin like growth factor 2 mRNA binding protein 1
ENSG00000101126	-1.14213	6.63091	7.43355	0.00640188	0.0475175	ADNP	activity dependent neuroprotector homeobox
ENSG00000078237	1.05123	6.69374	7.43208	0.00640712	0.0475229	TIGAR	TP53 induced glycolysis regulatory phosphatase
ENSG00000181991	-1.19601	5.99303	7.42663	0.00642655	0.0476334	MRPS11	mitochondrial ribosomal protein S11
ENSG00000132819	1.11495	5.15757	7.41259	0.00647689	0.0479728	RBM38	RNA binding motif protein 38
ENSG00000167077	-1.17398	6.51679	7.40741	0.00649557	0.0480765	MEI1	meiotic double-stranded break formation protein 1
ENSG00000182263	-1.13453	5.46753	7.40618	0.00650003	0.0480765	FIGN	fidgetin, microtubule severing factor
ENSG00000134909	1.09181	6.30796	7.40128	0.00651776	0.0481738	ARHGAP32	Rho GTPase activating protein 32
ENSG00000129682	-1.09964	9.50568	7.39674	0.00653423	0.0482616	FGF13	fibroblast growth factor 13
ENSG00000103174	-1.21305	5.49296	7.39293	0.00654807	0.0483299	NAGPA	N-acetylglucosamine-1-phosphodiester alpha-N-acetylglucosaminidase
ENSG00000110651	-1.21048	5.5029	7.39108	0.00655482	0.048337	CD81	CD81 molecule
ENSG00000065613	-1.31169	6.23749	7.39015	0.00655821	0.048337	SLK	STE20 like kinase
ENSG00000137877	-1.13872	6.364	7.3794	0.00659753	0.0485927	SPTBN5	spectrin beta, non-erythrocytic 5
ENSG00000182504	-1.17456	6.30822	7.37401	0.00661733	0.0486643	CEP97	centrosomal protein 97
ENSG00000073350	-1.15151	5.61489	7.37328	0.00661999	0.0486643	LLGL2	LLGL scribble cell polarity complex component 2
ENSG00000099875	-1.14354	5.91898	7.37197	0.00662483	0.0486643	MKNK2	MAPK interacting serine/threonine kinase 2
ENSG00000134001	1.1985	4.94018	7.37172	0.00662574	0.0486643	EIF2S1	eukaryotic translation initiation factor 2 subunit alpha
ENSG00000113494	-1.15607	6.09116	7.36726	0.0066422	0.0487512	PRLR	prolactin receptor
ENSG00000117419	-1.24436	4.34418	7.36564	0.00664819	0.0487611	ERI3	ERI1 exoribonuclease family member 3
ENSG00000178397	-1.23529	4.2589	7.36344	0.00665635	0.048787	FAM220A	family with sequence similarity 220 member A
ENSG00000183684	1.22493	4.22591	7.34181	0.00673689	0.0493429	ALYREF	Aly/REF export factor
ENSG00000137766	-1.12106	5.85318	7.33684	0.00675556	0.0494452	UNC13C	unc-13 homolog C
ENSG00000157500	-1.17024	5.97917	7.32605	0.00679622	0.0497083	APPL1	adaptor protein, phosphotyrosine interacting with PH domain and leucine zipper 1
ENSG00000157483	-1.15346	6.27442	7.32334	0.00680648	0.0497487	MYO1E	myosin IE
