# Supplementary material for: The mRNA content of plasma extracellular vesicles provides a window into molecular processes in the brain during cerebral malaria
Source: Sci Adv. 2024 Aug 16;10(33):eadl2256. doi: 10.1126/sciadv.adl2256 (PMC11328904; doi:10.1126/sciadv.adl2256)
Supplement: Supplementary file 3 — Tables S1 to S8 [file sciadv.adl2256_tables_s1_to_s8.zip › Table_s4.xlsx]

## Sheet: Sheet 1
ensembleIDs	number of samples	average RNA abundance	amplitude	peak peudotime	rsquared	df.model	df.residual	statistic	pvalue	maximum pseudotime	symbol	geneName	cluster
ENSG00000116017	85	10.432	1.65692	0.00269371	0.11534	2	82	5.34548	0.00657409	15	ARID3A	AT-rich interaction domain 3A	c1
ENSG00000174206	85	5.60034	1.99584	0.00532765	0.113903	2	82	5.27033	0.00702637	15	KICS2	KICSTOR subunit 2	c1
ENSG00000110046	85	8.12193	1.10353	0.00745345	0.136424	2	82	6.47702	0.00244522	15	ATG2A	autophagy related 2A	c1
ENSG00000106400	85	9.93358	1.5145	0.00780894	0.0976692	2	82	4.43788	0.014791	15	ZNHIT1	zinc finger HIT-type containing 1	c1
ENSG00000218739	85	8.96849	2.36958	0.00855826	0.386706	2	82	25.8521	1.96984e-09	15	CEBPZOS	CEBPZ opposite strand	c1
ENSG00000198363	85	11.5833	2.65473	0.0090143	0.136895	2	82	6.5029	0.00239119	15	ASPH	aspartate beta-hydroxylase	c1
ENSG00000175582	85	5.84083	1.93636	0.00934166	0.285277	2	82	16.3649	1.0463e-06	15	RAB6A	RAB6A, member RAS oncogene family	c1
ENSG00000214456	85	6.98755	0.946062	0.0113274	0.155162	2	82	7.52999	0.000994767	15	PLIN5	perilipin 5	c1
ENSG00000072756	85	6.49168	0.760193	0.0120405	0.196337	2	82	10.0164	0.000128242	15	TRNT1	tRNA nucleotidyl transferase 1	c1
ENSG00000167302	85	4.7515	1.04489	0.0123017	0.15684	2	82	7.6266	0.000916871	15	TEPSIN	TEPSIN adaptor related protein complex 4 accessory protein	c1
ENSG00000141367	85	8.48266	1.70802	0.0136903	0.401486	2	82	27.503	7.2449e-10	15	CLTC	clathrin heavy chain	c1
ENSG00000159445	85	11.5192	2.79674	0.0147909	0.115028	2	82	5.32914	0.0066698	15	THEM4	thioesterase superfamily member 4	c1
ENSG00000113407	85	4.25911	1.05302	0.0216683	0.330864	2	82	20.2731	7.01587e-08	15	TARS1	threonyl-tRNA synthetase 1	c1
ENSG00000197620	85	4.41144	1.28057	0.0235966	0.158478	2	82	7.72125	0.000846607	15	EOLA1	endothelium and lymphocyte associated ASCH domain 1	c1
ENSG00000143486	85	8.7742	3.23655	0.0247434	0.292501	2	82	16.9506	6.8984e-07	15	EIF2D	eukaryotic translation initiation factor 2D	c1
ENSG00000186687	85	15.6826	4.87759	0.025197	0.119327	2	82	5.55531	0.00546263	15	LYRM7	LYR motif containing 7	c1
ENSG00000232593	85	12.6962	1.40162	0.0282616	0.227971	2	82	12.1068	2.4716e-05	15	KANTR	KANTR integral membrane protein	c1
ENSG00000261522	85	3.71694	1.60698	0.0293144	0.100176	2	82	4.56444	0.0131968	15	LOC100133920	methylenetetrahydrofolate dehydrogenase (NADP+ dependent) 1 like pseudogene	c1
ENSG00000095587	85	6.96025	0.970415	0.0321122	0.156647	2	82	7.61548	0.00092551	15	TLL2	tolloid like 2	c1
ENSG00000169760	85	7.44133	1.60174	0.034356	0.0895894	2	82	4.03463	0.0213171	15	NLGN1	neuroligin 1	c1
ENSG00000163576	85	5.05642	0.689298	0.0347232	0.0709418	2	82	3.13071	0.0489509	15	EFHB	EF-hand domain family member B	c1
ENSG00000131381	85	9.51147	1.3689	0.0357496	0.154971	2	82	7.51902	0.00100403	15	RBSN	rabenosyn, RAB effector	c1
ENSG00000145545	85	20.0779	2.18111	0.0381963	0.252028	2	82	13.8149	6.75007e-06	15	SRD5A1	steroid 5 alpha-reductase 1	c1
ENSG00000164308	85	7.73145	2.07025	0.0396606	0.0757482	2	82	3.36021	0.0395733	15	ERAP2	endoplasmic reticulum aminopeptidase 2	c1
ENSG00000145623	85	7.22403	2.67282	0.0405447	0.314696	2	82	18.8275	1.86729e-07	15	OSMR	oncostatin M receptor	c1
ENSG00000136603	85	7.33235	2.77846	0.041644	0.704364	2	82	97.6839	2.00021e-22	15	SKIL	SKI like proto-oncogene	c1
ENSG00000167548	85	14.6677	2.4798	0.0419429	0.14278	2	82	6.82903	0.00180627	15	KMT2D	lysine methyltransferase 2D	c1
ENSG00000237765	85	6.76864	1.47918	0.0430836	0.101079	2	82	4.61024	0.0126643	15	FAM200B	family with sequence similarity 200 member B	c1
ENSG00000164211	85	4.86703	0.9	0.0484487	0.134883	2	82	6.39241	0.00263075	15	STARD4	StAR related lipid transfer domain containing 4	c1
ENSG00000074356	85	12.2862	2.3113	0.0561102	0.11477	2	82	5.31562	0.00675009	15	NCBP3	nuclear cap binding subunit 3	c1
ENSG00000147649	85	9.89927	1.90545	0.0589801	0.171169	2	82	8.46729	0.000454042	15	MTDH	metadherin	c1
ENSG00000118985	85	7.97579	3.47042	0.0616372	0.349294	2	82	22.0085	2.23239e-08	15	ELL2	elongation factor for RNA polymerase II 2	c1
ENSG00000140992	85	8.64392	1.36005	0.0620924	0.197661	2	82	10.1006	0.000119858	15	PDPK1	3-phosphoinositide dependent protein kinase 1	c1
ENSG00000135540	85	8.46287	2.55945	0.0659725	0.221982	2	82	11.698	3.39292e-05	15	NHSL1	NHS like 1	c1
ENSG00000157168	85	13.2853	1.39799	0.0677597	0.228148	2	82	12.119	2.44846e-05	15	NRG1	neuregulin 1	c1
ENSG00000222011	85	3.09598	0.440699	0.0726966	0.160711	2	82	7.85089	0.000759219	15	FAM185A	family with sequence similarity 185 member A	c1
ENSG00000081014	85	6.63516	1.06111	0.0728914	0.0932839	2	82	4.21812	0.0180436	15	AP4E1	adaptor related protein complex 4 subunit epsilon 1	c1
ENSG00000064225	85	6.38601	0.554168	0.0760477	0.0846767	2	82	3.79291	0.0265801	15	ST3GAL6	ST3 beta-galactoside alpha-2,3-sialyltransferase 6	c1
ENSG00000112419	85	10.4429	2.21738	0.0784487	0.122904	2	82	5.74518	0.00462305	15	PHACTR2	phosphatase and actin regulator 2	c1
ENSG00000119688	85	8.15461	1.52289	0.0808779	0.312168	2	82	18.6076	2.17161e-07	15	ABCD4	ATP binding cassette subfamily D member 4	c1
ENSG00000189308	85	7.22083	2.78408	0.0967825	0.236175	2	82	12.6772	1.59492e-05	15	LIN54	lin-54 DREAM MuvB core complex component	c1
ENSG00000156886	85	5.30771	1.02323	0.0988057	0.135634	2	82	6.43364	0.0025386	15	ITGAD	integrin subunit alpha D	c1
ENSG00000118513	85	5.34584	0.820597	0.103046	0.118894	2	82	5.53241	0.00557393	15	MYB	MYB proto-oncogene, transcription factor	c1
ENSG00000213639	85	8.58475	1.58778	0.104214	0.11277	2	82	5.21122	0.00740444	15	PPP1CB	protein phosphatase 1 catalytic subunit beta	c1
ENSG00000171490	85	10.1792	2.67976	0.105778	0.243832	2	82	13.2208	1.05524e-05	15	RSL1D1	ribosomal L1 domain containing 1	c1
ENSG00000169031	85	9.86599	2.44507	0.106553	0.261556	2	82	14.5221	3.99046e-06	15	COL4A3	collagen type IV alpha 3 chain	c1
ENSG00000106771	85	7.95239	3.23574	0.112402	0.27893	2	82	15.8599	1.50343e-06	15	TMEM245	transmembrane protein 245	c1
ENSG00000212907	85	4.53042	0.820975	0.116439	0.0756699	2	82	3.35645	0.039711	15	ND4L	NADH dehydrogenase subunit 4L	c1
ENSG00000167984	85	8.01844	2.22474	0.119369	0.163866	2	82	8.03519	0.000650603	15	NLRC3	NLR family CARD domain containing 3	c1
ENSG00000168772	85	6.70102	0.919379	0.119511	0.0985373	2	82	4.48164	0.0142186	15	CXXC4	CXXC finger protein 4	c1
ENSG00000284862	85	10.0736	2.40754	0.120264	0.231824	2	82	12.3732	2.01317e-05	15	CCDC39	coiled-coil domain containing 39	c1
ENSG00000186812	85	10.8039	1.20066	0.122906	0.219878	2	82	11.5559	3.79013e-05	15	ZNF397	zinc finger protein 397	c1
ENSG00000175764	85	6.68181	1.29752	0.13573	0.0786823	2	82	3.50148	0.0347365	15	TTLL11	tubulin tyrosine ligase like 11	c1
ENSG00000104472	85	3.60598	0.845027	0.138253	0.17139	2	82	8.48047	0.000449108	15	CHRAC1	chromatin accessibility complex subunit 1	c1
ENSG00000115540	85	4.51244	0.569582	0.138955	0.074494	2	82	3.30009	0.0418359	15	MOB4	MOB family member 4, phocein	c1
ENSG00000163879	85	5.08014	1.18265	0.141796	0.103534	2	82	4.73513	0.0113211	15	DNALI1	dynein axonemal light intermediate chain 1	c1
ENSG00000125827	85	5.90132	1.99321	0.148707	0.348495	2	82	21.9312	2.34765e-08	15	TMX4	thioredoxin related transmembrane protein 4	c1
ENSG00000170144	85	9.16556	2.89726	0.152202	0.246321	2	82	13.3998	9.21814e-06	15	HNRNPA3	heterogeneous nuclear ribonucleoprotein A3	c1
ENSG00000169967	85	6.94449	2.26691	0.159008	0.294273	2	82	17.0961	6.22458e-07	15	MAP3K2	mitogen-activated protein kinase kinase kinase 2	c1
ENSG00000139977	85	6.80352	1.76475	0.162039	0.120957	2	82	5.64163	0.00506311	15	NAA30	N-alpha-acetyltransferase 30, NatC catalytic subunit	c1
ENSG00000140905	85	5.64933	1.56852	0.165212	0.525783	2	82	45.4584	5.18859e-14	15	GCSH	glycine cleavage system protein H	c1
ENSG00000221963	85	18.9266	0.460643	0.166213	0.199667	2	82	10.2287	0.000108166	15	APOL6	apolipoprotein L6	c1
ENSG00000068878	85	8.35521	1.2367	0.171365	0.217187	2	82	11.3752	4.36501e-05	15	PSME4	proteasome activator subunit 4	c1
ENSG00000137274	85	7.09093	1.09802	0.173351	0.289623	2	82	16.7158	8.14806e-07	15	BPHL	biphenyl hydrolase like	c1
ENSG00000205038	85	19.1977	15.436	0.173726	0.108256	2	82	4.97731	0.00911699	15	PKHD1L1	PKHD1 like 1	c1
ENSG00000127328	85	11.3042	2.1857	0.176987	0.225157	2	82	11.914	2.86914e-05	15	RAB3IP	RAB3A interacting protein	c1
ENSG00000183762	85	8.99661	1.08914	0.179775	0.0815728	2	82	3.64153	0.0305376	15	KREMEN1	kringle containing transmembrane protein 1	c1
ENSG00000086666	85	4.17408	0.774672	0.187602	0.192028	2	82	9.74433	0.000159679	15	ZFAND6	zinc finger AN1-type containing 6	c1
ENSG00000065183	85	10.1744	3.45025	0.188937	0.350383	2	82	22.1141	2.08421e-08	15	WDR3	WD repeat domain 3	c1
ENSG00000172113	85	9.0496	1.16525	0.189629	0.389276	2	82	26.1334	1.65828e-09	15	NME6	NME/NM23 nucleoside diphosphate kinase 6	c1
ENSG00000129667	85	8.61893	1.98945	0.191359	0.0928332	2	82	4.19566	0.018415	15	RHBDF2	rhomboid 5 homolog 2	c1
ENSG00000030304	85	7.22961	2.96058	0.192943	0.131783	2	82	6.22321	0.00304624	15	MUSK	muscle associated receptor tyrosine kinase	c1
ENSG00000114770	85	7.87603	1.90687	0.196266	0.335588	2	82	20.7087	5.24724e-08	15	ABCC5	ATP binding cassette subfamily C member 5	c1
ENSG00000121864	85	8.90626	3.662	0.196443	0.314388	2	82	18.8005	1.90207e-07	15	ZNF639	zinc finger protein 639	c1
ENSG00000144229	85	7.80623	2.65591	0.198682	0.242578	2	82	13.131	1.12945e-05	15	THSD7B	thrombospondin type 1 domain containing 7B	c1
ENSG00000261052	85	4.51253	0.792234	0.198921	0.0869571	2	82	3.90479	0.023996	15	SULT1A3	sulfotransferase family 1A member 3	c1
ENSG00000112146	85	9.62428	1.40475	0.200787	0.14766	2	82	7.10287	0.00142932	15	FBXO9	F-box protein 9	c1
ENSG00000179988	85	5.69734	0.539605	0.201214	0.0770875	2	82	3.42458	0.0372891	15	PSTK	phosphoseryl-tRNA kinase	c1
ENSG00000129566	85	10.0581	2.21283	0.203324	0.314325	2	82	18.7951	1.90917e-07	15	TEP1	telomerase associated protein 1	c1
ENSG00000124721	85	10.3578	1.95907	0.203901	0.101902	2	82	4.65204	0.0121975	15	DNAH8	dynein axonemal heavy chain 8	c1
ENSG00000065243	85	6.74394	1.87374	0.211379	0.342718	2	82	21.3781	3.37151e-08	15	PKN2	protein kinase N2	c1
ENSG00000135541	85	12.7245	0.574356	0.213035	0.101377	2	82	4.62535	0.0124934	15	AHI1	Abelson helper integration site 1	c1
ENSG00000147689	85	7.42773	2.76991	0.218489	0.193233	2	82	9.82012	0.000150202	15	FAM83A	family with sequence similarity 83 member A	c1
ENSG00000153107	85	10.426	3.24595	0.220929	0.418195	2	82	29.4703	2.26927e-10	15	ANAPC1	anaphase promoting complex subunit 1	c1
ENSG00000163738	85	8.93258	1.10888	0.222253	0.160239	2	82	7.82341	0.000776935	15	MTHFD2L	methylenetetrahydrofolate dehydrogenase (NADP+ dependent) 2 like	c1
ENSG00000165525	85	6.91881	0.56953	0.222766	0.071003	2	82	3.13362	0.0488188	15	NEMF	nuclear export mediator factor	c1
ENSG00000145390	85	8.88991	3.22314	0.222786	0.510751	2	82	42.8019	1.86522e-13	15	USP53	ubiquitin specific peptidase 53	c1
ENSG00000130640	85	10.0304	1.1983	0.225452	0.174821	2	82	8.68617	0.000378862	15	TUBGCP2	tubulin gamma complex associated protein 2	c1
ENSG00000198722	85	11.0846	4.27859	0.231154	0.121817	2	82	5.68731	0.00486391	15	UNC13B	unc-13 homolog B	c1
ENSG00000083857	85	12.8729	6.05257	0.233094	0.161427	2	82	7.8926	0.000733112	15	FAT1	FAT atypical cadherin 1	c1
ENSG00000198373	85	8.19032	1.7882	0.233349	0.201462	2	82	10.3439	9.86527e-05	15	WWP2	WW domain containing E3 ubiquitin protein ligase 2	c1
ENSG00000162607	85	4.68115	2.31666	0.23684	0.228354	2	82	12.1332	2.42177e-05	15	USP1	ubiquitin specific peptidase 1	c1
ENSG00000084444	85	6.63459	0.916021	0.247862	0.0824311	2	82	3.68329	0.0293891	15	FAM234B	family with sequence similarity 234 member B	c1
ENSG00000117697	85	11.3128	2.3192	0.247881	0.192435	2	82	9.76992	0.000156412	15	NSL1	NSL1 component of MIS12 kinetochore complex	c1
ENSG00000138434	85	8.42443	3.23437	0.250477	0.24185	2	82	13.079	1.17481e-05	15	ITPRID2	ITPR interacting domain containing 2	c1
ENSG00000144560	85	8.72594	2.28727	0.252837	0.24334	2	82	13.1855	1.08374e-05	15	VGLL4	vestigial like family member 4	c1
ENSG00000111275	85	19.3021	9.5245	0.260796	0.111743	2	82	5.15782	0.00776391	15	ALDH2	aldehyde dehydrogenase 2 family member	c1
ENSG00000110048	85	4.6944	1.05524	0.26215	0.17339	2	82	8.6002	0.000406742	15	OSBP	oxysterol binding protein	c1
ENSG00000198915	85	4.54402	0.65472	0.26831	0.0988876	2	82	4.49932	0.0139939	15	RASGEF1A	RasGEF domain family member 1A	c1
ENSG00000173681	85	7.72103	0.55555	0.274318	0.0731846	2	82	3.2375	0.0443325	15	BCLAF3	BCLAF1 and THRAP3 family member 3	c1
ENSG00000174307	85	4.40592	1.06738	0.274681	0.126609	2	82	5.94349	0.0038864	15	PHLDA3	pleckstrin homology like domain family A member 3	c1
ENSG00000143376	85	13.503	0.501118	0.276542	0.0939627	2	82	4.252	0.017498	15	SNX27	sorting nexin 27	c1
ENSG00000138002	85	12.7403	1.14544	0.279408	0.111996	2	82	5.17097	0.0076738	15	IFT172	intraflagellar transport 172	c1
ENSG00000167523	85	8.34191	1.75296	0.282275	0.124713	2	82	5.84175	0.00424795	15	SPATA33	spermatogenesis associated 33	c1
ENSG00000253729	85	13.3481	2.08622	0.284749	0.125571	2	82	5.88775	0.00408039	15	PRKDC	protein kinase, DNA-activated, catalytic subunit	c1
ENSG00000151131	85	54.8559	2.10875	0.287816	0.2564	2	82	14.1372	5.30773e-06	15	NOPCHAP1	NOP protein chaperone 1	c1
ENSG00000156958	85	7.36056	0.983374	0.287995	0.152999	2	82	7.40607	0.00110471	15	GALK2	galactokinase 2	c1
ENSG00000153561	85	8.17604	2.14087	0.290495	0.162539	2	82	7.95753	0.000694288	15	RMND5A	required for meiotic nuclear division 5 homolog A	c1
ENSG00000196712	85	13.6302	3.53014	0.29795	0.202069	2	82	10.3829	9.56247e-05	15	NF1	neurofibromin 1	c1
ENSG00000005483	85	8.86044	1.2952	0.305516	0.173087	2	82	8.58197	0.000412917	15	KMT2E	lysine methyltransferase 2E (inactive)	c1
ENSG00000175895	85	2.87895	0.543743	0.314956	0.0793707	2	82	3.53476	0.033688	15	PLEKHF2	pleckstrin homology and FYVE domain containing 2	c1
ENSG00000157554	85	6.70076	1.10092	0.317331	0.0922716	2	82	4.1677	0.0188883	15	ERG	ETS transcription factor ERG	c1
ENSG00000185880	85	9.25055	1.13631	0.318009	0.374573	2	82	24.5552	4.39792e-09	15	TRIM69	tripartite motif containing 69	c1
ENSG00000118260	85	9.07627	1.27912	0.320347	0.0770955	2	82	3.42496	0.0372759	15	CREB1	cAMP responsive element binding protein 1	c1
ENSG00000204842	85	10.4157	1.3959	0.326067	0.152104	2	82	7.35496	0.0011536	15	ATXN2	ataxin 2	c1
ENSG00000137574	85	6.30058	1.70531	0.326093	0.202279	2	82	10.3964	9.45982e-05	15	TGS1	trimethylguanosine synthase 1	c1
ENSG00000196867	85	6.22497	2.36678	0.328701	0.18739	2	82	9.45471	0.000201915	15	ZFP28	ZFP28 zinc finger protein	c1
ENSG00000135766	85	5.5865	1.05933	0.331343	0.231329	2	82	12.3388	2.06712e-05	15	EGLN1	egl-9 family hypoxia inducible factor 1	c1
ENSG00000213753	85	15.883	1.19542	0.33356	0.105864	2	82	4.85431	0.0101754	15	CENPBD2P	CENPB DNA-binding domains containing 2, pseudogene	c1
ENSG00000138095	85	15.9759	1.96307	0.33594	0.125097	2	82	5.86236	0.00417202	15	LRPPRC	leucine rich pentatricopeptide repeat containing	c1
ENSG00000174839	85	7.60365	1.8171	0.343875	0.208788	2	82	10.8192	6.76087e-05	15	DENND6A	DENN domain containing 6A	c1
ENSG00000116741	85	3.12558	0.468928	0.344325	0.092776	2	82	4.19281	0.0184627	15	RGS2	regulator of G protein signaling 2	c1
ENSG00000101639	85	8.16221	1.61886	0.35052	0.458916	2	82	34.7738	1.1584e-11	15	CEP192	centrosomal protein 192	c1
ENSG00000148484	85	5.13257	0.933355	0.358368	0.18406	2	82	9.24882	0.00023877	15	RSU1	Ras suppressor protein 1	c1
ENSG00000141424	85	3.43024	0.638394	0.360776	0.0822049	2	82	3.67228	0.0296876	15	SLC39A6	solute carrier family 39 member 6	c1
ENSG00000164604	85	10.0302	2.04103	0.363691	0.106493	2	82	4.88662	0.00988577	15	GPR85	G protein-coupled receptor 85	c1
ENSG00000010319	85	6.31123	3.29423	0.366248	0.282242	2	82	16.1223	1.24478e-06	15	SEMA3G	semaphorin 3G	c1
ENSG00000156502	85	5.93623	0.842071	0.366895	0.139614	2	82	6.65305	0.00210097	15	SUPV3L1	Suv3 like RNA helicase	c1
ENSG00000121350	85	6.54931	1.16001	0.374417	0.258288	2	82	14.2775	4.78234e-06	15	PYROXD1	pyridine nucleotide-disulphide oxidoreductase domain 1	c1
ENSG00000166938	85	6.84526	1.44168	0.375281	0.21567	2	82	11.2739	4.7255e-05	15	DIS3L	DIS3 like exosome 3'-5' exoribonuclease	c1
ENSG00000146574	85	7.45597	0.759012	0.377466	0.241376	2	82	13.0452	1.20531e-05	15	CCZ1B	CCZ1 homolog B, vacuolar protein trafficking and biogenesis associated	c1
ENSG00000111913	85	10.2219	1.42627	0.381441	0.215642	2	82	11.2721	4.73243e-05	15	RIPOR2	RHO family interacting cell polarization regulator 2	c1
ENSG00000273611	85	9.05514	1.07741	0.382181	0.134565	2	82	6.37502	0.00267062	15	ZNHIT3	zinc finger HIT-type containing 3	c1
ENSG00000114127	85	10.5931	2.485	0.382474	0.247699	2	82	13.4995	8.55186e-06	15	XRN1	5'-3' exoribonuclease 1	c1
ENSG00000214176	85	10.3446	0.481959	0.384126	0.165061	2	82	8.1054	0.000613532	15			c1
ENSG00000113240	85	6.49137	1.09371	0.384585	0.375599	2	82	24.663	4.11143e-09	15	CLK4	CDC like kinase 4	c1
ENSG00000111602	85	6.22751	2.03721	0.386444	0.434432	2	82	31.4935	7.11012e-11	15	TIMELESS	timeless circadian regulator	c1
ENSG00000078114	85	10.7228	3.28255	0.389023	0.127844	2	82	6.00993	0.00366744	15	NEBL	nebulette	c1
ENSG00000162814	85	13.5095	1.24648	0.392172	0.0989887	2	82	4.50442	0.0139296	15	SPATA17	spermatogenesis associated 17	c1
ENSG00000155085	85	9.3399	1.26807	0.393249	0.29552	2	82	17.1989	5.78918e-07	15	AK9	adenylate kinase 9	c1
ENSG00000063245	85	20.8686	8.14573	0.393616	0.287828	2	82	16.5704	9.03598e-07	15	EPN1	epsin 1	c1
ENSG00000137145	85	6.80771	1.19892	0.394766	0.125611	2	82	5.88986	0.00407287	15	DENND4C	DENN domain containing 4C	c1
ENSG00000169504	85	6.78324	0.818452	0.395246	0.135743	2	82	6.4396	0.00252556	15	CLIC4	chloride intracellular channel 4	c1
ENSG00000186260	85	9.18335	1.3159	0.396358	0.232327	2	82	12.4082	1.95985e-05	15	MRTFB	myocardin related transcription factor B	c1
ENSG00000120868	85	7.47702	0.997505	0.397779	0.103996	2	82	4.75874	0.0110841	15	APAF1	apoptotic peptidase activating factor 1	c1
ENSG00000081237	85	8.44863	1.15369	0.400361	0.487333	2	82	38.9739	1.2684e-12	15	PTPRC	protein tyrosine phosphatase receptor type C	c1
ENSG00000068745	85	6.22369	0.993111	0.40104	0.153913	2	82	7.45835	0.00105688	15	IP6K2	inositol hexakisphosphate kinase 2	c1
ENSG00000138182	85	6.12169	1.01089	0.401182	0.1147	2	82	5.31199	0.00677187	15	KIF20B	kinesin family member 20B	c1
ENSG00000152133	85	5.91402	1.23234	0.404603	0.21137	2	82	10.9889	5.91291e-05	15	GPATCH11	G-patch domain containing 11	c1
ENSG00000198003	85	3.35526	0.472521	0.406313	0.0941861	2	82	4.26316	0.017322	15	ODAD3	outer dynein arm docking complex subunit 3	c1
ENSG00000179335	85	15.676	3.2966	0.408908	0.0788806	2	82	3.51106	0.0344312	15	CLK3	CDC like kinase 3	c1
ENSG00000145982	85	5.2438	1.89564	0.413899	0.147759	2	82	7.10844	0.00142255	15	FARS2	phenylalanyl-tRNA synthetase 2, mitochondrial	c1
ENSG00000116754	85	8.11701	1.663	0.415383	0.251476	2	82	13.7745	6.95705e-06	15	SRSF11	serine and arginine rich splicing factor 11	c1
ENSG00000066279	85	5.63327	1.24702	0.418718	0.412979	2	82	28.8442	3.27183e-10	15	ASPM	assembly factor for spindle microtubules	c1
ENSG00000184349	85	7.49683	3.43355	0.424104	0.340717	2	82	21.1887	3.81907e-08	15	EFNA5	ephrin A5	c1
ENSG00000154310	85	7.25375	2.31894	0.424361	0.302284	2	82	17.7632	3.89777e-07	15	TNIK	TRAF2 and NCK interacting kinase	c1
ENSG00000261377	85	8.26266	1.90291	0.430467	0.224973	2	82	11.9014	2.8973e-05	15			c1
ENSG00000112293	85	9.77604	2.11651	0.439856	0.17786	2	82	8.86986	0.000325666	15	GPLD1	glycosylphosphatidylinositol specific phospholipase D1	c1
ENSG00000165813	85	8.80296	1.18417	0.440082	0.0775591	2	82	3.44729	0.0365157	15	CCDC186	coiled-coil domain containing 186	c1
ENSG00000166012	85	5.98623	1.70007	0.44235	0.600779	2	82	61.6999	4.46443e-17	15	TAF1D	TATA-box binding protein associated factor, RNA polymerase I subunit D	c1
ENSG00000147251	85	8.6206	6.90117	0.443913	0.222063	2	82	11.7035	3.3784e-05	15	DOCK11	dedicator of cytokinesis 11	c1
ENSG00000178974	85	5.24904	1.53804	0.446723	0.157109	2	82	7.64211	0.000904961	15	FBXO34	F-box protein 34	c1
ENSG00000074657	85	10.8527	2.18699	0.447393	0.196337	2	82	10.0164	0.00012824	15	ZNF532	zinc finger protein 532	c1
ENSG00000104763	85	10.6513	1.43215	0.450316	0.300155	2	82	17.5844	4.41654e-07	15	ASAH1	N-acylsphingosine amidohydrolase 1	c1
ENSG00000168214	85	11.1427	1.93277	0.455609	0.0995274	2	82	4.53165	0.0135922	15	RBPJ	recombination signal binding protein for immunoglobulin kappa J region	c1
ENSG00000185666	85	15.2943	1.63526	0.459017	0.27438	2	82	15.5034	1.94568e-06	15	SYN3	synapsin III	c1
ENSG00000113249	85	3.38438	1.17529	0.460396	0.240841	2	82	13.0072	1.2406e-05	15	HAVCR1	hepatitis A virus cellular receptor 1	c1
ENSG00000067066	85	18.8275	2.19875	0.460665	0.175843	2	82	8.74779	0.000360092	15	SP100	SP100 nuclear antigen	c1
ENSG00000175106	85	9.15094	0.862475	0.463433	0.155046	2	82	7.52336	0.00100035	15	TVP23C	trans-golgi network vesicle protein 23 homolog C	c1
ENSG00000162654	85	18.8323	4.93339	0.46468	0.217804	2	82	11.4165	4.22604e-05	15	GBP4	guanylate binding protein 4	c1
ENSG00000147601	85	11.5671	0.57746	0.465836	0.0786386	2	82	3.49937	0.0348041	15	TERF1	telomeric repeat binding factor 1	c1
ENSG00000225492	85	4.44742	1.23984	0.466778	0.144274	2	82	6.91251	0.00168163	15	GBP1P1	guanylate binding protein 1 pseudogene 1	c1
ENSG00000148848	85	8.44507	1.55499	0.467891	0.0960776	2	82	4.35787	0.0158993	15	ADAM12	ADAM metallopeptidase domain 12	c1
ENSG00000162407	85	5.65439	1.23626	0.468372	0.150588	2	82	7.26866	0.00124126	15	PLPP3	phospholipid phosphatase 3	c1
ENSG00000154734	85	5.05329	0.505776	0.471004	0.0780642	2	82	3.47164	0.035705	15	ADAMTS1	ADAM metallopeptidase with thrombospondin type 1 motif 1	c1
ENSG00000138814	85	5.68553	1.08805	0.471417	0.171569	2	82	8.49116	0.000445148	15	PPP3CA	protein phosphatase 3 catalytic subunit alpha	c1
ENSG00000168824	85	9.10933	1.59234	0.471944	0.269947	2	82	15.1603	2.4977e-06	15	NSG1	neuronal vesicle trafficking associated 1	c1
ENSG00000221926	85	6.1281	1.33647	0.475794	0.211168	2	82	10.9756	5.97545e-05	15	TRIM16	tripartite motif containing 16	c1
ENSG00000112182	85	10.4602	2.20065	0.480388	0.101943	2	82	4.65413	0.0121746	15	BACH2	BTB domain and CNC homolog 2	c1
ENSG00000065923	85	9.43526	1.55505	0.485676	0.229853	2	82	12.2366	2.23625e-05	15	SLC9A7	solute carrier family 9 member A7	c1
ENSG00000182149	85	6.64109	0.832751	0.488145	0.104318	2	82	4.77516	0.0109222	15	IST1	IST1 factor associated with ESCRT-III	c1
ENSG00000189108	85	3.33324	1.84593	0.49153	0.185267	2	82	9.3232	0.000224718	15	IL1RAPL2	interleukin 1 receptor accessory protein like 2	c1
ENSG00000146414	85	16.7688	2.99938	0.493508	0.220731	2	82	11.6134	3.62391e-05	15	SHPRH	SNF2 histone linker PHD RING helicase	c1
ENSG00000109861	85	26.7504	2.31762	0.498475	0.0904154	2	82	4.07552	0.0205384	15	CTSC	cathepsin C	c1
ENSG00000165288	85	12.4944	6.38826	0.499365	0.135434	2	82	6.42262	0.00256289	15	BRWD3	bromodomain and WD repeat domain containing 3	c1
ENSG00000152977	85	6.82375	2.13833	0.500906	0.0949788	2	82	4.3028	0.0167113	15	ZIC1	Zic family member 1	c1
ENSG00000134014	85	5.5703	1.43293	0.500916	0.241978	2	82	13.0881	1.16668e-05	15	ELP3	elongator acetyltransferase complex subunit 3	c1
ENSG00000166224	85	8.87177	1.93959	0.505285	0.147906	2	82	7.11678	0.00141247	15	SGPL1	sphingosine-1-phosphate lyase 1	c1
ENSG00000167785	85	8.85686	1.6848	0.506697	0.0751224	2	82	3.33019	0.040687	15	ZNF558	zinc finger protein 558	c1
ENSG00000087299	85	16.2507	2.36102	0.508898	0.171429	2	82	8.4828	0.000448244	15	L2HGDH	L-2-hydroxyglutarate dehydrogenase	c1
ENSG00000135333	85	14.5006	1.0498	0.511286	0.422005	2	82	29.9349	1.73332e-10	15	EPHA7	EPH receptor A7	c1
ENSG00000149231	85	19.1122	1.93934	0.51484	0.531892	2	82	46.5866	3.04927e-14	15	CCDC82	coiled-coil domain containing 82	c1
ENSG00000188107	85	12.4817	1.1045	0.517874	0.201692	2	82	10.3587	9.74942e-05	15	EYS	eyes shut homolog	c1
ENSG00000078043	85	13.0063	2.44103	0.518177	0.155042	2	82	7.52313	0.00100055	15	PIAS2	protein inhibitor of activated STAT 2	c1
ENSG00000140455	85	8.32657	1.75092	0.520064	0.245355	2	82	13.3302	9.71527e-06	15	USP3	ubiquitin specific peptidase 3	c1
ENSG00000105778	85	11.8145	2.6711	0.532372	0.132699	2	82	6.27309	0.00291719	15	AVL9	AVL9 cell migration associated	c1
ENSG00000156735	85	7.29993	1.55808	0.535166	0.202315	2	82	10.3987	9.44266e-05	15	BAG4	BAG cochaperone 4	c1
ENSG00000137691	85	3.94253	1.21027	0.535462	0.0851175	2	82	3.8145	0.0260602	15	CFAP300	cilia and flagella associated protein 300	c1
ENSG00000132623	85	9.76871	1.13741	0.540138	0.0705918	2	82	3.11409	0.0497126	15	ANKEF1	ankyrin repeat and EF-hand domain containing 1	c1
ENSG00000136021	85	7.22816	1.72028	0.540799	0.176543	2	82	8.79012	0.000347751	15	SCYL2	SCY1 like pseudokinase 2	c1
ENSG00000104894	85	6.30512	2.14774	0.541032	0.234228	2	82	12.5407	1.77043e-05	15	CD37	CD37 molecule	c1
ENSG00000198840	85	6.29501	1.6102	0.544952	0.204244	2	82	10.5233	8.55018e-05	15	ND3	NADH dehydrogenase subunit 3	c1
ENSG00000144868	85	6.58826	1.4525	0.545903	0.250289	2	82	13.6878	7.42403e-06	15	TMEM108	transmembrane protein 108	c1
ENSG00000196912	85	13.0571	9.4145	0.546235	0.536353	2	82	47.4293	2.05923e-14	15	ANKRD36B	ankyrin repeat domain 36B	c1
ENSG00000206418	85	5.68816	0.815556	0.54726	0.119634	2	82	5.57156	0.00538498	15	RAB12	RAB12, member RAS oncogene family	c1
ENSG00000107758	85	4.88662	2.50014	0.549279	0.196485	2	82	10.0258	0.000127278	15	PPP3CB	protein phosphatase 3 catalytic subunit beta	c1
ENSG00000080572	85	2.98654	1.32855	0.555209	0.0732194	2	82	3.23917	0.0442643	15	DNAAF6	dynein axonemal assembly factor 6	c1
ENSG00000198900	85	8.14047	0.43056	0.559012	0.0708759	2	82	3.12758	0.0490934	15	TOP1	DNA topoisomerase I	c1
ENSG00000016391	85	7.32921	0.908348	0.561698	0.12456	2	82	5.83358	0.00427847	15	CHDH	choline dehydrogenase	c1
ENSG00000129472	85	7.22333	1.59083	0.56518	0.467628	2	82	36.0138	5.95425e-12	15	RAB2B	RAB2B, member RAS oncogene family	c1
ENSG00000243977	85	3.22506	0.592021	0.565632	0.0926825	2	82	4.18815	0.0185409	15	H3P13	H3 histone pseudogene 13	c1
ENSG00000261239	85	5.6736	2.04556	0.56845	0.399377	2	82	27.2624	8.36929e-10	15			c1
ENSG00000214029	85	12.4041	1.30216	0.570111	0.154827	2	82	7.51077	0.00101105	15	ZNF891	zinc finger protein 891	c1
ENSG00000151490	85	10.7037	1.21311	0.570745	0.11104	2	82	5.12131	0.00801995	15	PTPRO	protein tyrosine phosphatase receptor type O	c1
ENSG00000263818	85	6.57468	1.02607	0.581531	0.0761506	2	82	3.37953	0.038873	15	RDM1P5	RDM1 pseudogene 5	c1
ENSG00000155111	85	7.04944	2.90404	0.584232	0.162989	2	82	7.98382	0.00067917	15	CDK19	cyclin dependent kinase 19	c1
ENSG00000123094	85	8.13105	2.33285	0.585266	0.152573	2	82	7.38176	0.00112769	15	RASSF8	Ras association domain family member 8	c1
ENSG00000183346	85	3.80135	2.11912	0.589229	0.303164	2	82	17.8373	3.70137e-07	15	CABCOCO1	ciliary associated calcium binding coiled-coil 1	c1
ENSG00000189423	85	21.3098	1.25732	0.59111	0.370989	2	82	24.1817	5.559e-09	15			c1
ENSG00000175470	85	9.22848	1.63736	0.59471	0.0772538	2	82	3.43258	0.0370146	15	PPP2R2D	protein phosphatase 2 regulatory subunit Bdelta	c1
ENSG00000085832	85	8.03059	2.49886	0.598067	0.239755	2	82	12.93	1.31554e-05	15	EPS15	epidermal growth factor receptor pathway substrate 15	c1
ENSG00000179542	85	6.11438	1.00944	0.600651	0.449085	2	82	33.4216	2.42365e-11	15	SLITRK4	SLIT and NTRK like family member 4	c1
ENSG00000203663	85	11.9345	1.59045	0.606602	0.302888	2	82	17.8141	3.76183e-07	15	OR2L2	olfactory receptor family 2 subfamily L member 2	c1
ENSG00000135241	85	6.07653	2.34375	0.606676	0.373279	2	82	24.4198	4.7869e-09	15	PNPLA8	patatin like phospholipase domain containing 8	c1
ENSG00000163599	85	4.96502	2.94244	0.608951	0.197125	2	82	10.0665	0.000123187	15	CTLA4	cytotoxic T-lymphocyte associated protein 4	c1
ENSG00000069702	85	7.61368	1.42101	0.61299	0.122238	2	82	5.70971	0.00476919	15	TGFBR3	transforming growth factor beta receptor 3	c1
ENSG00000145375	85	7.92774	1.20768	0.618212	0.182294	2	82	9.14029	0.000260902	15	SPATA5	spermatogenesis associated 5	c1
ENSG00000182585	85	7.5341	4.43041	0.620323	0.266389	2	82	14.8879	3.04865e-06	15	EPGN	epithelial mitogen	c1
ENSG00000166747	85	8.12636	0.711323	0.622345	0.0706749	2	82	3.11804	0.0495306	15	AP1G1	adaptor related protein complex 1 subunit gamma 1	c1
ENSG00000089022	85	14.4463	4.02499	0.62469	0.092509	2	82	4.17951	0.0186869	15	MAPKAPK5	MAPK activated protein kinase 5	c1
ENSG00000048991	85	9.2492	0.886498	0.625958	0.165696	2	82	8.14276	0.0005947	15	R3HDM1	R3H domain containing 1	c1
ENSG00000137710	85	7.2648	0.82437	0.628177	0.084962	2	82	3.80688	0.0262425	15	RDX	radixin	c1
ENSG00000163939	85	8.02454	1.38086	0.629702	0.186396	2	82	9.39305	0.000212297	15	PBRM1	polybromo 1	c1
ENSG00000108651	85	9.33074	0.812515	0.634384	0.182493	2	82	9.15249	0.000258312	15	UTP6	UTP6 small subunit processome component	c1
ENSG00000083223	85	5.48864	1.50442	0.637032	0.195343	2	82	9.95338	0.00013491	15	TUT7	terminal uridylyl transferase 7	c1
ENSG00000004534	85	6.45094	0.707629	0.641763	0.0928785	2	82	4.19792	0.0183774	15	RBM6	RNA binding motif protein 6	c1
ENSG00000067992	85	9.13025	1.69777	0.643681	0.108761	2	82	5.00337	0.00890766	15	PDK3	pyruvate dehydrogenase kinase 3	c1
ENSG00000116095	85	16.5996	8.48501	0.643862	0.0847306	2	82	3.79556	0.0265159	15	PLEKHA3	pleckstrin homology domain containing A3	c1
ENSG00000119285	85	6.8634	1.31455	0.64491	0.0916553	2	82	4.13705	0.0194213	15	HEATR1	HEAT repeat containing 1	c1
ENSG00000166436	85	11.4464	4.13929	0.646749	0.0801806	2	82	3.57397	0.0324942	15	TRIM66	tripartite motif containing 66	c1
ENSG00000154975	85	4.17133	0.927737	0.655224	0.0800657	2	82	3.5684	0.032661	15	CA10	carbonic anhydrase 10	c1
ENSG00000169126	85	6.55109	0.779344	0.664886	0.0850784	2	82	3.81258	0.0261059	15	ODAD2	outer dynein arm docking complex subunit 2	c1
ENSG00000143164	85	5.47253	1.20706	0.666522	0.14862	2	82	7.15711	0.00136478	15	DCAF6	DDB1 and CUL4 associated factor 6	c1
ENSG00000245958	85	5.45781	0.944293	0.667625	0.0913544	2	82	4.1221	0.0196868	15			c1
ENSG00000175395	85	4.29751	1.28381	0.668809	0.149118	2	82	7.18529	0.00133244	15	ZNF25	zinc finger protein 25	c1
ENSG00000154262	85	12.41	1.64276	0.669855	0.143056	2	82	6.84442	0.00178261	15	ABCA6	ATP binding cassette subfamily A member 6	c1
ENSG00000129521	85	5.40197	0.647174	0.67265	0.0717725	2	82	3.17021	0.047188	15	EGLN3	egl-9 family hypoxia inducible factor 3	c1
ENSG00000176700	85	10.9103	3.86708	0.67551	0.215308	2	82	11.2498	4.81591e-05	15			c1
ENSG00000103021	85	7.24443	1.62505	0.681014	0.354939	2	82	22.5598	1.56186e-08	15	CCDC113	coiled-coil domain containing 113	c1
ENSG00000162601	85	10.1187	6.19956	0.683373	0.205782	2	82	10.6231	7.8984e-05	15	MYSM1	Myb like, SWIRM and MPN domains 1	c1
ENSG00000166821	85	5.31012	0.64141	0.686127	0.158855	2	82	7.74308	0.000831199	15	PEX11A	peroxisomal biogenesis factor 11 alpha	c1
ENSG00000184305	85	8.83564	1.04764	0.688184	0.147264	2	82	7.08055	0.00145677	15	CCSER1	coiled-coil serine rich protein 1	c1
ENSG00000226926	85	3.78602	1.92594	0.694722	0.236359	2	82	12.6902	1.57926e-05	15	PDZPH1P	PDZ and pleckstrin homology domains 1, pseudogene	c1
ENSG00000248483	85	9.64668	1.04548	0.695154	0.439285	2	82	32.1209	4.99386e-11	15	POU5F2	POU domain class 5, transcription factor 2	c1
ENSG00000165164	85	5.30651	0.875534	0.697359	0.0859389	2	82	3.85477	0.025118	15	CFAP47	cilia and flagella associated protein 47	c1
ENSG00000066032	85	6.72286	1.42838	0.700211	0.141842	2	82	6.77676	0.0018891	15	CTNNA2	catenin alpha 2	c1
ENSG00000143801	85	32.3692	2.39096	0.702351	0.571111	2	82	54.5958	8.43623e-16	15	PSEN2	presenilin 2	c1
ENSG00000154059	85	4.53658	0.811475	0.704286	0.0765106	2	82	3.39683	0.0382567	15	IMPACT	impact RWD domain protein	c1
ENSG00000012048	85	7.28696	1.17019	0.710769	0.230748	2	82	12.2986	2.13208e-05	15	BRCA1	BRCA1 DNA repair associated	c1
ENSG00000165762	85	6.18892	0.486918	0.718001	0.122901	2	82	5.745	0.00462378	15	OR4K2	olfactory receptor family 4 subfamily K member 2	c1
ENSG00000166450	85	10.3914	3.39945	0.719788	0.144124	2	82	6.90413	0.00169374	15	PRTG	protogenin	c1
ENSG00000118514	85	5.81566	0.771725	0.71982	0.172045	2	82	8.5196	0.000434787	15	ALDH8A1	aldehyde dehydrogenase 8 family member A1	c1
ENSG00000170322	85	5.76375	1.12841	0.720744	0.151716	2	82	7.33289	0.0011754	15	NFRKB	nuclear factor related to kappaB binding protein	c1
ENSG00000146966	85	8.28849	2.39037	0.72366	0.117164	2	82	5.44126	0.00604053	15	DENND2A	DENN domain containing 2A	c1
ENSG00000125482	85	4.19087	1.09802	0.724926	0.183639	2	82	9.22288	0.000243877	15	TTF1	transcription termination factor 1	c1
ENSG00000228253	85	3.78801	0.997507	0.727918	0.104093	2	82	4.76368	0.0110352	15	ATP8	ATP synthase F0 subunit 8	c1
ENSG00000004487	85	4.919	1.16003	0.728418	0.139597	2	82	6.65209	0.0021027	15	KDM1A	lysine demethylase 1A	c1
ENSG00000100162	85	6.24353	0.416098	0.728999	0.190049	2	82	9.62032	0.00017653	15	CENPM	centromere protein M	c1
ENSG00000188958	85	11.2368	1.49614	0.735231	0.175594	2	82	8.73275	0.000364584	15	UTS2B	urotensin 2B	c1
ENSG00000165810	85	7.33646	0.78227	0.738318	0.0950311	2	82	4.30543	0.0166717	15	BTNL9	butyrophilin like 9	c1
ENSG00000075413	85	15.9763	1.27318	0.740939	0.0747947	2	82	3.31449	0.0412822	15	MARK3	microtubule affinity regulating kinase 3	c1
ENSG00000005187	85	10.9396	0.930866	0.743319	0.148352	2	82	7.14196	0.0013825	15	ACSM3	acyl-CoA synthetase medium chain family member 3	c1
ENSG00000144747	85	11.825	7.64896	0.744865	0.101915	2	82	4.65271	0.0121901	15	TMF1	TATA element modulatory factor 1	c1
ENSG00000107581	85	6.61024	1.30707	0.745368	0.0817584	2	82	3.65056	0.0302855	15	EIF3A	eukaryotic translation initiation factor 3 subunit A	c1
ENSG00000091490	85	6.85513	0.948064	0.748399	0.0778065	2	82	3.45921	0.0361164	15	SEL1L3	SEL1L family member 3	c1
ENSG00000180008	85	8.58543	2.85047	0.748918	0.101915	2	82	4.65272	0.0121901	15	SOCS4	suppressor of cytokine signaling 4	c1
ENSG00000214595	85	11.5439	2.15231	0.756473	0.303976	2	82	17.906	3.52846e-07	15	EML6	EMAP like 6	c1
ENSG00000105366	85	6.93779	1.11825	0.761379	0.147145	2	82	7.07382	0.00146516	15	SIGLEC8	sialic acid binding Ig like lectin 8	c1
ENSG00000065328	85	8.45865	4.61365	0.762846	0.34109	2	82	21.224	3.73143e-08	15	MCM10	minichromosome maintenance 10 replication initiation factor	c1
ENSG00000116830	85	10.482	1.67337	0.766193	0.0900471	2	82	4.05728	0.0208822	15	TTF2	transcription termination factor 2	c1
ENSG00000181544	85	3.28389	1.41695	0.766794	0.125024	2	82	5.85841	0.00418649	15	FANCB	FA complementation group B	c1
ENSG00000189159	85	4.7001	0.822079	0.77062	0.112839	2	82	5.21482	0.00738087	15	JPT1	Jupiter microtubule associated homolog 1	c1
ENSG00000160271	85	9.59713	5.97449	0.777374	0.292821	2	82	16.9769	6.77162e-07	15	RALGDS	ral guanine nucleotide dissociation stimulator	c1
ENSG00000170248	85	5.48152	1.4535	0.779453	0.446746	2	82	33.107	2.88344e-11	15	PDCD6IP	programmed cell death 6 interacting protein	c1
ENSG00000258315	85	3.17323	1.61487	0.785026	0.453027	2	82	33.958	1.80549e-11	15	C17orf49	chromosome 17 open reading frame 49	c1
ENSG00000139304	85	7.87032	1.54826	0.793702	0.142103	2	82	6.7913	0.00186567	15	PTPRQ	protein tyrosine phosphatase receptor type Q	c1
ENSG00000101882	85	11.8353	1.55982	0.794894	0.0785367	2	82	3.49445	0.0349622	15	NKAP	NFKB activating protein	c1
ENSG00000086061	85	4.90401	1.34427	0.797179	0.260837	2	82	14.4682	4.15283e-06	15	DNAJA1	DnaJ heat shock protein family (Hsp40) member A1	c1
ENSG00000144736	85	8.26734	1.1342	0.79743	0.11079	2	82	5.10836	0.0081128	15	SHQ1	SHQ1, H/ACA ribonucleoprotein assembly factor	c1
ENSG00000111335	85	11.1464	0.578987	0.799851	0.0744588	2	82	3.29841	0.0419012	15	OAS2	2'-5'-oligoadenylate synthetase 2	c1
ENSG00000198763	85	12.4583	1.91396	0.801889	0.101067	2	82	4.60963	0.0126712	15	ND2	NADH dehydrogenase subunit 2	c1
ENSG00000165219	85	13.1509	2.08738	0.805633	0.0918361	2	82	4.14603	0.0192635	15	GAPVD1	GTPase activating protein and VPS9 domains 1	c1
ENSG00000172775	85	4.83375	1.14203	0.810412	0.238255	2	82	12.8238	1.42627e-05	15	PSME3IP1	proteasome activator subunit 3 interacting protein 1	c1
ENSG00000100201	85	8.09795	0.740006	0.815311	0.108158	2	82	4.97225	0.00915822	15	DDX17	DEAD-box helicase 17	c1
ENSG00000133019	85	8.93643	1.69355	0.819049	0.19161	2	82	9.7181	0.000163101	15	CHRM3	cholinergic receptor muscarinic 3	c1
ENSG00000249439	85	2.61918	0.7292	0.819993	0.103003	2	82	4.70805	0.0115995	15	HMGN1P14	high mobility group nucleosome binding domain 1 pseudogene 14	c1
ENSG00000162779	85	4.92841	1.79468	0.821284	0.306174	2	82	18.0926	3.09933e-07	15	AXDND1	axonemal dynein light chain domain containing 1	c1
ENSG00000165895	85	8.81038	2.02828	0.823943	0.152682	2	82	7.388	0.00112174	15	ARHGAP42	Rho GTPase activating protein 42	c1
ENSG00000172869	85	9.62672	2.58372	0.831692	0.112879	2	82	5.21693	0.00736701	15	DMXL1	Dmx like 1	c1
ENSG00000116117	85	7.02867	1.91282	0.832284	0.391174	2	82	26.3428	1.45951e-09	15	PARD3B	par-3 family cell polarity regulator beta	c1
ENSG00000079805	85	13.9083	1.85546	0.83665	0.0926658	2	82	4.18732	0.0185549	15	DNM2	dynamin 2	c1
ENSG00000165168	85	4.5882	1.71078	0.838423	0.249039	2	82	13.5967	7.94883e-06	15	CYBB	cytochrome b-245 beta chain	c1
ENSG00000164118	85	6.1788	0.849275	0.842951	0.102821	2	82	4.69879	0.0116962	15	CEP44	centrosomal protein 44	c1
ENSG00000133640	85	6.40746	1.13446	0.849741	0.177664	2	82	8.85798	0.000328864	15	LRRIQ1	leucine rich repeats and IQ motif containing 1	c1
ENSG00000165533	85	8.02562	0.921155	0.850029	0.0734052	2	82	3.24804	0.0439019	15	TTC8	tetratricopeptide repeat domain 8	c1
ENSG00000163817	85	12.3078	2.36155	0.850511	0.0720483	2	82	3.18333	0.0466166	15	SLC6A20	solute carrier family 6 member 20	c1
ENSG00000057935	85	8.05618	1.69022	0.860742	0.168405	2	82	8.30284	0.000520463	15	MTA3	metastasis associated 1 family member 3	c1
ENSG00000131951	85	5.42912	1.40081	0.867746	0.201719	2	82	10.3603	9.73629e-05	15	LRRC9	leucine rich repeat containing 9	c1
ENSG00000229676	85	5.11602	0.396128	0.868004	0.148654	2	82	7.15902	0.00136256	15	ZNF492	zinc finger protein 492	c1
ENSG00000125779	85	9.42124	1.87071	0.873971	0.08436	2	82	3.77742	0.0269597	15	PANK2	pantothenate kinase 2	c1
ENSG00000156931	85	8.17809	1.56097	0.874979	0.0914954	2	82	4.12911	0.0195619	15	VPS8	VPS8 subunit of CORVET complex	c1
ENSG00000186487	85	19.9755	3.16878	0.875892	0.181924	2	82	9.11761	0.000265788	15	MYT1L	myelin transcription factor 1 like	c1
ENSG00000198198	85	24.2163	2.37576	0.876484	0.57742	2	82	56.023	4.59492e-16	15	SZT2	SZT2 subunit of KICSTOR complex	c1
ENSG00000196455	85	5.0928	0.788102	0.880889	0.105053	2	82	4.81276	0.0105607	15	PIK3R4	phosphoinositide-3-kinase regulatory subunit 4	c1
ENSG00000231049	85	4.06529	0.982479	0.891903	0.128073	2	82	6.02231	0.00362807	15			c1
ENSG00000128656	85	7.00912	0.642672	0.89266	0.145265	2	82	6.96808	0.00160358	15	CHN1	chimerin 1	c1
ENSG00000250771	85	12.81	1.05262	0.895063	0.280992	2	82	16.023	1.33682e-06	15	LOC100419170	toll like receptor 2 pseudogene	c1
ENSG00000121741	85	9.60671	3.87715	0.911241	0.206646	2	82	10.6793	7.55366e-05	15	ZMYM2	zinc finger MYM-type containing 2	c1
ENSG00000147862	85	7.93101	1.90448	0.913693	0.220644	2	82	11.6075	3.64056e-05	15	NFIB	nuclear factor I B	c1
ENSG00000166225	85	6.15832	2.05066	0.920018	0.27684	2	82	15.6957	1.69277e-06	15	FRS2	fibroblast growth factor receptor substrate 2	c1
ENSG00000070413	85	4.79144	0.9318	0.923167	0.182564	2	82	9.15685	0.000257394	15	DGCR2	DiGeorge syndrome critical region gene 2	c1
ENSG00000125449	85	2.86188	1.06356	0.927879	0.0764883	2	82	3.39575	0.0382947	15	ARMC7	armadillo repeat containing 7	c1
ENSG00000078070	85	6.32603	1.10547	0.930728	0.37408	2	82	24.5035	4.54238e-09	15	MCCC1	methylcrotonyl-CoA carboxylase subunit 1	c1
ENSG00000180934	85	10.6992	0.722156	0.935218	0.0740773	2	82	3.28015	0.0426151	15	OR56A1	olfactory receptor family 56 subfamily A member 1	c1
ENSG00000178965	85	7.74052	1.76291	0.936649	0.127295	2	82	5.98034	0.00376335	15	ERICH3	glutamate rich 3	c1
ENSG00000166471	85	7.59477	1.85074	0.938674	0.164745	2	82	8.08678	0.000623148	15	TMEM41B	transmembrane protein 41B	c1
ENSG00000137770	85	8.41083	1.42289	0.938744	0.192614	2	82	9.78118	0.000154997	15	CTDSPL2	CTD small phosphatase like 2	c1
ENSG00000147457	85	6.5727	1.16901	0.941251	0.160908	2	82	7.86234	0.00075196	15	CHMP7	charged multivesicular body protein 7	c1
ENSG00000155158	85	12.6824	2.55514	0.942566	0.114615	2	82	5.30756	0.00679845	15	TTC39B	tetratricopeptide repeat domain 39B	c1
ENSG00000185008	85	10.3562	2.52961	0.945479	0.169062	2	82	8.34185	0.000503857	15	ROBO2	roundabout guidance receptor 2	c1
ENSG00000274070	85	8.84809	4.27239	0.946193	0.261528	2	82	14.52	3.99673e-06	15	CASTOR2	cytosolic arginine sensor for mTORC1 subunit 2	c1
ENSG00000133773	85	3.32953	0.736669	0.947831	0.11439	2	82	5.2958	0.00686963	15	CCDC59	coiled-coil domain containing 59	c1
ENSG00000165185	85	8.15783	1.22791	0.95081	0.120415	2	82	5.61291	0.00519257	15	KIAA1958	KIAA1958	c1
ENSG00000163635	85	10.4486	0.99105	0.951014	0.093895	2	82	4.24862	0.0175517	15	ATXN7	ataxin 7	c1
ENSG00000132554	85	5.57506	0.802571	0.953737	0.123531	2	82	5.77861	0.00448951	15	RGS22	regulator of G protein signaling 22	c1
ENSG00000164329	85	8.75351	5.05694	0.961416	0.643002	2	82	73.8465	4.56355e-19	15	TENT2	terminal nucleotidyltransferase 2	c1
ENSG00000145740	85	6.20742	1.64806	0.966195	0.235042	2	82	12.5977	1.69488e-05	15	SLC30A5	solute carrier family 30 member 5	c1
ENSG00000069869	85	45.8637	2.61655	0.970437	0.41388	2	82	28.9516	3.07216e-10	15	NEDD4	NEDD4 E3 ubiquitin protein ligase	c1
ENSG00000240303	85	5.0758	1.80693	0.970822	0.266742	2	82	14.9148	2.98901e-06	15	ACAD11	acyl-CoA dehydrogenase family member 11	c1
ENSG00000132518	85	4.4689	0.878794	0.972376	0.169161	2	82	8.3477	0.000501411	15	GUCY2D	guanylate cyclase 2D, retinal	c1
ENSG00000165379	85	6.42573	3.42175	0.974073	0.0853514	2	82	3.82596	0.0257885	15	LRFN5	leucine rich repeat and fibronectin type III domain containing 5	c1
ENSG00000186918	85	7.96821	2.60535	0.979019	0.288529	2	82	16.6271	8.6784e-07	15	ZNF395	zinc finger protein 395	c1
ENSG00000101751	85	7.08573	1.51632	0.979331	0.359257	2	82	22.9883	1.18584e-08	15	POLI	DNA polymerase iota	c1
ENSG00000013523	85	7.66234	2.21504	0.981101	0.44716	2	82	33.1626	2.79616e-11	15	ANGEL1	angel homolog 1	c1
ENSG00000164506	85	6.71911	2.39208	0.983812	0.448842	2	82	33.3889	2.46779e-11	15	STXBP5	syntaxin binding protein 5	c1
ENSG00000029153	85	8.09971	2.57593	0.985889	0.221844	2	82	11.6886	3.41778e-05	15	ARNTL2	aryl hydrocarbon receptor nuclear translocator like 2	c1
ENSG00000134146	85	7.43321	1.83017	0.991067	0.186166	2	82	9.3788	0.000214772	15	DPH6	diphthamine biosynthesis 6	c1
ENSG00000060237	85	11.7014	1.80424	0.991914	0.0976303	2	82	4.43592	0.0148171	15	WNK1	WNK lysine deficient protein kinase 1	c1
ENSG00000224470	85	8.93803	3.20018	0.995365	0.159928	2	82	7.80537	0.000788801	15	ATXN1L	ataxin 1 like	c1
ENSG00000196344	85	4.1205	1.12958	1.00027	0.134093	2	82	6.34919	0.00273101	15	ADH7	alcohol dehydrogenase 7 (class IV), mu or sigma polypeptide	c1
ENSG00000206579	85	10.6743	1.17818	1.004	0.125003	2	82	5.8573	0.00419054	15	XKR4	XK related 4	c1
ENSG00000164946	85	6.89474	1.19035	1.00687	0.122872	2	82	5.74348	0.00462993	15	FREM1	FRAS1 related extracellular matrix 1	c1
ENSG00000165757	85	10.4495	2.64228	1.00883	0.0842954	2	82	3.77427	0.0270377	15	JCAD	junctional cadherin 5 associated	c1
ENSG00000081665	85	15.5873	3.15326	1.00915	0.121919	2	82	5.69272	0.00484086	15	ZNF506	zinc finger protein 506	c1
ENSG00000111530	85	14.8399	6.9012	1.01237	0.228302	2	82	12.1296	2.42849e-05	15	CAND1	cullin associated and neddylation dissociated 1	c1
ENSG00000006468	85	5.3836	0.491415	1.01289	0.116092	2	82	5.38492	0.00634874	15	ETV1	ETS variant transcription factor 1	c1
ENSG00000186230	85	13.5763	5.52639	1.02079	0.144013	2	82	6.8979	0.0017028	15	ZNF749	zinc finger protein 749	c1
ENSG00000173482	85	7.68754	0.703122	1.02096	0.0967202	2	82	4.39014	0.0154424	15	PTPRM	protein tyrosine phosphatase receptor type M	c1
ENSG00000257335	85	5.67055	1.39672	1.02299	0.17127	2	82	8.4733	0.000451784	15	MGAM	maltase-glucoamylase	c1
ENSG00000142449	85	11.6873	3.551	1.02691	0.201071	2	82	10.3187	0.000100654	15	FBN3	fibrillin 3	c1
ENSG00000130818	85	13.4979	1.7852	1.0299	0.267492	2	82	14.9721	2.86616e-06	15	ZNF426	zinc finger protein 426	c1
ENSG00000151233	85	6.18191	0.613902	1.03461	0.12734	2	82	5.98278	0.00375535	15	GXYLT1	glucoside xylosyltransferase 1	c1
ENSG00000090054	85	8.45432	0.753036	1.04106	0.101819	2	82	4.64783	0.0122436	15	SPTLC1	serine palmitoyltransferase long chain base subunit 1	c1
ENSG00000135740	85	4.86105	0.86409	1.04168	0.107722	2	82	4.9498	0.00934349	15	SLC9A5	solute carrier family 9 member A5	c1
ENSG00000122008	85	7.29249	1.33865	1.0441	0.365259	2	82	23.5933	8.06208e-09	15	POLK	DNA polymerase kappa	c1
ENSG00000112902	85	11.1306	4.06837	1.04652	0.218998	2	82	11.4967	3.96945e-05	15	SEMA5A	semaphorin 5A	c1
ENSG00000162664	85	7.9954	1.6715	1.05085	0.313221	2	82	18.699	2.03934e-07	15	ZNF326	zinc finger protein 326	c1
ENSG00000137959	85	10.148	2.76997	1.06211	0.311976	2	82	18.591	2.19653e-07	15	IFI44L	interferon induced protein 44 like	c1
ENSG00000132530	85	22.828	1.78967	1.06815	0.472588	2	82	36.7382	4.05634e-12	15	XAF1	XIAP associated factor 1	c1
ENSG00000004766	85	6.72989	2.00305	1.07219	0.492232	2	82	39.7456	8.55582e-13	15	VPS50	VPS50 subunit of EARP/GARPII complex	c1
ENSG00000143353	85	3.47247	1.70366	1.07709	0.35065	2	82	22.1401	2.0494e-08	15	LYPLAL1	lysophospholipase like 1	c1
ENSG00000111450	85	5.12	0.782331	1.08084	0.0737175	2	82	3.26296	0.0432993	15	STX2	syntaxin 2	c1
ENSG00000129680	85	7.23715	1.70943	1.08806	0.239784	2	82	12.932	1.31348e-05	15	MAP7D3	MAP7 domain containing 3	c1
ENSG00000103351	85	9.03008	0.975387	1.08858	0.226528	2	82	12.0077	2.66826e-05	15	CLUAP1	clusterin associated protein 1	c1
ENSG00000060718	85	6.72255	3.06514	1.09067	0.217236	2	82	11.3785	4.35384e-05	15	COL11A1	collagen type XI alpha 1 chain	c1
ENSG00000174776	85	5.23053	2.33375	1.09449	0.342262	2	82	21.3348	3.46882e-08	15	WDR49	WD repeat domain 49	c1
ENSG00000132612	85	9.38979	0.625514	1.098	0.081599	2	82	3.64281	0.0305018	15	VPS4A	vacuolar protein sorting 4 homolog A	c1
ENSG00000162971	85	9.70449	0.729701	1.09911	0.344344	2	82	21.5327	3.04601e-08	15	TYW5	tRNA-yW synthesizing protein 5	c1
ENSG00000124574	85	7.96353	1.10613	1.10142	0.102828	2	82	4.69915	0.0116925	15	ABCC10	ATP binding cassette subfamily C member 10	c1
ENSG00000189079	85	9.82302	1.60171	1.10188	0.113947	2	82	5.27261	0.00701218	15	ARID2	AT-rich interaction domain 2	c1
ENSG00000146282	85	6.19775	1.07232	1.10384	0.165422	2	82	8.12662	0.000602761	15	RARS2	arginyl-tRNA synthetase 2, mitochondrial	c1
ENSG00000144451	85	7.80697	1.53789	1.10519	0.256148	2	82	14.1185	5.38209e-06	15	SPAG16	sperm associated antigen 16	c1
ENSG00000139292	85	5.52257	1.31425	1.1058	0.126635	2	82	5.94487	0.00388174	15	LGR5	leucine rich repeat containing G protein-coupled receptor 5	c1
ENSG00000135930	85	6.19863	1.16593	1.10777	0.324857	2	82	19.7279	1.0121e-07	15	EIF4E2	eukaryotic translation initiation factor 4E family member 2	c1
ENSG00000113391	85	4.55324	1.58021	1.11177	0.263054	2	82	14.635	3.67161e-06	15	FAM172A	family with sequence similarity 172 member A	c1
ENSG00000184220	85	18.5021	0.699519	1.11186	0.0847568	2	82	3.79684	0.0264848	15	CMSS1	cms1 ribosomal small subunit homolog	c1
ENSG00000067842	85	6.12102	1.59088	1.11441	0.0845905	2	82	3.7887	0.0266828	15	ATP2B3	ATPase plasma membrane Ca2+ transporting 3	c1
ENSG00000111875	85	2.82204	0.711373	1.12468	0.163984	2	82	8.04213	0.00064684	15	ASF1A	anti-silencing function 1A histone chaperone	c1
ENSG00000135090	85	7.89469	1.79412	1.12649	0.17265	2	82	8.55583	0.000421942	15	TAOK3	TAO kinase 3	c1
ENSG00000248329	85	5.77399	0.852928	1.13006	0.184051	2	82	9.24824	0.000238881	15	APELA	apelin receptor early endogenous ligand	c1
ENSG00000204406	85	18.6361	7.52356	1.13032	0.128624	2	82	6.05204	0.00353525	15	MBD5	methyl-CpG binding domain protein 5	c1
ENSG00000156162	85	7.81798	1.5221	1.13676	0.191352	2	82	9.70191	0.000165249	15	DPY19L4	dpy-19 like 4	c1
ENSG00000118058	85	21.3351	6.69621	1.13691	0.112386	2	82	5.19127	0.00753673	15	KMT2A	lysine methyltransferase 2A	c1
ENSG00000156052	85	7.47754	1.22036	1.14306	0.132778	2	82	6.27739	0.00290633	15	GNAQ	G protein subunit alpha q	c1
ENSG00000196591	85	11.5742	1.32698	1.14623	0.123801	2	82	5.79303	0.00443313	15	HDAC2	histone deacetylase 2	c1
ENSG00000166887	85	6.99333	0.704245	1.14775	0.07065	2	82	3.11686	0.049585	15	VPS39	VPS39 subunit of HOPS complex	c1
ENSG00000153214	85	5.33704	0.97426	1.14842	0.0840289	2	82	3.76124	0.0273623	15	TMEM87B	transmembrane protein 87B	c1
ENSG00000143753	85	5.38221	0.838185	1.14989	0.138972	2	82	6.61752	0.0021662	15	DEGS1	delta 4-desaturase, sphingolipid 1	c1
ENSG00000140945	85	10.0131	1.5056	1.15682	0.200369	2	82	10.2736	0.000104348	15	CDH13	cadherin 13	c1
ENSG00000036828	85	16.8729	1.48061	1.15874	0.0874746	2	82	3.93025	0.0234447	15	CASR	calcium sensing receptor	c1
ENSG00000114126	85	17.1005	3.94449	1.16024	0.257801	2	82	14.2412	4.91297e-06	15	TFDP2	transcription factor Dp-2	c1
ENSG00000006576	85	6.14456	0.743763	1.16178	0.0788342	2	82	3.50882	0.0345024	15	PHTF2	putative homeodomain transcription factor 2	c1
ENSG00000072501	85	7.51357	1.38777	1.1621	0.297703	2	82	17.3798	5.09752e-07	15	SMC1A	structural maintenance of chromosomes 1A	c1
ENSG00000048707	85	12.5003	1.59327	1.16397	0.149122	2	82	7.18553	0.00133216	15	VPS13D	vacuolar protein sorting 13 homolog D	c1
ENSG00000136816	85	3.99458	0.514625	1.17022	0.18141	2	82	9.08613	0.000272723	15	TOR1B	torsin family 1 member B	c1
ENSG00000206159	85	9.1377	0.861318	1.17259	0.314763	2	82	18.8333	1.85983e-07	15	GYG2P1	glycogenin 2 pseudogene 1	c1
ENSG00000169871	85	17.9001	3.29812	1.18376	0.165861	2	82	8.15251	0.000589883	15	TRIM56	tripartite motif containing 56	c1
ENSG00000080839	85	6.85419	1.43739	1.18503	0.172467	2	82	8.54487	0.000425787	15	RBL1	RB transcriptional corepressor like 1	c1
ENSG00000115947	85	31.2177	1.58784	1.18524	0.15761	2	82	7.67104	0.000883166	15	ORC4	origin recognition complex subunit 4	c1
ENSG00000286219	85	4.76437	0.638445	1.18643	0.0763017	2	82	3.38679	0.0386132	15	NOTCH2NLC	notch 2 N-terminal like C	c1
ENSG00000065135	85	6.88095	0.687322	1.19457	0.476662	2	82	37.3432	2.95181e-12	15	GNAI3	G protein subunit alpha i3	c1
ENSG00000134207	85	4.88688	0.870298	1.19693	0.105327	2	82	4.82678	0.0104291	15	SYT6	synaptotagmin 6	c1
ENSG00000082269	85	7.34614	1.41461	1.20074	0.238332	2	82	12.8292	1.42032e-05	15	FAM135A	family with sequence similarity 135 member A	c1
ENSG00000170634	85	6.67549	0.870695	1.20334	0.194965	2	82	9.92946	0.000137532	15	ACYP2	acylphosphatase 2	c1
ENSG00000100813	85	7.63126	1.68701	1.20925	0.102463	2	82	4.68054	0.0118893	15	ACIN1	apoptotic chromatin condensation inducer 1	c1
ENSG00000166974	85	5.47299	1.61467	1.21216	0.125776	2	82	5.89872	0.00404147	15	MAPRE2	microtubule associated protein RP/EB family member 2	c1
ENSG00000160654	85	7.00059	1.14772	1.22708	0.086363	2	82	3.87559	0.0246445	15	CD3G	CD3 gamma subunit of T-cell receptor complex	c1
ENSG00000047849	85	11.4939	3.20383	1.22788	0.148234	2	82	7.1353	0.00139036	15	MAP4	microtubule associated protein 4	c1
ENSG00000164171	85	5.59369	0.705278	1.22817	0.143176	2	82	6.85112	0.0017724	15	ITGA2	integrin subunit alpha 2	c1
ENSG00000151023	85	3.61629	1.38026	1.23113	0.228587	2	82	12.1492	2.39202e-05	15	ENKUR	enkurin, TRPC channel interacting protein	c1
ENSG00000183747	85	12.8211	1.03674	1.23267	0.309316	2	82	18.3615	2.57306e-07	15	ACSM2A	acyl-CoA synthetase medium chain family member 2A	c1
ENSG00000105829	85	11.6805	4.42668	1.23431	0.265562	2	82	14.825	3.19263e-06	15	BET1	Bet1 golgi vesicular membrane trafficking protein	c1
ENSG00000166532	85	5.38028	0.749868	1.23582	0.180418	2	82	9.02551	0.000286607	15	RIMKLB	ribosomal modification protein rimK like family member B	c1
ENSG00000255330	85	2.23581	0.877687	1.2362	0.235278	2	82	12.6143	1.67355e-05	15	SOGA3	SOGA family member 3	c1
ENSG00000082068	85	6.32452	1.70877	1.23661	0.185383	2	82	9.33042	0.0002234	15	WDR70	WD repeat domain 70	c1
ENSG00000047230	85	6.13152	1.0336	1.23903	0.096893	2	82	4.39883	0.0153218	15	CTPS2	CTP synthase 2	c1
ENSG00000033800	85	7.04157	2.3234	1.25346	0.241406	2	82	13.0473	1.20335e-05	15	PIAS1	protein inhibitor of activated STAT 1	c1
ENSG00000172322	85	3.89239	0.858152	1.25565	0.199748	2	82	10.2338	0.000107722	15	CLEC12A	C-type lectin domain family 12 member A	c1
ENSG00000188175	85	2.47176	0.657603	1.25666	0.229715	2	82	12.2271	2.25272e-05	15	HEPACAM2	HEPACAM family member 2	c1
ENSG00000145715	85	5.18114	2.50167	1.25818	0.410157	2	82	28.51	3.98282e-10	15	RASA1	RAS p21 protein activator 1	c1
ENSG00000134444	85	10.1209	2.30965	1.25847	0.2236	2	82	11.8078	3.11537e-05	15	RELCH	RAB11 binding and LisH domain, coiled-coil and HEAT repeat containing	c1
ENSG00000174705	85	6.7277	2.55485	1.25996	0.226823	2	82	12.028	2.62686e-05	15	SH3PXD2B	SH3 and PX domains 2B	c1
ENSG00000172954	85	21.3468	1.47066	1.26491	0.497573	2	82	40.6039	5.54601e-13	15	LCLAT1	lysocardiolipin acyltransferase 1	c1
ENSG00000116120	85	6.22403	1.66398	1.26497	0.347865	2	82	21.8705	2.44246e-08	15	FARSB	phenylalanyl-tRNA synthetase subunit beta	c1
ENSG00000001460	85	9.16042	0.977741	1.2713	0.0995062	2	82	4.53057	0.0136054	15	STPG1	sperm tail PG-rich repeat containing 1	c1
ENSG00000197535	85	11.6628	2.18626	1.27393	0.0894275	2	82	4.02662	0.0214731	15	MYO5A	myosin VA	c1
ENSG00000113851	85	18.4168	13.4411	1.27694	0.444234	2	82	32.772	3.47203e-11	15	CRBN	cereblon	c1
ENSG00000170476	85	12.7796	3.12496	1.2775	0.533131	2	82	46.819	2.73529e-14	15	MZB1	marginal zone B and B1 cell specific protein	c1
ENSG00000198168	85	5.81465	1.27799	1.28834	0.138705	2	82	6.60275	0.00219393	15	SVIP	small VCP interacting protein	c1
ENSG00000107798	85	5.6699	0.775885	1.29026	0.117238	2	82	5.44515	0.00601983	15	LIPA	lipase A, lysosomal acid type	c1
ENSG00000007314	85	6.41319	1.28766	1.29038	0.0799234	2	82	3.5615	0.0328688	15	SCN4A	sodium voltage-gated channel alpha subunit 4	c1
ENSG00000078589	85	9.87014	0.938068	1.29341	0.295868	2	82	17.2277	5.67311e-07	15	P2RY10	P2Y receptor family member 10	c1
ENSG00000108091	85	6.01494	1.75133	1.29654	0.0928885	2	82	4.19841	0.0183691	15	CCDC6	coiled-coil domain containing 6	c1
ENSG00000174606	85	9.99896	1.07022	1.29747	0.107388	2	82	4.93262	0.00948787	15	ANGEL2	angel homolog 2	c1
ENSG00000163629	85	8.0175	1.62622	1.30283	0.196761	2	82	10.0434	0.000125495	15	PTPN13	protein tyrosine phosphatase non-receptor type 13	c1
ENSG00000137871	85	7.78076	2.23986	1.30879	0.163275	2	82	8.00059	0.000669704	15	ZNF280D	zinc finger protein 280D	c1
ENSG00000112394	85	12.2411	3.91196	1.31285	0.157707	2	82	7.67666	0.000878994	15	SLC16A10	solute carrier family 16 member 10	c1
ENSG00000234545	85	8.00105	3.25181	1.31713	0.091821	2	82	4.14529	0.0192765	15	FAM133B	family with sequence similarity 133 member B	c1
ENSG00000072858	85	7.10258	0.666528	1.31745	0.304411	2	82	17.9428	3.43928e-07	15	SIDT1	SID1 transmembrane family member 1	c1
ENSG00000029725	85	6.35825	1.26858	1.32194	0.330401	2	82	20.2307	7.21794e-08	15	RABEP1	rabaptin, RAB GTPase binding effector protein 1	c1
ENSG00000115414	85	11.3841	1.29826	1.32816	0.0814495	2	82	3.63554	0.0307061	15	FN1	fibronectin 1	c1
ENSG00000117114	85	9.19526	1.02378	1.33333	0.0778989	2	82	3.46367	0.0359684	15	ADGRL2	adhesion G protein-coupled receptor L2	c1
ENSG00000136478	85	9.13878	2.60871	1.33506	0.255449	2	82	14.0668	5.59323e-06	15	TEX2	testis expressed 2	c1
ENSG00000181982	85	8.58592	2.30823	1.33561	0.15211	2	82	7.35531	0.00115326	15	CCDC149	coiled-coil domain containing 149	c1
ENSG00000165322	85	4.6085	1.02635	1.3361	0.162607	2	82	7.96149	0.000691988	15	ARHGAP12	Rho GTPase activating protein 12	c1
ENSG00000186329	85	24.149	1.16171	1.33639	0.399845	2	82	27.3157	8.10571e-10	15	TMEM212	transmembrane protein 212	c1
ENSG00000214491	85	6.80084	0.715136	1.33835	0.10095	2	82	4.60367	0.0127393	15	SEC14L6	SEC14 like lipid binding 6	c1
ENSG00000259848	85	11.5112	1.5308	1.33893	0.254456	2	82	13.9934	5.90743e-06	15	LOC442028	uncharacterized LOC442028	c1
ENSG00000157077	85	7.13322	1.10475	1.33897	0.116209	2	82	5.39107	0.00631433	15	ZFYVE9	zinc finger FYVE-type containing 9	c1
ENSG00000074706	85	7.56022	2.49425	1.34264	0.159929	2	82	7.80541	0.000788773	15	IPCEF1	interaction protein for cytohesin exchange factors 1	c1
ENSG00000171561	85	21.8843	1.63812	1.353	0.578065	2	82	56.1714	4.3158e-16	15	OR2AT4	olfactory receptor family 2 subfamily AT member 4	c1
ENSG00000134954	85	9.7141	1.06125	1.35779	0.0987873	2	82	4.49426	0.0140579	15	ETS1	ETS proto-oncogene 1, transcription factor	c1
ENSG00000143147	85	9.19155	2.7382	1.35817	0.152528	2	82	7.37916	0.00113018	15	GPR161	G protein-coupled receptor 161	c1
ENSG00000151834	85	9.00136	1.09044	1.365	0.122158	2	82	5.70543	0.00478715	15	GABRA2	gamma-aminobutyric acid type A receptor subunit alpha2	c1
ENSG00000077232	85	26.3789	4.62618	1.37174	0.205501	2	82	10.6048	8.01367e-05	15	DNAJC10	DnaJ heat shock protein family (Hsp40) member C10	c1
ENSG00000188933	85	9.57099	0.877083	1.37381	0.300788	2	82	17.6374	4.25566e-07	15	USP32P1	ubiquitin specific peptidase 32 pseudogene 1	c1
ENSG00000122958	85	6.61357	1.93763	1.39209	0.110703	2	82	5.10383	0.00814558	15	VPS26A	VPS26, retromer complex component A	c1
ENSG00000110801	85	10.8109	0.970989	1.39361	0.130389	2	82	6.14749	0.00325339	15	PSMD9	proteasome 26S subunit, non-ATPase 9	c1
ENSG00000116350	85	13.3135	6.75733	1.40417	0.209536	2	82	10.8683	6.50365e-05	15	SRSF4	serine and arginine rich splicing factor 4	c1
ENSG00000177082	85	9.63047	4.14563	1.40638	0.123641	2	82	5.78448	0.00446646	15	WDR73	WD repeat domain 73	c1
ENSG00000103657	85	11.5203	1.21473	1.40994	0.121118	2	82	5.65019	0.00502515	15	HERC1	HECT and RLD domain containing E3 ubiquitin protein ligase family member 1	c1
ENSG00000134330	85	6.85843	1.34973	1.41136	0.188743	2	82	9.53884	0.000188583	15	IAH1	isoamyl acetate hydrolyzing esterase 1 (putative)	c1
ENSG00000198826	85	3.58179	0.555848	1.42135	0.0766524	2	82	3.40365	0.0380167	15	ARHGAP11A	Rho GTPase activating protein 11A	c1
ENSG00000115159	85	6.57787	2.10081	1.42156	0.225011	2	82	11.904	2.89142e-05	15	GPD2	glycerol-3-phosphate dehydrogenase 2	c1
ENSG00000206562	85	9.0249	0.864167	1.43534	0.291349	2	82	16.8564	7.37423e-07	15	METTL6	methyltransferase 6, methylcytidine	c1
ENSG00000112319	85	7.89207	1.67077	1.44015	0.0742044	2	82	3.28623	0.042376	15	EYA4	EYA transcriptional coactivator and phosphatase 4	c1
ENSG00000183111	85	5.58722	1.65532	1.44338	0.141542	2	82	6.76003	0.00191641	15	ARHGEF37	Rho guanine nucleotide exchange factor 37	c1
ENSG00000140416	85	9.72175	0.999912	1.44409	0.100263	2	82	4.56888	0.0131442	15	TPM1	tropomyosin 1	c1
ENSG00000143776	85	9.46217	1.96238	1.45393	0.152989	2	82	7.40549	0.00110524	15	CDC42BPA	CDC42 binding protein kinase alpha	c1
ENSG00000214198	85	4.71739	0.556297	1.45704	0.0745113	2	82	3.30092	0.0418038	15	TTC41P	tetratricopeptide repeat domain 41, pseudogene	c1
ENSG00000091831	85	10.4103	4.15578	1.46038	0.21002	2	82	10.9	6.34253e-05	15	ESR1	estrogen receptor 1	c1
ENSG00000034677	85	5.56229	1.26381	1.46357	0.440475	2	82	32.2764	4.57721e-11	15	RNF19A	ring finger protein 19A, RBR E3 ubiquitin protein ligase	c1
ENSG00000168702	85	9.28312	1.36371	1.46568	0.132078	2	82	6.23929	0.003004	15	LRP1B	LDL receptor related protein 1B	c1
ENSG00000147679	85	6.05882	1.48466	1.47047	0.183179	2	82	9.19459	0.000249578	15	UTP23	UTP23 small subunit processome component	c1
ENSG00000146463	85	8.20231	1.74504	1.47953	0.117292	2	82	5.44796	0.0060049	15	ZMYM4	zinc finger MYM-type containing 4	c1
ENSG00000109339	85	28.2559	1.11029	1.47982	0.21446	2	82	11.1934	5.03385e-05	15	MAPK10	mitogen-activated protein kinase 10	c1
ENSG00000187151	85	2.72317	0.995089	1.48144	0.195051	2	82	9.93489	0.000136933	15	ANGPTL5	angiopoietin like 5	c1
ENSG00000151881	85	3.49108	0.729548	1.48171	0.160946	2	82	7.86458	0.000750544	15	TMEM267	transmembrane protein 267	c1
ENSG00000103599	85	5.38198	1.57742	1.48291	0.380521	2	82	25.1847	2.97226e-09	15	IQCH	IQ motif containing H	c1
ENSG00000151575	85	18.7715	2.58877	1.48452	0.249491	2	82	13.6296	7.75523e-06	15	TEX9	testis expressed 9	c1
ENSG00000165934	85	17.9211	2.65426	1.48553	0.132768	2	82	6.27683	0.00290774	15	CPSF2	cleavage and polyadenylation specific factor 2	c1
ENSG00000177201	85	13.9179	1.04613	1.48817	0.525936	2	82	45.4862	5.12063e-14	15	OR2T12	olfactory receptor family 2 subfamily T member 12	c1
ENSG00000224869	85	0.882212	0.324393	1.49195	0.148156	2	82	7.1309	0.00139558	15			c1
ENSG00000115421	85	8.40902	2.93761	1.49593	0.525635	2	82	45.4314	5.25546e-14	15	PAPOLG	poly(A) polymerase gamma	c1
ENSG00000181555	85	9.86595	2.4591	1.49696	0.213119	2	82	11.1045	5.39836e-05	15	SETD2	SET domain containing 2, histone lysine methyltransferase	c1
ENSG00000181333	85	3.67149	0.441771	1.50674	0.0820279	2	82	3.66367	0.0299232	15	HEPHL1	hephaestin like 1	c1
ENSG00000196511	85	10.0116	1.43975	1.51812	0.183877	2	82	9.23755	0.000240975	15	TPK1	thiamin pyrophosphokinase 1	c1
ENSG00000213967	85	6.35009	0.9765	1.52016	0.277823	2	82	15.7728	1.60096e-06	15	ZNF726	zinc finger protein 726	c1
ENSG00000181450	85	8.39603	1.15932	1.52221	0.151092	2	82	7.29733	0.0012114	15	ZNF678	zinc finger protein 678	c1
ENSG00000109323	85	8.11786	1.2922	1.5255	0.104563	2	82	4.78768	0.0108005	15	MANBA	mannosidase beta	c1
ENSG00000243064	85	7.25009	2.57607	1.52957	0.145851	2	82	7.00099	0.00155913	15	ABCC13	ATP binding cassette subfamily C member 13 (pseudogene)	c1
ENSG00000168003	85	6.13322	1.22647	1.52981	0.294491	2	82	17.114	6.14627e-07	15	SLC3A2	solute carrier family 3 member 2	c1
ENSG00000196353	85	5.94208	0.927188	1.53059	0.138325	2	82	6.58172	0.00223405	15	CPNE4	copine 4	c1
ENSG00000146872	85	11.508	1.78883	1.53556	0.144874	2	82	6.94617	0.00163391	15	TLK2	tousled like kinase 2	c1
ENSG00000226690	85	6.25221	1.69058	1.53832	0.186291	2	82	9.38657	0.000213418	15	LOC102725191	uncharacterized LOC102725191	c1
ENSG00000099284	85	15.4603	3.96015	1.54678	0.165234	2	82	8.11554	0.000608363	15	MACROH2A2	macroH2A.2 histone	c1
ENSG00000124253	85	7.00187	1.46009	1.5471	0.0908659	2	82	4.09786	0.0201254	15	PCK1	phosphoenolpyruvate carboxykinase 1	c1
ENSG00000121964	85	12.9966	6.3227	1.55501	0.375508	2	82	24.6534	4.13619e-09	15	GTDC1	glycosyltransferase like domain containing 1	c1
ENSG00000085274	85	3.90078	0.875221	1.55777	0.100216	2	82	4.56651	0.0131724	15	MYNN	myoneurin	c1
ENSG00000205002	85	5.45461	1.40863	1.55937	0.134817	2	82	6.38882	0.00263892	15	AARD	alanine and arginine rich domain containing protein	c1
ENSG00000115137	85	5.89465	1.37025	1.56668	0.11686	2	82	5.42526	0.00612649	15	DNAJC27	DnaJ heat shock protein family (Hsp40) member C27	c1
ENSG00000169255	85	8.40265	1.4184	1.5705	0.125275	2	82	5.87187	0.00413749	15	B3GALNT1	beta-1,3-N-acetylgalactosaminyltransferase 1 (globoside blood group)	c1
ENSG00000138688	85	10.5429	3.69317	1.57134	0.576253	2	82	55.7559	5.14476e-16	15	KIAA1109	KIAA1109	c1
ENSG00000155561	85	6.54974	0.80163	1.57223	0.19133	2	82	9.70054	0.000165433	15	NUP205	nucleoporin 205	c1
ENSG00000042980	85	11.6787	3.30196	1.57314	0.162497	2	82	7.95505	0.000695732	15	ADAM28	ADAM metallopeptidase domain 28	c1
ENSG00000161533	85	12.1246	3.44867	1.57398	0.117102	2	82	5.43797	0.0060581	15	ACOX1	acyl-CoA oxidase 1	c1
ENSG00000185418	85	6.39105	1.00789	1.57779	0.129311	2	82	6.08914	0.00342284	15	TARS3	threonyl-tRNA synthetase 3	c1
ENSG00000103264	85	8.13111	1.55432	1.58239	0.0845018	2	82	3.78436	0.0267891	15	FBXO31	F-box protein 31	c1
ENSG00000166405	85	7.59876	2.61882	1.58349	0.0905881	2	82	4.08408	0.0203791	15	RIC3	RIC3 acetylcholine receptor chaperone	c1
ENSG00000010704	85	6.55538	1.54671	1.58444	0.270056	2	82	15.1687	2.48235e-06	15	HFE	homeostatic iron regulator	c1
ENSG00000178105	85	11.1047	1.2885	1.58505	0.0966071	2	82	4.38446	0.0155219	15	DDX10	DEAD-box helicase 10	c1
ENSG00000165181	85	5.89834	2.84015	1.58617	0.321615	2	82	19.4376	1.23177e-07	15	SHOC1	shortage in chiasmata 1	c1
ENSG00000151849	85	5.8987	1.30088	1.58625	0.164167	2	82	8.05288	0.000641054	15	CENPJ	centromere protein J	c1
ENSG00000183054	85	9.83919	0.651825	1.59437	0.0791209	2	82	3.52268	0.0340649	15	RGPD6	RANBP2 like and GRIP domain containing 6	c1
ENSG00000228198	85	33.6026	2.43602	1.60508	0.522629	2	82	44.8871	6.80928e-14	15	OR2M3	olfactory receptor family 2 subfamily M member 3	c1
ENSG00000198482	85	5.57459	1.23545	1.61061	0.14251	2	82	6.81395	0.00182978	15	ZNF808	zinc finger protein 808	c1
ENSG00000138678	85	4.62419	1.37552	1.61276	0.175459	2	82	8.72466	0.000367023	15	GPAT3	glycerol-3-phosphate acyltransferase 3	c1
ENSG00000197748	85	4.82773	0.755177	1.61427	0.197531	2	82	10.0923	0.000120659	15	CFAP43	cilia and flagella associated protein 43	c1
ENSG00000152465	85	8.61874	1.06956	1.62016	0.121714	2	82	5.68182	0.00488741	15	NMT2	N-myristoyltransferase 2	c1
ENSG00000169629	85	6.69744	1.5566	1.62226	0.266219	2	82	14.875	3.07768e-06	15	RGPD8	RANBP2 like and GRIP domain containing 8	c1
ENSG00000159579	85	12.3904	0.734588	1.62407	0.0786087	2	82	3.49792	0.0348504	15	RSPRY1	ring finger and SPRY domain containing 1	c1
ENSG00000147471	85	6.04676	2.09333	1.62767	0.160537	2	82	7.84077	0.000765697	15	PLPBP	pyridoxal phosphate binding protein	c1
ENSG00000123612	85	5.7263	1.49856	1.63298	0.0823791	2	82	3.68076	0.0294574	15	ACVR1C	activin A receptor type 1C	c1
ENSG00000058091	85	7.24455	1.59499	1.63865	0.147927	2	82	7.11797	0.00141104	15	CDK14	cyclin dependent kinase 14	c1
ENSG00000198690	85	14.3812	1.02963	1.64517	0.354745	2	82	22.5408	1.58121e-08	15	FAN1	FANCD2 and FANCI associated nuclease 1	c1
ENSG00000171681	85	11.2472	1.22852	1.6476	0.103691	2	82	4.74314	0.0112402	15	ATF7IP	activating transcription factor 7 interacting protein	c1
ENSG00000185697	85	6.13573	2.18475	1.65499	0.10679	2	82	4.90187	0.009752	15	MYBL1	MYB proto-oncogene like 1	c1
ENSG00000198538	85	10.4901	3.03197	1.66275	0.257283	2	82	14.2027	5.05533e-06	15	ZNF28	zinc finger protein 28	c1
ENSG00000131165	85	7.96792	0.99449	1.66437	0.0734875	2	82	3.25197	0.0437424	15	CHMP1A	charged multivesicular body protein 1A	c1
ENSG00000131508	85	4.56859	1.49306	1.66438	0.485613	2	82	38.7065	1.45507e-12	15	UBE2D2	ubiquitin conjugating enzyme E2 D2	c1
ENSG00000175548	85	10.1624	1.23118	1.66579	0.209981	2	82	10.8975	6.3552e-05	15	ALG10B	ALG10 alpha-1,2-glucosyltransferase B	c1
ENSG00000105767	85	4.32363	1.98739	1.67483	0.166937	2	82	8.21597	0.000559486	15	CADM4	cell adhesion molecule 4	c1
ENSG00000185710	85	5.49438	0.803767	1.67996	0.405561	2	82	27.9726	5.47528e-10	15	SMG1P4	SMG1 pseudogene 4	c1
ENSG00000171316	85	12.9243	1.72012	1.68905	0.0937818	2	82	4.24297	0.0176419	15	CHD7	chromodomain helicase DNA binding protein 7	c1
ENSG00000132155	85	9.66626	1.72404	1.69081	0.170482	2	82	8.42629	0.000469744	15	RAF1	Raf-1 proto-oncogene, serine/threonine kinase	c1
ENSG00000049618	85	13.7814	2.12348	1.69513	0.23232	2	82	12.4077	1.96062e-05	15	ARID1B	AT-rich interaction domain 1B	c1
ENSG00000206530	85	8.80775	1.5317	1.69597	0.227964	2	82	12.1063	2.4725e-05	15	CFAP44	cilia and flagella associated protein 44	c1
ENSG00000127995	85	5.39125	1.63241	1.69607	0.0928453	2	82	4.19626	0.018405	15	CASD1	CAS1 domain containing 1	c1
ENSG00000082175	85	8.11162	3.75929	1.70343	0.392398	2	82	26.4784	1.34397e-09	15	PGR	progesterone receptor	c1
ENSG00000136891	85	8.62405	0.892514	1.70573	0.115109	2	82	5.3334	0.00664471	15	TEX10	testis expressed 10	c1
ENSG00000089177	85	6.14245	1.50682	1.71494	0.209085	2	82	10.8387	6.65784e-05	15	KIF16B	kinesin family member 16B	c1
ENSG00000023445	85	6.7745	1.14517	1.72057	0.205004	2	82	10.5726	8.22178e-05	15	BIRC3	baculoviral IAP repeat containing 3	c1
ENSG00000111224	85	7.86379	2.42121	1.73128	0.169891	2	82	8.39109	0.000483664	15	PARP11	poly(ADP-ribose) polymerase family member 11	c1
ENSG00000089127	85	29.2501	1.54256	1.73195	0.707223	2	82	99.0384	1.34277e-22	15	OAS1	2'-5'-oligoadenylate synthetase 1	c1
ENSG00000150275	85	8.47145	1.70758	1.73749	0.276377	2	82	15.6594	1.73781e-06	15	PCDH15	protocadherin related 15	c1
ENSG00000157181	85	4.28768	0.888389	1.74106	0.0711844	2	82	3.14224	0.0484295	15	ODR4	odr-4 GPCR localization factor homolog	c1
ENSG00000081985	85	6.50482	1.03	1.74349	0.223905	2	82	11.8286	3.06554e-05	15	IL12RB2	interleukin 12 receptor subunit beta 2	c1
ENSG00000109180	85	5.65769	1.9199	1.74697	0.311973	2	82	18.5907	2.19692e-07	15	OCIAD1	OCIA domain containing 1	c1
ENSG00000089916	85	12.4525	1.86247	1.75208	0.159894	2	82	7.80335	0.00079014	15	GPATCH2L	G-patch domain containing 2 like	c1
ENSG00000152380	85	5.67473	0.537349	1.75313	0.201513	2	82	10.3471	9.83982e-05	15	FAM151B	family with sequence similarity 151 member B	c1
ENSG00000118482	85	11.726	1.52532	1.75319	0.0750438	2	82	3.32642	0.0408289	15	PHF3	PHD finger protein 3	c1
ENSG00000082212	85	15.0441	1.08955	1.75494	0.181528	2	82	9.09334	0.000271118	15	ME2	malic enzyme 2	c1
ENSG00000184203	85	7.02294	2.22708	1.7553	0.12448	2	82	5.82931	0.00429448	15	PPP1R2	protein phosphatase 1 regulatory inhibitor subunit 2	c1
ENSG00000162944	85	9.2137	3.77483	1.76382	0.11521	2	82	5.33868	0.00661375	15	RFTN2	raftlin family member 2	c1
ENSG00000143367	85	4.74344	0.540492	1.76554	0.107224	2	82	4.92419	0.00955953	15	TUFT1	tuftelin 1	c1
ENSG00000156313	85	5.95406	1.61035	1.76866	0.309602	2	82	18.3861	2.5297e-07	15	RPGR	retinitis pigmentosa GTPase regulator	c1
ENSG00000173597	85	27.9588	0.605347	1.76965	0.114576	2	82	5.30551	0.0068108	15	SULT1B1	sulfotransferase family 1B member 1	c1
ENSG00000198860	85	16.3761	1.06013	1.77437	0.135684	2	82	6.43637	0.00253261	15	TSEN15	tRNA splicing endonuclease subunit 15	c1
ENSG00000100058	85	13.0533	0.768769	1.78403	0.228418	2	82	12.1376	2.41357e-05	15	CRYBB2P1	crystallin beta B2 pseudogene 1	c1
ENSG00000114948	85	5.21073	1.63871	1.78509	0.259385	2	82	14.3594	4.50077e-06	15	ADAM23	ADAM metallopeptidase domain 23	c1
ENSG00000154240	85	7.94612	1.11229	1.78724	0.419931	2	82	29.6813	2.00751e-10	15	CEP112	centrosomal protein 112	c1
ENSG00000100181	85	15.1217	2.49914	1.7905	0.279794	2	82	15.9281	1.43131e-06	15	TPTEP1	TPTE pseudogene 1	c1
ENSG00000132872	85	3.64913	1.03143	1.79077	0.095679	2	82	4.33788	0.0161893	15	SYT4	synaptotagmin 4	c1
ENSG00000170417	85	23.64	0.954506	1.79153	0.252146	2	82	13.8235	6.70635e-06	15	TMEM182	transmembrane protein 182	c1
ENSG00000109756	85	8.38668	1.11798	1.79477	0.162523	2	82	7.95659	0.000694834	15	RAPGEF2	Rap guanine nucleotide exchange factor 2	c1
ENSG00000141431	85	9.36202	1.85295	1.79565	0.186497	2	82	9.39934	0.000211213	15	ASXL3	ASXL transcriptional regulator 3	c1
ENSG00000055609	85	19.3444	2.33201	1.79724	0.208447	2	82	10.7969	6.88163e-05	15	KMT2C	lysine methyltransferase 2C	c1
ENSG00000148019	85	10.8944	5.15201	1.80456	0.393322	2	82	26.5812	1.26264e-09	15	CEP78	centrosomal protein 78	c1
ENSG00000008311	85	8.74999	1.63572	1.81256	0.142232	2	82	6.79847	0.00185424	15	AASS	aminoadipate-semialdehyde synthase	c1
ENSG00000117385	85	11.5177	1.11309	1.81989	0.22853	2	82	12.1453	2.39927e-05	15	P3H1	prolyl 3-hydroxylase 1	c1
ENSG00000250317	85	2.24403	0.509848	1.82086	0.0900243	2	82	4.05615	0.0209036	15	SMIM20	small integral membrane protein 20	c1
ENSG00000165973	85	5.71959	1.82984	1.82911	0.269136	2	82	15.098	2.61396e-06	15	NELL1	neural EGFL like 1	c1
ENSG00000180777	85	9.33033	1.93629	1.83071	0.122153	2	82	5.70517	0.00478823	15	ANKRD30B	ankyrin repeat domain 30B	c1
ENSG00000242715	85	16.9907	1.7196	1.83236	0.372714	2	82	24.361	4.96686e-09	15	CCDC169	coiled-coil domain containing 169	c1
ENSG00000064651	85	9.86022	0.790295	1.83587	0.0927184	2	82	4.18994	0.0185108	15	SLC12A2	solute carrier family 12 member 2	c1
ENSG00000145087	85	6.58467	1.2247	1.83915	0.110566	2	82	5.09676	0.00819697	15	STXBP5L	syntaxin binding protein 5L	c1
ENSG00000110799	85	9.89086	0.806509	1.84211	0.0738545	2	82	3.2695	0.0430376	15	VWF	von Willebrand factor	c1
ENSG00000174130	85	6.34435	1.69876	1.84469	0.0835866	2	82	3.73963	0.0279093	15	TLR6	toll like receptor 6	c1
ENSG00000123600	85	12.547	2.99684	1.84862	0.13514	2	82	6.40653	0.00259881	15	METTL8	methyltransferase 8, methylcytidine	c1
ENSG00000197323	85	8.06137	0.891282	1.84994	0.0842655	2	82	3.7728	0.027074	15	TRIM33	tripartite motif containing 33	c1
ENSG00000135298	85	6.37789	1.6618	1.85096	0.190747	2	82	9.66398	0.000170398	15	ADGRB3	adhesion G protein-coupled receptor B3	c1
ENSG00000104064	85	5.93985	2.11538	1.85111	0.216213	2	82	11.3101	4.59324e-05	15	GABPB1	GA binding protein transcription factor subunit beta 1	c1
ENSG00000021826	85	9.77069	2.27286	1.8576	0.167033	2	82	8.22165	0.000556845	15	CPS1	carbamoyl-phosphate synthase 1	c1
ENSG00000112062	85	5.81784	0.994144	1.85978	0.31726	2	82	19.0521	1.60131e-07	15	MAPK14	mitogen-activated protein kinase 14	c1
ENSG00000138829	85	7.88072	1.97897	1.86202	0.366963	2	82	23.7671	7.22097e-09	15	FBN2	fibrillin 2	c1
ENSG00000223417	85	11.9122	0.987784	1.86719	0.614867	2	82	65.4567	1.02339e-17	15	TRIM49D1	tripartite motif containing 49D1	c1
ENSG00000276234	85	7.25355	1.10909	1.86825	0.137972	2	82	6.56229	0.00227178	15	TADA2A	transcriptional adaptor 2A	c1
ENSG00000011295	85	6.21126	1.28435	1.87041	0.226466	2	82	12.0035	2.67702e-05	15	TTC19	tetratricopeptide repeat domain 19	c1
ENSG00000131503	85	6.34291	0.9121	1.87056	0.12442	2	82	5.82608	0.00430664	15	ANKHD1	ankyrin repeat and KH domain containing 1	c1
ENSG00000152953	85	4.4999	0.959722	1.87549	0.0886449	2	82	3.98795	0.022243	15	STK32B	serine/threonine kinase 32B	c1
ENSG00000173511	85	3.71641	1.60765	1.87626	0.13835	2	82	6.5831	0.00223139	15	VEGFB	vascular endothelial growth factor B	c1
ENSG00000111906	85	4.45418	0.738111	1.88965	0.186985	2	82	9.42959	0.000206079	15	HDDC2	HD domain containing 2	c1
ENSG00000148584	85	6.12819	1.56186	1.89293	0.169675	2	82	8.37825	0.000488848	15	A1CF	APOBEC1 complementation factor	c1
ENSG00000072657	85	8.79954	1.32303	1.89455	0.113269	2	82	5.23725	0.00723549	15	TRHDE	thyrotropin releasing hormone degrading enzyme	c1
ENSG00000177694	85	12.6865	4.06009	1.89563	0.259421	2	82	14.3621	4.49182e-06	15	NAALADL2	N-acetylated alpha-linked acidic dipeptidase like 2	c1
ENSG00000005469	85	5.7201	0.811759	1.89575	0.156215	2	82	7.59059	0.000945149	15	CROT	carnitine O-octanoyltransferase	c1
ENSG00000182551	85	16.2353	0.492723	1.8986	0.126317	2	82	5.92776	0.00394018	15	ADI1	acireductone dioxygenase 1	c1
ENSG00000114480	85	4.22379	0.670525	1.91067	0.160027	2	82	7.81107	0.000785029	15	GBE1	1,4-alpha-glucan branching enzyme 1	c1
ENSG00000146247	85	6.31515	0.762162	1.91807	0.196903	2	82	10.0523	0.000124593	15	PHIP	pleckstrin homology domain interacting protein	c1
ENSG00000101846	85	11.5467	0.572978	1.91826	0.15778	2	82	7.68088	0.000875874	15	STS	steroid sulfatase	c1
ENSG00000116141	85	10.4026	0.716492	1.93442	0.277399	2	82	15.7395	1.63997e-06	15	MARK1	microtubule affinity regulating kinase 1	c1
ENSG00000154099	85	7.82887	1.20993	1.93576	0.0806221	2	82	3.59537	0.0318608	15	DNAAF1	dynein axonemal assembly factor 1	c1
ENSG00000171517	85	5.29519	0.819139	1.93715	0.10515	2	82	4.81776	0.0105136	15	LPAR3	lysophosphatidic acid receptor 3	c1
ENSG00000182397	85	7.19593	1.11082	1.93899	0.265041	2	82	14.7854	3.28693e-06	15	DNM1P46	dynamin 1 pseudogene 46	c1
ENSG00000155097	85	9.20883	2.37762	1.93955	0.20449	2	82	10.5392	8.44261e-05	15	ATP6V1C1	ATPase H+ transporting V1 subunit C1	c1
ENSG00000144369	85	5.20137	1.21119	1.94672	0.109295	2	82	5.03097	0.00869129	15	FAM171B	family with sequence similarity 171 member B	c1
ENSG00000139505	85	5.09991	1.22713	1.94732	0.0835101	2	82	3.7359	0.028005	15	MTMR6	myotubularin related protein 6	c1
ENSG00000149970	85	14.6929	0.901425	1.94832	0.0802742	2	82	3.5785	0.0323589	15	CNKSR2	connector enhancer of kinase suppressor of Ras 2	c1
ENSG00000102805	85	25.8123	0.902916	1.96346	0.154839	2	82	7.51148	0.00101044	15	CLN5	CLN5 intracellular trafficking protein	c1
ENSG00000158987	85	11.6636	8.57552	1.96405	0.175103	2	82	8.70319	0.00037358	15	RAPGEF6	Rap guanine nucleotide exchange factor 6	c1
ENSG00000179476	85	3.33934	0.606377	1.96844	0.105559	2	82	4.83871	0.0103184	15	C14orf28	chromosome 14 open reading frame 28	c1
ENSG00000065883	85	18.1297	1.38621	1.97059	0.227454	2	82	12.0712	2.54044e-05	15	CDK13	cyclin dependent kinase 13	c1
ENSG00000049192	85	6.22664	2.3649	1.97114	0.421378	2	82	29.858	1.81216e-10	15	ADAMTS6	ADAM metallopeptidase with thrombospondin type 1 motif 6	c1
ENSG00000131848	85	9.60135	0.948054	1.97267	0.090779	2	82	4.09355	0.0202045	15	ZSCAN5A	zinc finger and SCAN domain containing 5A	c1
ENSG00000149212	85	7.77309	1.94884	1.97415	0.276795	2	82	15.6921	1.69716e-06	15	SESN3	sestrin 3	c1
ENSG00000186908	85	6.90021	1.30126	1.97426	0.1127	2	82	5.2076	0.0074283	15	ZDHHC17	zinc finger DHHC-type palmitoyltransferase 17	c1
ENSG00000205670	85	11.1552	1.5693	1.97547	0.123455	2	82	5.77454	0.00450556	15	SMIM11	small integral membrane protein 11	c1
ENSG00000076043	85	3.41067	0.699812	1.97795	0.158843	2	82	7.7424	0.00083168	15	REXO2	RNA exonuclease 2	c1
ENSG00000079691	85	6.18105	1.14078	1.98328	0.376187	2	82	24.7248	3.95572e-09	15	CARMIL1	capping protein regulator and myosin 1 linker 1	c1
ENSG00000122257	85	6.5335	1.11567	1.9849	0.11619	2	82	5.39008	0.00631988	15	RBBP6	RB binding protein 6, ubiquitin ligase	c1
ENSG00000123119	85	5.01691	1.20376	1.98575	0.247714	2	82	13.5005	8.54499e-06	15	NECAB1	N-terminal EF-hand calcium binding protein 1	c1
ENSG00000198677	85	9.43776	1.65963	1.98609	0.45409	2	82	34.104	1.66708e-11	15	TTC37	tetratricopeptide repeat domain 37	c1
ENSG00000144228	85	5.41452	2.28952	1.98669	0.377842	2	82	24.8997	3.54749e-09	15	SPOPL	speckle type BTB/POZ protein like	c1
ENSG00000172995	85	7.18411	1.68765	1.99008	0.216644	2	82	11.3389	4.49075e-05	15	ARPP21	cAMP regulated phosphoprotein 21	c1
ENSG00000007908	85	4.77364	0.946414	1.99065	0.102282	2	82	4.67137	0.0119876	15	SELE	selectin E	c1
ENSG00000173209	85	7.10881	1.8516	1.99402	0.204409	2	82	10.534	8.47768e-05	15	AHSA2P	activator of HSP90 ATPase homolog 2, pseudogene	c1
ENSG00000151962	85	3.54818	0.802064	2.00255	0.109723	2	82	5.05306	0.00852197	15	RBM46	RNA binding motif protein 46	c1
ENSG00000136237	85	7.96683	1.83786	2.00699	0.0952048	2	82	4.31412	0.016541	15	RAPGEF5	Rap guanine nucleotide exchange factor 5	c1
ENSG00000139351	85	5.52663	1.96384	2.01023	0.119342	2	82	5.55607	0.00545893	15	SYCP3	synaptonemal complex protein 3	c1
ENSG00000205464	85	6.58477	0.873437	2.01371	0.229478	2	82	12.2107	2.28128e-05	15			c1
ENSG00000104388	85	4.43921	1.01495	2.01451	0.143519	2	82	6.87031	0.00174351	15	RAB2A	RAB2A, member RAS oncogene family	c1
ENSG00000105967	85	7.66987	4.24507	2.01498	0.335655	2	82	20.7149	5.22557e-08	15	TFEC	transcription factor EC	c1
ENSG00000176695	85	24.3125	0.936215	2.0166	0.322408	2	82	19.5084	1.17411e-07	15	OR4F17	olfactory receptor family 4 subfamily F member 17	c1
ENSG00000119041	85	7.90841	1.23442	2.02023	0.170643	2	82	8.4359	0.000466014	15	GTF3C3	general transcription factor IIIC subunit 3	c1
ENSG00000126001	85	13.0873	2.3725	2.02465	0.13854	2	82	6.59359	0.00221131	15	CEP250	centrosomal protein 250	c1
ENSG00000112200	85	11.4038	2.15202	2.02542	0.0850002	2	82	3.80875	0.0261976	15	ZNF451	zinc finger protein 451	c1
ENSG00000108306	85	16.693	3.58316	2.02659	0.072672	2	82	3.21305	0.0453491	15	FBXL20	F-box and leucine rich repeat protein 20	c1
ENSG00000064933	85	5.22476	0.681252	2.0424	0.106741	2	82	4.89935	0.00977398	15	PMS1	PMS1 homolog 1, mismatch repair system component	c1
ENSG00000078674	85	8.943	1.62161	2.0432	0.537077	2	82	47.5676	1.93139e-14	15	PCM1	pericentriolar material 1	c1
ENSG00000139767	85	13.0002	3.46397	2.04363	0.217959	2	82	11.4269	4.1918e-05	15	SRRM4	serine/arginine repetitive matrix 4	c1
ENSG00000152270	85	10.4027	1.78581	2.04422	0.153569	2	82	7.4387	0.0010746	15	PDE3B	phosphodiesterase 3B	c1
ENSG00000122484	85	47.1681	0.990912	2.04677	0.177435	2	82	8.84407	0.000332648	15	RPAP2	RNA polymerase II associated protein 2	c1
ENSG00000197969	85	13.3236	5.71627	2.05355	0.266333	2	82	14.8837	3.05812e-06	15	VPS13A	vacuolar protein sorting 13 homolog A	c1
ENSG00000085511	85	9.04988	3.30575	2.05422	0.222917	2	82	11.7614	3.22969e-05	15	MAP3K4	mitogen-activated protein kinase kinase kinase 4	c1
ENSG00000115839	85	6.71235	1.42676	2.058	0.404509	2	82	27.8507	5.88699e-10	15	RAB3GAP1	RAB3 GTPase activating protein catalytic subunit 1	c1
ENSG00000197084	85	1.7574	1.3702	2.07133	0.236907	2	82	12.7287	1.53344e-05	15	LCE1C	late cornified envelope 1C	c1
ENSG00000250026	85	6.78026	1.08319	2.07443	0.121925	2	82	5.69307	0.00483936	15	TMPRSS11BNL	TMPRSS11B N-terminal like, pseudogene	c1
ENSG00000005436	85	6.27333	2.37727	2.08325	0.212271	2	82	11.0483	5.64226e-05	15	GCFC2	GC-rich sequence DNA-binding factor 2	c1
ENSG00000180694	85	6.43703	1.07298	2.08637	0.305184	2	82	18.0085	3.28588e-07	15	TMEM64	transmembrane protein 64	c1
ENSG00000115423	85	9.59087	1.54222	2.09068	0.195193	2	82	9.94388	0.000135946	15	DNAH6	dynein axonemal heavy chain 6	c1
ENSG00000173705	85	4.94391	1.84742	2.09124	0.285562	2	82	16.3878	1.02931e-06	15	SUSD5	sushi domain containing 5	c1
ENSG00000102054	85	7.74321	0.992335	2.09155	0.105669	2	82	4.84431	0.0102668	15	RBBP7	RB binding protein 7, chromatin remodeling factor	c1
ENSG00000185220	85	10.2693	1.04031	2.09225	0.213706	2	82	11.1433	5.23586e-05	15	PGBD2	piggyBac transposable element derived 2	c1
ENSG00000197601	85	7.19045	3.76224	2.09492	0.276997	2	82	15.7079	1.67779e-06	15	FAR1	fatty acyl-CoA reductase 1	c1
ENSG00000120251	85	6.14573	1.15218	2.09811	0.157344	2	82	7.6557	0.000894655	15	GRIA2	glutamate ionotropic receptor AMPA type subunit 2	c1
ENSG00000162836	85	9.17227	1.33235	2.10588	0.220856	2	82	11.6219	3.60015e-05	15	ACP6	acid phosphatase 6, lysophosphatidic	c1
ENSG00000154380	85	13.4881	4.47157	2.1096	0.111509	2	82	5.14564	0.00784842	15	ENAH	ENAH actin regulator	c1
ENSG00000151292	85	7.11613	1.88389	2.11487	0.11639	2	82	5.40058	0.00626149	15	CSNK1G3	casein kinase 1 gamma 3	c1
ENSG00000114200	85	3.35604	1.21496	2.12672	0.211186	2	82	10.9768	5.96981e-05	15	BCHE	butyrylcholinesterase	c1
ENSG00000146530	85	6.64529	1.91159	2.12727	0.20219	2	82	10.3907	9.50326e-05	15	VWDE	von Willebrand factor D and EGF domains	c1
ENSG00000108055	85	4.63064	0.884508	2.13321	0.123432	2	82	5.77333	0.00451034	15	SMC3	structural maintenance of chromosomes 3	c1
ENSG00000101624	85	7.11639	1.58784	2.13698	0.225828	2	82	11.9598	2.76915e-05	15	CEP76	centrosomal protein 76	c1
ENSG00000139144	85	6.33422	0.95485	2.1392	0.261238	2	82	14.4982	4.06161e-06	15	PIK3C2G	phosphatidylinositol-4-phosphate 3-kinase catalytic subunit type 2 gamma	c1
ENSG00000204764	85	8.53065	1.27436	2.14001	0.261356	2	82	14.5071	4.03499e-06	15	RANBP17	RAN binding protein 17	c1
ENSG00000113966	85	4.26398	1.75868	2.14189	0.284856	2	82	16.3311	1.07187e-06	15	ARL6	ADP ribosylation factor like GTPase 6	c1
ENSG00000178690	85	9.2004	0.792479	2.14507	0.401303	2	82	27.4821	7.33635e-10	15	DYNAP	dynactin associated protein	c1
ENSG00000187231	85	10.2983	2.91343	2.15184	0.277448	2	82	15.7433	1.63545e-06	15	SESTD1	SEC14 and spectrin domain containing 1	c1
ENSG00000278053	85	6.78232	1.26387	2.15282	0.208419	2	82	10.7951	6.89143e-05	15	DDX52	DExD-box helicase 52	c1
ENSG00000229386	85	6.118	0.832111	2.15619	0.186047	2	82	9.37144	0.000216062	15			c1
ENSG00000174953	85	5.88312	0.94253	2.15999	0.0731828	2	82	3.23742	0.0443361	15	DHX36	DEAH-box helicase 36	c1
ENSG00000066813	85	11.917	3.01643	2.16111	0.388233	2	82	26.019	1.77835e-09	15	ACSM2B	acyl-CoA synthetase medium chain family member 2B	c1
ENSG00000003989	85	5.25678	0.960511	2.1778	0.271976	2	82	15.3168	2.22827e-06	15	SLC7A2	solute carrier family 7 member 2	c1
ENSG00000111799	85	7.86849	1.20305	2.18815	0.201568	2	82	10.3507	9.81189e-05	15	COL12A1	collagen type XII alpha 1 chain	c1
ENSG00000143499	85	4.89901	1.09117	2.18953	0.0741324	2	82	3.28279	0.0425112	15	SMYD2	SET and MYND domain containing 2	c1
ENSG00000175105	85	6.03749	3.3005	2.192	0.439995	2	82	32.2136	4.74107e-11	15	ZNF654	zinc finger protein 654	c1
ENSG00000197753	85	13.6819	1.0595	2.19407	0.231638	2	82	12.3603	2.03325e-05	15	LHFPL5	LHFPL tetraspan subfamily member 5	c1
ENSG00000157426	85	4.90772	1.63147	2.19421	0.130842	2	82	6.1721	0.00318453	15	AASDH	aminoadipate-semialdehyde dehydrogenase	c1
ENSG00000140694	85	8.84838	1.47551	2.19528	0.149802	2	82	7.22408	0.00128919	15	PARN	poly(A)-specific ribonuclease	c1
ENSG00000118200	85	6.27041	2.46766	2.20275	0.124164	2	82	5.8124	0.00435854	15	CAMSAP2	calmodulin regulated spectrin associated protein family member 2	c1
ENSG00000006459	85	7.05767	2.09009	2.2033	0.278554	2	82	15.8303	1.53588e-06	15	KDM7A	lysine demethylase 7A	c1
ENSG00000226807	85	4.49831	0.934552	2.20734	0.116692	2	82	5.41643	0.00617444	15	MROH5	maestro heat like repeat family member 5 (gene/pseudogene)	c1
ENSG00000116191	85	7.10627	1.56581	2.20769	0.261812	2	82	14.5414	3.9341e-06	15	RALGPS2	Ral GEF with PH domain and SH3 binding motif 2	c1
ENSG00000096093	85	20.4879	1.5877	2.21472	0.133294	2	82	6.30555	0.00283624	15	EFHC1	EF-hand domain containing 1	c1
ENSG00000066739	85	11.7417	1.73372	2.22825	0.18352	2	82	9.21555	0.000245342	15	ATG2B	autophagy related 2B	c1
ENSG00000106477	85	9.12576	1.0149	2.23086	0.229214	2	82	12.1925	2.31359e-05	15	CEP41	centrosomal protein 41	c1
ENSG00000107562	85	4.99118	0.838873	2.23208	0.159291	2	82	7.76836	0.000813721	15	CXCL12	C-X-C motif chemokine ligand 12	c1
ENSG00000125304	85	5.56262	0.83859	2.23327	0.0901706	2	82	4.06339	0.0207663	15	TM9SF2	transmembrane 9 superfamily member 2	c1
ENSG00000172007	85	6.03044	1.11861	2.2363	0.136913	2	82	6.50388	0.00238916	15	RAB33B	RAB33B, member RAS oncogene family	c1
ENSG00000196428	85	10.4594	1.61262	2.23813	0.0891669	2	82	4.01374	0.0217265	15	TSC22D2	TSC22 domain family member 2	c1
ENSG00000154263	85	7.04378	0.89705	2.23843	0.0973285	2	82	4.42073	0.0150217	15	ABCA10	ATP binding cassette subfamily A member 10	c1
ENSG00000157538	85	10.3689	1.12733	2.24323	0.119104	2	82	5.54354	0.00551954	15	VPS26C	VPS26 endosomal protein sorting factor C	c1
ENSG00000187790	85	6.23262	1.14289	2.24386	0.223623	2	82	11.8094	3.11163e-05	15	FANCM	FA complementation group M	c1
ENSG00000145416	85	7.78201	1.08107	2.24706	0.106009	2	82	4.86175	0.010108	15	MARCHF1	membrane associated ring-CH-type finger 1	c1
ENSG00000240747	85	2.62585	0.591638	2.25133	0.0822176	2	82	3.6729	0.0296708	15	KRBOX1	KRAB box domain containing 1	c1
ENSG00000204186	85	4.34476	1.11833	2.25499	0.320458	2	82	19.3347	1.3209e-07	15	ZDBF2	zinc finger DBF-type containing 2	c1
ENSG00000169862	85	6.07532	0.905518	2.25544	0.14243	2	82	6.80948	0.0018368	15	CTNND2	catenin delta 2	c1
ENSG00000122547	85	5.10674	1.33121	2.25592	0.0811346	2	82	3.62025	0.0311407	15	EEPD1	endonuclease/exonuclease/phosphatase family domain containing 1	c1
ENSG00000241258	85	5.5961	0.724663	2.26876	0.0826103	2	82	3.69202	0.0291546	15	CRCP	CGRP receptor component	c1
ENSG00000059588	85	8.19175	2.16203	2.26899	0.164211	2	82	8.05545	0.000639676	15	TARBP1	TAR (HIV-1) RNA binding protein 1	c1
ENSG00000157500	85	7.43832	1.4816	2.2739	0.166559	2	82	8.19366	0.000569987	15	APPL1	adaptor protein, phosphotyrosine interacting with PH domain and leucine zipper 1	c1
ENSG00000075213	85	8.33605	1.33067	2.28261	0.0775068	2	82	3.44477	0.0366008	15	SEMA3A	semaphorin 3A	c1
ENSG00000003393	85	14.932	1.31115	2.28621	0.285146	2	82	16.3543	1.05419e-06	15	ALS2	alsin Rho guanine nucleotide exchange factor ALS2	c1
ENSG00000138593	85	10.857	1.11682	2.28788	0.132473	2	82	6.26075	0.00294857	15	SECISBP2L	SECIS binding protein 2 like	c1
ENSG00000152763	85	9.82751	2.56721	2.29128	0.281651	2	82	16.0753	1.28751e-06	15	DNAI4	dynein axonemal intermediate chain 4	c1
ENSG00000223496	85	10.3081	0.582792	2.29227	0.0791632	2	82	3.52472	0.0340008	15	EXOSC6	exosome component 6	c1
ENSG00000091129	85	6.11369	0.974782	2.29247	0.148255	2	82	7.13649	0.00138895	15	NRCAM	neuronal cell adhesion molecule	c1
ENSG00000124019	85	3.95276	0.500838	2.29932	0.0717798	2	82	3.17055	0.0471728	15	FAM124B	family with sequence similarity 124 member B	c1
ENSG00000079950	85	13.8775	1.3269	2.30085	0.0905673	2	82	4.08305	0.0203983	15	STX7	syntaxin 7	c1
ENSG00000188580	85	5.59523	1.37167	2.30377	0.0881417	2	82	3.96312	0.0227521	15	NKAIN2	sodium/potassium transporting ATPase interacting 2	c1
ENSG00000188234	85	6.15556	0.902922	2.30512	0.0897398	2	82	4.04207	0.0211733	15	AGAP4	ArfGAP with GTPase domain, ankyrin repeat and PH domain 4	c1
ENSG00000198130	85	10.371	2.01812	2.30987	0.331485	2	82	20.33	6.75381e-08	15	HIBCH	3-hydroxyisobutyryl-CoA hydrolase	c1
ENSG00000176294	85	5.36932	0.997589	2.3128	0.161518	2	82	7.89789	0.000729867	15	OR4N2	olfactory receptor family 4 subfamily N member 2	c1
ENSG00000129636	85	5.10779	1.03049	2.3184	0.407832	2	82	28.2372	4.67981e-10	15	ITFG1	integrin alpha FG-GAP repeat containing 1	c1
ENSG00000163001	85	5.95232	0.685221	2.31935	0.128327	2	82	6.03599	0.00358505	15	CFAP36	cilia and flagella associated protein 36	c1
ENSG00000134744	85	10.7046	1.33182	2.32146	0.114846	2	82	5.31965	0.0067261	15	TUT4	terminal uridylyl transferase 4	c1
ENSG00000113088	85	2.89117	1.09699	2.32152	0.0971835	2	82	4.41344	0.0151209	15	GZMK	granzyme K	c1
ENSG00000213281	85	4.30819	0.293254	2.32803	0.099815	2	82	4.54619	0.0134154	15	NRAS	NRAS proto-oncogene, GTPase	c1
ENSG00000144407	85	6.77069	0.672693	2.33247	0.18693	2	82	9.42616	0.000206656	15	PTH2R	parathyroid hormone 2 receptor	c1
ENSG00000119541	85	6.94428	1.24462	2.34565	0.20987	2	82	10.8902	6.3922e-05	15	VPS4B	vacuolar protein sorting 4 homolog B	c1
ENSG00000033178	85	9.22053	1.79709	2.35071	0.154151	2	82	7.472	0.00104474	15	UBA6	ubiquitin like modifier activating enzyme 6	c1
ENSG00000175857	85	4.30522	1.89625	2.35134	0.200926	2	82	10.3094	0.000101409	15	GAPT	GRB2 binding adaptor protein, transmembrane	c1
ENSG00000101901	85	7.95013	1.37771	2.35883	0.134625	2	82	6.3783	0.00266305	15	ALG13	ALG13 UDP-N-acetylglucosaminyltransferase subunit	c1
ENSG00000133657	85	9.23294	1.63932	2.36212	0.143918	2	82	6.89263	0.0017105	15	ATP13A3	ATPase 13A3	c1
ENSG00000136048	85	7.60468	1.10975	2.37427	0.221932	2	82	11.6946	3.40193e-05	15	DRAM1	DNA damage regulated autophagy modulator 1	c1
ENSG00000101343	85	4.04464	1.09501	2.37441	0.077008	2	82	3.42075	0.037421	15	CRNKL1	crooked neck pre-mRNA splicing factor 1	c1
ENSG00000124275	85	4.8468	0.717741	2.37624	0.153336	2	82	7.42535	0.00108682	15	MTRR	5-methyltetrahydrofolate-homocysteine methyltransferase reductase	c1
ENSG00000177119	85	7.45766	1.19749	2.38035	0.166952	2	82	8.21683	0.000559086	15	ANO6	anoctamin 6	c1
ENSG00000111540	85	9.28542	0.844873	2.39496	0.0747479	2	82	3.31225	0.0413678	15	RAB5B	RAB5B, member RAS oncogene family	c1
ENSG00000179152	85	4.94018	0.587401	2.39517	0.102489	2	82	4.68187	0.0118752	15	TCAIM	T cell activation inhibitor, mitochondrial	c1
ENSG00000150672	85	8.44968	2.34901	2.39568	0.50232	2	82	41.3822	3.75808e-13	15	DLG2	discs large MAGUK scaffold protein 2	c1
ENSG00000229961	85	5.43914	0.970466	2.41085	0.114445	2	82	5.29864	0.00685236	15			c1
ENSG00000133302	85	5.14299	1.09183	2.41099	0.0950202	2	82	4.30488	0.01668	15	SLF1	SMC5-SMC6 complex localization factor 1	c1
ENSG00000130150	85	14.6387	2.62236	2.41499	0.380743	2	82	25.2083	2.92901e-09	15	MOSPD2	motile sperm domain containing 2	c1
ENSG00000186684	85	7.15631	0.511377	2.43689	0.12622	2	82	5.92255	0.00395815	15	CYP27C1	cytochrome P450 family 27 subfamily C member 1	c1
ENSG00000145284	85	13.8927	1.409	2.44085	0.212302	2	82	11.0504	5.63319e-05	15	SCD5	stearoyl-CoA desaturase 5	c1
ENSG00000163106	85	2.41445	0.635772	2.44222	0.0718743	2	82	3.17505	0.0469763	15	HPGDS	hematopoietic prostaglandin D synthase	c1
ENSG00000127804	85	9.03746	1.72168	2.44433	0.311866	2	82	18.5814	2.21098e-07	15	METTL16	methyltransferase 16, N6-methyladenosine	c1
ENSG00000239642	85	2.33089	0.693558	2.45073	0.0950745	2	82	4.3076	0.0166389	15	MEIKIN	meiotic kinetochore factor	c1
ENSG00000136231	85	7.44148	1.06559	2.45284	0.253703	2	82	13.9379	6.15705e-06	15	IGF2BP3	insulin like growth factor 2 mRNA binding protein 3	c1
ENSG00000140104	85	6.82181	1.71142	2.45356	0.112386	2	82	5.19125	0.00753685	15	CLBA1	clathrin binding box of aftiphilin containing 1	c1
ENSG00000107290	85	9.09159	2.20928	2.45373	0.246243	2	82	13.3942	9.25745e-06	15	SETX	senataxin	c1
ENSG00000081052	85	9.20752	2.80032	2.45955	0.454712	2	82	34.1896	1.59103e-11	15	COL4A4	collagen type IV alpha 4 chain	c1
ENSG00000184402	85	5.65143	1.16248	2.46534	0.100968	2	82	4.60463	0.0127284	15	SS18L1	SS18L1 subunit of BAF chromatin remodeling complex	c1
ENSG00000165972	85	6.90575	1.32243	2.46665	0.149636	2	82	7.21464	0.00129958	15	CCDC38	coiled-coil domain containing 38	c1
ENSG00000116489	85	4.96949	1.40276	2.46836	0.292738	2	82	16.9701	6.80432e-07	15	CAPZA1	capping actin protein of muscle Z-line subunit alpha 1	c1
ENSG00000146376	85	6.07125	2.46353	2.46898	0.2514	2	82	13.7689	6.98623e-06	15	ARHGAP18	Rho GTPase activating protein 18	c1
ENSG00000113448	85	7.82528	0.805852	2.47036	0.115244	2	82	5.34045	0.00660342	15	PDE4D	phosphodiesterase 4D	c1
ENSG00000146350	85	13.9467	2.97045	2.47107	0.35395	2	82	22.4626	1.66306e-08	15	TBC1D32	TBC1 domain family member 32	c1
ENSG00000008952	85	9.23641	1.83925	2.4889	0.149692	2	82	7.21783	0.00129606	15	SEC62	SEC62 homolog, preprotein translocation factor	c1
ENSG00000086548	85	3.50978	0.757389	2.48929	0.260726	2	82	14.4598	4.17856e-06	15	CEACAM6	CEA cell adhesion molecule 6	c1
ENSG00000178075	85	6.11195	2.62708	2.49133	0.587672	2	82	58.4354	1.67863e-16	15	GRAMD1C	GRAM domain containing 1C	c1
ENSG00000139218	85	12.256	1.26784	2.49543	0.119774	2	82	5.57895	0.00535009	15	SCAF11	SR-related CTD associated factor 11	c1
ENSG00000166845	85	6.41954	1.55128	2.49931	0.153965	2	82	7.46137	0.00105418	15	C18orf54	chromosome 18 open reading frame 54	c1
ENSG00000163512	85	4.69365	1.64409	2.49977	0.338858	2	82	21.0139	4.28622e-08	15	AZI2	5-azacytidine induced 2	c1
ENSG00000016402	85	5.2428	1.90264	2.50271	0.185472	2	82	9.33591	0.000222405	15	IL20RA	interleukin 20 receptor subunit alpha	c1
ENSG00000127603	85	17.0004	2.82656	2.50458	0.152104	2	82	7.355	0.00115356	15	MACF1	microtubule actin crosslinking factor 1	c1
ENSG00000151773	85	23.8155	1.28064	2.50611	0.154122	2	82	7.47037	0.00104619	15	CCDC122	coiled-coil domain containing 122	c1
ENSG00000174891	85	13.1537	1.27485	2.50662	0.126286	2	82	5.92612	0.00394581	15	RSRC1	arginine and serine rich coiled-coil 1	c1
ENSG00000233917	85	2.93681	0.710916	2.51125	0.13948	2	82	6.64559	0.0021145	15	POTEB	POTE ankyrin domain family member B	c1
ENSG00000258590	85	5.83746	2.34879	2.51639	0.51558	2	82	43.6373	1.24196e-13	15			c1
ENSG00000110693	85	8.90316	0.672193	2.51719	0.0914059	2	82	4.12466	0.0196411	15	SOX6	SRY-box transcription factor 6	c1
ENSG00000114166	85	5.93935	1.57659	2.51735	0.169358	2	82	8.3594	0.000496561	15	KAT2B	lysine acetyltransferase 2B	c1
ENSG00000163554	85	8.23854	0.931451	2.52479	0.14707	2	82	7.06957	0.00147047	15	SPTA1	spectrin alpha, erythrocytic 1	c1
ENSG00000186124	85	6.88913	0.630576	2.52831	0.15219	2	82	7.35989	0.00114879	15			c1
ENSG00000093134	85	9.0857	1.06011	2.52948	0.177312	2	82	8.83665	0.000334685	15	VNN3P	vanin 3, pseudogene	c1
ENSG00000114115	85	4.54	1.02101	2.53031	0.0772188	2	82	3.4309	0.0370721	15	RBP1	retinol binding protein 1	c1
ENSG00000106804	85	7.3871	1.1543	2.53422	0.0767249	2	82	3.40713	0.0378946	15	C5	complement C5	c1
ENSG00000169359	85	11.1322	1.88626	2.54165	0.0789464	2	82	3.51424	0.0343306	15	SLC33A1	solute carrier family 33 member 1	c1
ENSG00000130045	85	12.1217	0.823224	2.54524	0.235543	2	82	12.6329	1.64996e-05	15	NXNL2	nucleoredoxin like 2	c1
ENSG00000162769	85	10.4016	2.63345	2.54559	0.267106	2	82	14.9426	2.92879e-06	15	FLVCR1	FLVCR heme transporter 1	c1
ENSG00000204779	85	9.74317	1.14803	2.54663	0.294141	2	82	17.0852	6.27259e-07	15	FOXD4L5	forkhead box D4 like 5	c1
ENSG00000109775	85	2.20783	0.524919	2.55806	0.0763666	2	82	3.38991	0.0385022	15	UFSP2	UFM1 specific peptidase 2	c1
ENSG00000288701	85	13.2303	4.46083	2.56267	0.134021	2	82	6.34525	0.00274034	15	PRRC2B	proline rich coiled-coil 2B	c1
ENSG00000105792	85	20.18	1.80135	2.56881	0.356505	2	82	22.7145	1.41371e-08	15	CFAP69	cilia and flagella associated protein 69	c1
ENSG00000134352	85	11.9938	3.86047	2.57124	0.16619	2	82	8.17188	0.000580427	15	IL6ST	interleukin 6 cytokine family signal transducer	c1
ENSG00000104447	85	8.07378	1.15305	2.57147	0.127755	2	82	6.00515	0.00368278	15	TRPS1	transcriptional repressor GATA binding 1	c1
ENSG00000137449	85	8.56478	4.3539	2.57559	0.312615	2	82	18.6463	2.11453e-07	15	CPEB2	cytoplasmic polyadenylation element binding protein 2	c1
ENSG00000128731	85	14.1634	2.01952	2.5797	0.201133	2	82	10.3227	0.000100338	15	HERC2	HECT and RLD domain containing E3 ubiquitin protein ligase 2	c1
ENSG00000171804	85	6.89526	1.03131	2.58081	0.0795164	2	82	3.5418	0.0334702	15	WDR87	WD repeat domain 87	c1
ENSG00000182247	85	3.11141	1.16386	2.58105	0.137062	2	82	6.51212	0.00237222	15	UBE2E2	ubiquitin conjugating enzyme E2 E2	c1
ENSG00000185942	85	39.3428	1.28954	2.58147	0.0745326	2	82	3.30194	0.0417644	15	NKAIN3	sodium/potassium transporting ATPase interacting 3	c1
ENSG00000257198	85	6.0204	2.50833	2.58549	0.0992509	2	82	4.51767	0.0137644	15			c1
ENSG00000150637	85	11.8685	1.66987	2.58563	0.0725039	2	82	3.20504	0.0456874	15	CD226	CD226 molecule	c1
ENSG00000183389	85	7.8202	0.803429	2.58936	0.339173	2	82	21.0435	4.20342e-08	15	OR56A4	olfactory receptor family 56 subfamily A member 4	c1
ENSG00000111816	85	39.6146	1.11524	2.58981	0.16554	2	82	8.1336	0.000599263	15	FRK	fyn related Src family tyrosine kinase	c1
ENSG00000104131	85	4.56565	1.3183	2.59194	0.196906	2	82	10.0526	0.00012457	15	EIF3J	eukaryotic translation initiation factor 3 subunit J	c1
ENSG00000114331	85	9.95505	1.01753	2.59427	0.181121	2	82	9.06846	0.000276697	15	ACAP2	ArfGAP with coiled-coil, ankyrin repeat and PH domains 2	c1
ENSG00000108924	85	6.42822	0.840138	2.5974	0.141299	2	82	6.74655	0.00193872	15	HLF	HLF transcription factor, PAR bZIP family member	c1
ENSG00000180438	85	9.04866	0.612805	2.60036	0.0709584	2	82	3.1315	0.0489149	15	TPRXL	tetrapeptide repeat homeobox like (pseudogene)	c1
ENSG00000107614	85	13.2842	4.24666	2.60608	0.174312	2	82	8.65553	0.000388566	15	TRDMT1	tRNA aspartic acid methyltransferase 1	c1
ENSG00000003756	85	8.46829	0.651475	2.60673	0.175775	2	82	8.74371	0.000361303	15	RBM5	RNA binding motif protein 5	c1
ENSG00000136051	85	8.05831	2.14167	2.60721	0.195401	2	82	9.95704	0.000134514	15	WASHC4	WASH complex subunit 4	c1
ENSG00000147996	85	10.9558	3.07208	2.63132	0.335904	2	82	20.7381	5.14593e-08	15	CBWD5	COBW domain containing 5	c1
ENSG00000091039	85	6.70332	1.76323	2.63549	0.218773	2	82	11.4815	4.01669e-05	15	OSBPL8	oxysterol binding protein like 8	c1
ENSG00000111615	85	9.30821	2.29351	2.64022	0.198722	2	82	10.1683	0.00011353	15	KRR1	KRR1 small subunit processome component homolog	c1
ENSG00000115504	85	6.42077	1.02011	2.64119	0.185949	2	82	9.36542	0.000217123	15	EHBP1	EH domain binding protein 1	c1
ENSG00000249646	85	6.51845	1.27114	2.64389	0.25094	2	82	13.7352	7.16454e-06	15			c1
ENSG00000011566	85	6.68466	2.0218	2.64494	0.329651	2	82	20.1622	7.55681e-08	15	MAP4K3	mitogen-activated protein kinase kinase kinase kinase 3	c1
ENSG00000092439	85	11.673	1.42786	2.64983	0.105257	2	82	4.82324	0.0104622	15	TRPM7	transient receptor potential cation channel subfamily M member 7	c1
ENSG00000131966	85	6.64745	2.22508	2.65489	0.233619	2	82	12.4982	1.82905e-05	15	ACTR10	actin related protein 10	c1
ENSG00000214189	85	12.7131	1.62143	2.66039	0.12567	2	82	5.89305	0.00406154	15			c1
ENSG00000137628	85	10.6737	1.96758	2.66319	0.147166	2	82	7.07501	0.00146367	15	DDX60	DExD/H-box helicase 60	c1
ENSG00000091844	85	5.27219	0.484469	2.66595	0.0750839	2	82	3.32835	0.0407564	15	RGS17	regulator of G protein signaling 17	c1
ENSG00000164756	85	6.8691	1.90104	2.66828	0.216359	2	82	11.3199	4.55834e-05	15	SLC30A8	solute carrier family 30 member 8	c1
ENSG00000186017	85	7.859	0.678764	2.67107	0.149299	2	82	7.19553	0.00132087	15	ZNF566	zinc finger protein 566	c1
ENSG00000083896	85	6.3459	3.20696	2.67311	0.303655	2	82	17.8789	3.59584e-07	15	YTHDC1	YTH domain containing 1	c1
ENSG00000145451	85	10.4021	4.96138	2.67482	0.28247	2	82	16.1405	1.2287e-06	15	GLRA3	glycine receptor alpha 3	c1
ENSG00000089902	85	8.44251	3.25728	2.67517	0.222089	2	82	11.7052	3.37389e-05	15	RCOR1	REST corepressor 1	c1
ENSG00000107862	85	20.5652	3.24368	2.67627	0.124636	2	82	5.83769	0.0042631	15	GBF1	golgi brefeldin A resistant guanine nucleotide exchange factor 1	c1
ENSG00000151623	85	6.17343	1.30369	2.6865	0.153843	2	82	7.45437	0.00106044	15	NR3C2	nuclear receptor subfamily 3 group C member 2	c1
ENSG00000108443	85	6.89229	0.717515	2.68944	0.235333	2	82	12.6181	1.66866e-05	15	RPS6KB1	ribosomal protein S6 kinase B1	c1
ENSG00000173198	85	22.6563	0.851088	2.69339	0.328227	2	82	20.0325	8.24367e-08	15	CYSLTR1	cysteinyl leukotriene receptor 1	c1
ENSG00000240038	85	8.88154	1.98553	2.69643	0.136123	2	82	6.46047	0.00248042	15	AMY2B	amylase alpha 2B	c1
ENSG00000118596	85	16.7148	2.2812	2.70199	0.0752022	2	82	3.33401	0.0405433	15	SLC16A7	solute carrier family 16 member 7	c1
ENSG00000157107	85	6.12546	1.57394	2.70409	0.16153	2	82	7.89861	0.000729428	15	FCHO2	FCH and mu domain containing endocytic adaptor 2	c1
ENSG00000147099	85	15.4204	1.40549	2.71243	0.200485	2	82	10.2811	0.000103726	15	HDAC8	histone deacetylase 8	c1
ENSG00000090905	85	10.2238	4.28761	2.71883	0.174583	2	82	8.67186	0.000383362	15	TNRC6A	trinucleotide repeat containing adaptor 6A	c1
ENSG00000164182	85	15.3328	1.04405	2.72543	0.35372	2	82	22.44	1.68752e-08	15	NDUFAF2	NADH:ubiquinone oxidoreductase complex assembly factor 2	c1
ENSG00000084234	85	11.2942	1.79512	2.72921	0.367459	2	82	23.818	6.99245e-09	15	APLP2	amyloid beta precursor like protein 2	c1
ENSG00000135048	85	8.26631	0.87488	2.73243	0.0815525	2	82	3.64055	0.0305652	15	CEMIP2	cell migration inducing hyaluronidase 2	c1
ENSG00000119689	85	6.43242	1.09137	2.7331	0.161843	2	82	7.91685	0.000718355	15	DLST	dihydrolipoamide S-succinyltransferase	c1
ENSG00000155511	85	8.95323	1.47758	2.7342	0.201748	2	82	10.3622	9.72172e-05	15	GRIA1	glutamate ionotropic receptor AMPA type subunit 1	c1
ENSG00000135835	85	7.5505	1.85481	2.74179	0.110168	2	82	5.07613	0.00834878	15	KIAA1614	KIAA1614	c1
ENSG00000150625	85	10.3305	0.449539	2.74225	0.107122	2	82	4.91894	0.00960447	15	GPM6A	glycoprotein M6A	c1
ENSG00000176953	85	8.45633	1.51054	2.7492	0.120632	2	82	5.62439	0.0051404	15	NFATC2IP	nuclear factor of activated T cells 2 interacting protein	c1
ENSG00000147162	85	8.09111	2.48859	2.75212	0.174426	2	82	8.6624	0.000386369	15	OGT	O-linked N-acetylglucosamine (GlcNAc) transferase	c1
ENSG00000198765	85	7.8846	1.03125	2.75486	0.0898666	2	82	4.04834	0.0210527	15	SYCP1	synaptonemal complex protein 1	c1
ENSG00000120162	85	6.22429	1.205	2.7549	0.182208	2	82	9.13497	0.00026204	15	MOB3B	MOB kinase activator 3B	c1
ENSG00000242220	85	13.7523	1.00791	2.75778	0.175167	2	82	8.70704	0.000372395	15	TCP10L	t-complex 10 like	c1
ENSG00000149084	85	9.20306	1.94537	2.75849	0.298307	2	82	17.4301	4.92089e-07	15	HSD17B12	hydroxysteroid 17-beta dehydrogenase 12	c1
ENSG00000072736	85	9.71708	1.08623	2.75966	0.119306	2	82	5.55421	0.0054679	15	NFATC3	nuclear factor of activated T cells 3	c1
ENSG00000168781	85	8.47965	1.11082	2.76108	0.243088	2	82	13.1674	1.09867e-05	15	PPIP5K1	diphosphoinositol pentakisphosphate kinase 1	c1
ENSG00000164338	85	5.98779	1.06683	2.76446	0.109364	2	82	5.0345	0.00866396	15	UTP15	UTP15 small subunit processome component	c1
ENSG00000198700	85	11.65	2.64238	2.77002	0.191633	2	82	9.71952	0.000162914	15	IPO9	importin 9	c1
ENSG00000178662	85	9.55657	2.95109	2.7801	0.38365	2	82	25.5206	2.41508e-09	15	CSRNP3	cysteine and serine rich nuclear protein 3	c1
ENSG00000203697	85	6.28915	0.864871	2.78289	0.13199	2	82	6.2345	0.00301652	15	CAPN8	calpain 8	c1
ENSG00000185046	85	8.45852	1.03794	2.79612	0.107047	2	82	4.91505	0.00963789	15	ANKS1B	ankyrin repeat and sterile alpha motif domain containing 1B	c1
ENSG00000062485	85	9.27515	1.0454	2.80118	0.160223	2	82	7.82251	0.000777525	15	CS	citrate synthase	c1
ENSG00000185414	85	7.31985	0.672853	2.80458	0.123859	2	82	5.79611	0.0044212	15	MRPL30	mitochondrial ribosomal protein L30	c1
ENSG00000140525	85	10.1728	2.34711	2.80711	0.343141	2	82	21.4183	3.28365e-08	15	FANCI	FA complementation group I	c1
ENSG00000134717	85	5.96302	1.13256	2.80745	0.0984305	2	82	4.47625	0.0142879	15	BTF3L4	basic transcription factor 3 like 4	c1
ENSG00000196159	85	9.50953	2.8822	2.80837	0.349025	2	82	21.9824	2.27065e-08	15	FAT4	FAT atypical cadherin 4	c1
ENSG00000103064	85	4.47693	0.676222	2.80867	0.139441	2	82	6.64348	0.00211835	15	SLC7A6	solute carrier family 7 member 6	c1
ENSG00000122643	85	3.55141	0.852344	2.81418	0.167681	2	82	8.25996	0.000539364	15	NT5C3A	5'-nucleotidase, cytosolic IIIA	c1
ENSG00000072080	85	7.78274	0.797324	2.81548	0.0832373	2	82	3.72259	0.0283488	15	SPP2	secreted phosphoprotein 2	c1
ENSG00000134874	85	6.57946	2.30582	2.81679	0.317569	2	82	19.0794	1.57182e-07	15	DZIP1	DAZ interacting zinc finger protein 1	c1
ENSG00000165416	85	12.0395	1.646	2.81951	0.121759	2	82	5.68421	0.00487714	15	SUGT1	SGT1 homolog, MIS12 kinetochore complex assembly cochaperone	c1
ENSG00000189043	85	5.69814	1.25758	2.82147	0.106546	2	82	4.88935	0.00986168	15	NDUFA4	NDUFA4 mitochondrial complex associated	c1
ENSG00000181381	85	12.4729	1.65948	2.82389	0.122973	2	82	5.74886	0.00460816	15	DDX60L	DExD/H-box 60 like	c1
ENSG00000167747	85	4.82727	1.21908	2.8263	0.267043	2	82	14.9378	2.93916e-06	15	C19orf48	multidrug resistance-related protein	c1
ENSG00000157106	85	16.4963	2.07112	2.82936	0.238867	2	82	12.867	1.38003e-05	15	SMG1	SMG1 nonsense mediated mRNA decay associated PI3K related kinase	c1
ENSG00000104361	85	9.36739	5.08305	2.83192	0.235621	2	82	12.6383	1.64312e-05	15	NIPAL2	NIPA like domain containing 2	c1
ENSG00000117262	85	5.67679	0.723854	2.83264	0.0800077	2	82	3.56559	0.0327456	15	GPR89A	G protein-coupled receptor 89A	c1
ENSG00000102471	85	5.53315	2.90403	2.8347	0.54727	2	82	49.5617	7.75182e-15	15	NDFIP2	Nedd4 family interacting protein 2	c1
ENSG00000167522	85	11.7664	2.67452	2.83647	0.102831	2	82	4.69931	0.0116908	15	ANKRD11	ankyrin repeat domain containing 11	c1
ENSG00000188596	85	27.1637	1.60159	2.83703	0.295487	2	82	17.1962	5.80023e-07	15	CFAP54	cilia and flagella associated protein 54	c1
ENSG00000102780	85	17.6846	8.54504	2.83797	0.162283	2	82	7.94256	0.000703047	15	DGKH	diacylglycerol kinase eta	c1
ENSG00000117360	85	7.24379	0.812994	2.83986	0.419275	2	82	29.6014	2.10278e-10	15	PRPF3	pre-mRNA processing factor 3	c1
ENSG00000180245	85	3.77079	0.585816	2.84324	0.0998477	2	82	4.54785	0.0133954	15	RRH	retinal pigment epithelium-derived rhodopsin homolog	c1
ENSG00000134698	85	6.79682	1.70699	2.84429	0.179557	2	82	8.97299	0.000299218	15	AGO4	argonaute RISC component 4	c1
ENSG00000145743	85	6.47468	1.39752	2.84552	0.100184	2	82	4.56489	0.0131915	15	FBXL17	F-box and leucine rich repeat protein 17	c1
ENSG00000138722	85	3.89865	1.64683	2.84647	0.275245	2	82	15.5709	1.85282e-06	15	MMRN1	multimerin 1	c1
ENSG00000177054	85	8.70638	2.16304	2.84671	0.0987174	2	82	4.49073	0.0141026	15	ZDHHC13	zinc finger DHHC-type palmitoyltransferase 13	c1
ENSG00000013561	85	7.29102	1.66276	2.84733	0.10579	2	82	4.8505	0.0102101	15	RNF14	ring finger protein 14	c1
ENSG00000169062	85	6.58981	1.03752	2.85071	0.0962059	2	82	4.36432	0.015807	15	UPF3A	UPF3A regulator of nonsense mediated mRNA decay	c1
ENSG00000143951	85	28.6042	1.09812	2.85301	0.0996206	2	82	4.53636	0.0135346	15	WDPCP	WD repeat containing planar cell polarity effector	c1
ENSG00000176641	85	10.9107	2.65103	2.85352	0.144156	2	82	6.90594	0.00169111	15	RNF152	ring finger protein 152	c1
ENSG00000174796	85	7.93543	0.733719	2.86004	0.178269	2	82	8.89467	0.000319093	15	THAP6	THAP domain containing 6	c1
ENSG00000117569	85	8.89973	1.47956	2.87191	0.0724384	2	82	3.20192	0.0458198	15	PTBP2	polypyrimidine tract binding protein 2	c1
ENSG00000138674	85	7.50385	0.791876	2.87549	0.0820342	2	82	3.66397	0.0299148	15	SEC31A	SEC31 homolog A, COPII coat complex component	c1
ENSG00000118620	85	10.9098	2.39105	2.88002	0.144396	2	82	6.91938	0.00167178	15	ZNF430	zinc finger protein 430	c1
ENSG00000128641	85	7.36247	0.991165	2.88205	0.215377	2	82	11.2544	4.79837e-05	15	MYO1B	myosin IB	c1
ENSG00000172752	85	6.2004	1.0933	2.88255	0.0860155	2	82	3.85853	0.0250317	15	COL6A5	collagen type VI alpha 5 chain	c1
ENSG00000018607	85	5.86435	0.370726	2.88262	0.0885985	2	82	3.98566	0.0222895	15	ZNF285CP	zinc finger protein 285C, pseudogene	c1
ENSG00000116954	85	5.81049	1.06578	2.88619	0.184528	2	82	9.27763	0.000233223	15	RRAGC	Ras related GTP binding C	c1
ENSG00000081138	85	9.48468	0.885564	2.88668	0.117876	2	82	5.47874	0.00584398	15	CDH7	cadherin 7	c1
ENSG00000029363	85	7.95169	1.34326	2.88706	0.241033	2	82	13.0208	1.2278e-05	15	BCLAF1	BCL2 associated transcription factor 1	c1
ENSG00000174437	85	10.9184	1.76725	2.88718	0.0770078	2	82	3.42075	0.0374213	15	ATP2A2	ATPase sarcoplasmic/endoplasmic reticulum Ca2+ transporting 2	c1
ENSG00000081051	85	4.30531	1.28411	2.88888	0.12699	2	82	5.96393	0.00381764	15	AFP	alpha fetoprotein	c1
ENSG00000166900	85	8.12221	1.66714	2.89617	0.118363	2	82	5.50439	0.00571327	15	STX3	syntaxin 3	c1
ENSG00000141664	85	6.83253	1.46418	2.89975	0.114496	2	82	5.30133	0.00683604	15	ZCCHC2	zinc finger CCHC-type containing 2	c1
ENSG00000196091	85	6.6262	1.10108	2.90056	0.240141	2	82	12.9574	1.28843e-05	15	MYBPC1	myosin binding protein C1	c1
ENSG00000133114	85	13.9004	2.03407	2.90097	0.0927658	2	82	4.1923	0.0184712	15	GPALPP1	GPALPP motifs containing 1	c1
ENSG00000166263	85	12.0798	3.02033	2.90452	0.351531	2	82	22.2258	1.93847e-08	15	STXBP4	syntaxin binding protein 4	c1
ENSG00000187857	85	11.6222	0.936734	2.90785	0.134421	2	82	6.36714	0.00268889	15	OR6C75	olfactory receptor family 6 subfamily C member 75	c1
ENSG00000178202	85	7.43881	0.586507	2.91577	0.110037	2	82	5.06934	0.00839935	15	POGLUT3	protein O-glucosyltransferase 3	c1
ENSG00000127311	85	4.52424	2.03931	2.91832	0.369469	2	82	24.0246	6.13703e-09	15	HELB	DNA helicase B	c1
ENSG00000133138	85	36.9906	1.45488	2.92446	0.13716	2	82	6.51749	0.00236127	15	TBC1D8B	TBC1 domain family member 8B	c1
ENSG00000102452	85	10.3512	0.777332	2.93288	0.0781285	2	82	3.47475	0.0356029	15	NALCN	sodium leak channel, non-selective	c1
ENSG00000152049	85	14.9783	1.43681	2.933	0.428223	2	82	30.7063	1.11245e-10	15	KCNE4	potassium voltage-gated channel subfamily E regulatory subunit 4	c1
ENSG00000211455	85	6.37667	1.14513	2.94533	0.235268	2	82	12.6135	1.67451e-05	15	STK38L	serine/threonine kinase 38 like	c1
ENSG00000198707	85	13.2694	1.62043	2.96771	0.206941	2	82	10.6985	7.43921e-05	15	CEP290	centrosomal protein 290	c1
ENSG00000119820	85	18.246	3.65366	2.96927	0.0980972	2	82	4.45945	0.014506	15	YIPF4	Yip1 domain family member 4	c1
ENSG00000255346	85	8.9398	0.799267	2.97086	0.11048	2	82	5.09229	0.00822957	15	NOX5	NADPH oxidase 5	c1
ENSG00000197937	85	16.4024	2.02415	2.97121	0.307789	2	82	18.2305	2.81701e-07	15	ZNF347	zinc finger protein 347	c1
ENSG00000198087	85	7.01836	1.59039	2.97134	0.195365	2	82	9.95475	0.000134761	15	CD2AP	CD2 associated protein	c1
ENSG00000254840	85	12.6615	1.18751	2.97172	0.227412	2	82	12.0684	2.546e-05	15			c1
ENSG00000173114	85	5.37163	1.79497	2.98036	0.305409	2	82	18.0275	3.24263e-07	15	LRRN3	leucine rich repeat neuronal 3	c1
ENSG00000116918	85	6.56911	1.4111	2.98308	0.258322	2	82	14.28	4.77349e-06	15	TSNAX	translin associated factor X	c1
ENSG00000166923	85	7.81298	0.62824	2.98344	0.155633	2	82	7.55706	0.000972278	15	GREM1	gremlin 1, DAN family BMP antagonist	c1
ENSG00000025423	85	2.14452	0.72814	2.98368	0.104125	2	82	4.76533	0.0110189	15	HSD17B6	hydroxysteroid 17-beta dehydrogenase 6	c1
ENSG00000124256	85	9.5329	2.41232	2.98622	0.144435	2	82	6.92157	0.00166865	15	ZBP1	Z-DNA binding protein 1	c1
ENSG00000154479	85	3.45763	1.64552	2.98662	0.275307	2	82	15.5756	1.84641e-06	15	CFAP210	cilia and flagella associated protein 210	c1
ENSG00000152952	85	11.7262	1.24304	2.9892	0.0982814	2	82	4.46873	0.0143851	15	PLOD2	procollagen-lysine,2-oxoglutarate 5-dioxygenase 2	c1
ENSG00000123684	85	7.98634	2.21965	2.99091	0.163021	2	82	7.98572	0.00067809	15	LPGAT1	lysophosphatidylglycerol acyltransferase 1	c1
ENSG00000049323	85	6.27352	0.839932	2.99863	0.129578	2	82	6.10359	0.00338006	15	LTBP1	latent transforming growth factor beta binding protein 1	c1
ENSG00000163714	85	6.42824	1.08177	3.00166	0.104554	2	82	4.78725	0.0108047	15	U2SURP	U2 snRNP associated SURP domain containing	c1
ENSG00000138376	85	9.28096	2.75126	3.00487	0.0811985	2	82	3.62335	0.031052	15	BARD1	BRCA1 associated RING domain 1	c1
ENSG00000085719	85	7.43083	1.81406	3.01109	0.157846	2	82	7.68467	0.000873083	15	CPNE3	copine 3	c1
ENSG00000255757	85	12.1699	0.92566	3.01114	0.194594	2	82	9.90601	0.000140154	15	LOC100419932	FGFR1 oncogene partner 2 pseudogene	c1
ENSG00000113595	85	4.85207	0.631797	3.01162	0.17188	2	82	8.50971	0.000438361	15	TRIM23	tripartite motif containing 23	c1
ENSG00000058272	85	7.59528	0.705622	3.01568	0.165506	2	82	8.13156	0.000600282	15	PPP1R12A	protein phosphatase 1 regulatory subunit 12A	c1
ENSG00000172785	85	9.93897	2.05662	3.02233	0.311352	2	82	18.537	2.27969e-07	15	CBWD1	COBW domain containing 1	c1
ENSG00000176390	85	8.06193	0.487702	3.02386	0.100664	2	82	4.58917	0.0129065	15	CRLF3	cytokine receptor like factor 3	c1
ENSG00000151923	85	12.0552	5.0203	3.02676	0.460625	2	82	35.0139	1.01749e-11	15	TIAL1	TIA1 cytotoxic granule associated RNA binding protein like 1	c1
ENSG00000172146	85	20.5779	0.844915	3.02945	0.32722	2	82	19.9412	8.76581e-08	15	OR1A1	olfactory receptor family 1 subfamily A member 1	c1
ENSG00000120533	85	5.3387	0.741057	3.03592	0.116679	2	82	5.41575	0.00617815	15	ENY2	ENY2 transcription and export complex 2 subunit	c1
ENSG00000141447	85	7.93235	0.797795	3.04279	0.120661	2	82	5.62592	0.00513352	15	OSBPL1A	oxysterol binding protein like 1A	c1
ENSG00000155657	85	32.0675	7.03992	3.05134	0.590458	2	82	59.1117	1.27131e-16	15	TTN	titin	c1
ENSG00000078142	85	16.5694	5.21345	3.05295	0.47718	2	82	37.4209	2.83419e-12	15	PIK3C3	phosphatidylinositol 3-kinase catalytic subunit type 3	c1
ENSG00000261599	85	11.4015	0.535455	3.05472	0.0716961	2	82	3.16657	0.0473476	15	HERC2P8	HERC2 pseudogene 8	c1
ENSG00000104164	85	57.592	1.35746	3.06902	0.129708	2	82	6.11061	0.00335946	15	BLOC1S6	biogenesis of lysosomal organelles complex 1 subunit 6	c1
ENSG00000135828	85	9.02318	0.448959	3.06932	0.0907775	2	82	4.09347	0.0202058	15	RNASEL	ribonuclease L	c1
ENSG00000107815	85	5.89666	2.22707	3.07121	0.15896	2	82	7.74917	0.000826955	15	TWNK	twinkle mtDNA helicase	c1
ENSG00000198393	85	21.3693	2.69776	3.0735	0.201261	2	82	10.3309	9.96773e-05	15	ZNF26	zinc finger protein 26	c1
ENSG00000144130	85	4.25376	0.711422	3.07607	0.11206	2	82	5.17428	0.00765122	15	NT5DC4	5'-nucleotidase domain containing 4	c1
ENSG00000106772	85	8.86705	1.91644	3.07757	0.225294	2	82	11.9233	2.84841e-05	15	PRUNE2	prune homolog 2 with BCH domain	c1
ENSG00000165617	85	4.54464	1.20865	3.08226	0.107679	2	82	4.94759	0.00936197	15	DACT1	dishevelled binding antagonist of beta catenin 1	c1
ENSG00000144339	85	5.7092	2.00071	3.0845	0.13225	2	82	6.24864	0.00297972	15	TMEFF2	transmembrane protein with EGF like and two follistatin like domains 2	c1
ENSG00000175198	85	7.3306	0.964389	3.08948	0.262617	2	82	14.602	3.76205e-06	15	PCCA	propionyl-CoA carboxylase subunit alpha	c1
ENSG00000168522	85	17.0562	2.82494	3.09005	0.13073	2	82	6.16602	0.00320139	15	FNTA	farnesyltransferase, CAAX box, alpha	c1
ENSG00000106686	85	13.9085	1.65611	3.09144	0.428403	2	82	30.7289	1.0982e-10	15	SPATA6L	spermatogenesis associated 6 like	c1
ENSG00000080603	85	9.74893	0.827633	3.0983	0.137906	2	82	6.55864	0.00227894	15	SRCAP	Snf2 related CREBBP activator protein	c1
ENSG00000172349	85	7.64706	0.830997	3.10128	0.159938	2	82	7.80595	0.000788414	15	IL16	interleukin 16	c1
ENSG00000170502	85	10.5079	1.03919	3.10903	0.215426	2	82	11.2577	4.78617e-05	15	NUDT9	nudix hydrolase 9	c1
ENSG00000196663	85	11.365	3.5619	3.10916	0.213776	2	82	11.148	5.21673e-05	15	TECPR2	tectonin beta-propeller repeat containing 2	c1
ENSG00000081377	85	9.26171	1.77143	3.10929	0.141446	2	82	6.75471	0.00192519	15	CDC14B	cell division cycle 14B	c1
ENSG00000175267	85	4.73409	1.03091	3.11902	0.113948	2	82	5.27266	0.00701189	15	VWA3A	von Willebrand factor A domain containing 3A	c1
ENSG00000203805	85	5.72679	1.77418	3.12907	0.23095	2	82	12.3125	2.10934e-05	15	PLPP4	phospholipid phosphatase 4	c1
ENSG00000140307	85	6.31844	2.78593	3.14279	0.398666	2	82	27.1817	8.78536e-10	15	GTF2A2	general transcription factor IIA subunit 2	c1
ENSG00000111358	85	5.39941	0.629163	3.14596	0.164967	2	82	8.09985	0.000616385	15	GTF2H3	general transcription factor IIH subunit 3	c1
ENSG00000004700	85	4.51637	0.925678	3.15268	0.0952852	2	82	4.31815	0.0164809	15	RECQL	RecQ like helicase	c1
ENSG00000214944	85	10.6452	2.42875	3.15289	0.135384	2	82	6.41987	0.00256899	15	ARHGEF28	Rho guanine nucleotide exchange factor 28	c1
ENSG00000090402	85	6.38674	1.92423	3.15329	0.185771	2	82	9.35437	0.000219085	15	SI	sucrase-isomaltase	c1
ENSG00000181827	85	7.67048	1.5001	3.15362	0.0821059	2	82	3.66746	0.0298192	15	RFX7	regulatory factor X7	c1
ENSG00000203462	85	10.2161	0.534257	3.16963	0.145294	2	82	6.96973	0.00160133	15			c1
ENSG00000196834	85	8.67669	1.41946	3.17145	0.111314	2	82	5.13554	0.00791913	15	POTEI	POTE ankyrin domain family member I	c1
ENSG00000196341	85	8.14572	0.60687	3.17511	0.160436	2	82	7.8349	0.000769479	15	OR8D1	olfactory receptor family 8 subfamily D member 1	c1
ENSG00000121022	85	8.97062	1.74761	3.17983	0.204302	2	82	10.5271	8.52462e-05	15	COPS5	COP9 signalosome subunit 5	c1
ENSG00000070010	85	12.0696	2.50475	3.18112	0.30319	2	82	17.8396	3.69558e-07	15	UFD1	ubiquitin recognition factor in ER associated degradation 1	c1
ENSG00000119703	85	6.92076	0.85018	3.18408	0.092086	2	82	4.15846	0.0190473	15	ZC2HC1C	zinc finger C2HC-type containing 1C	c1
ENSG00000112237	85	8.00603	0.99902	3.18459	0.0949839	2	82	4.30306	0.0167074	15	CCNC	cyclin C	c1
ENSG00000180592	85	6.94541	1.15861	3.18789	0.123064	2	82	5.75369	0.00458866	15	SKIDA1	SKI/DACH domain containing 1	c1
ENSG00000198099	85	6.86945	0.743466	3.18949	0.179771	2	82	8.98603	0.000296036	15	ADH4	alcohol dehydrogenase 4 (class II), pi polypeptide	c1
ENSG00000080561	85	5.30104	1.15545	3.19723	0.109729	2	82	5.05337	0.00851958	15	MID2	midline 2	c1
ENSG00000273213	85	8.93259	0.474471	3.1992	0.0770398	2	82	3.42229	0.0373681	15	H3-7	H3.7 histone (putative)	c1
ENSG00000100592	85	12.6803	1.21836	3.20585	0.0813734	2	82	3.63185	0.0308106	15	DAAM1	dishevelled associated activator of morphogenesis 1	c1
ENSG00000100596	85	10.8798	2.49799	3.20903	0.138214	2	82	6.57561	0.00224583	15	SPTLC2	serine palmitoyltransferase long chain base subunit 2	c1
ENSG00000196352	85	7.54509	0.8301	3.21029	0.284577	2	82	16.3087	1.08914e-06	15	CD55	CD55 molecule (Cromer blood group)	c1
ENSG00000181192	85	10.3918	1.85169	3.21176	0.124776	2	82	5.84514	0.00423538	15	DHTKD1	dehydrogenase E1 and transketolase domain containing 1	c1
ENSG00000175455	85	10.6374	4.32083	3.21235	0.265369	2	82	14.8103	3.22738e-06	15	CCDC14	coiled-coil domain containing 14	c1
ENSG00000152894	85	5.31435	0.680889	3.21346	0.181523	2	82	9.09304	0.000271184	15	PTPRK	protein tyrosine phosphatase receptor type K	c1
ENSG00000174792	85	5.61979	2.01086	3.21992	0.154069	2	82	7.46733	0.00104888	15	ODAPH	odontogenesis associated phosphoprotein	c1
ENSG00000196911	85	31.8375	1.47405	3.22153	0.414394	2	82	29.0129	2.96364e-10	15	KPNA5	karyopherin subunit alpha 5	c1
ENSG00000196440	85	9.14021	1.78896	3.22343	0.233204	2	82	12.4692	1.87017e-05	15	ARMCX4	armadillo repeat containing X-linked 4	c1
ENSG00000143278	85	3.04662	1.16844	3.22475	0.185515	2	82	9.33857	0.000221923	15	F13B	coagulation factor XIII B chain	c1
ENSG00000011198	85	6.74293	0.932742	3.22732	0.146973	2	82	7.06414	0.00147731	15	ABHD5	abhydrolase domain containing 5, lysophosphatidic acid acyltransferase	c1
ENSG00000165650	85	11.1806	7.75342	3.23057	0.491022	2	82	39.5535	9.4335e-13	15	PDZD8	PDZ domain containing 8	c1
ENSG00000204740	85	7.60451	2.06121	3.23159	0.154723	2	82	7.50482	0.00101614	15	MALRD1	MAM and LDL receptor class A domain containing 1	c1
ENSG00000012660	85	4.1537	0.875975	3.2347	0.148265	2	82	7.13703	0.00138831	15	ELOVL5	ELOVL fatty acid elongase 5	c1
ENSG00000284526	85	7.75358	0.312912	3.23488	0.0875346	2	82	3.93321	0.0233815	15	LOC122455342	testis-specific serine/proline-rich protein	c1
ENSG00000100023	85	9.84677	1.3806	3.24079	0.117245	2	82	5.44551	0.00601788	15	PPIL2	peptidylprolyl isomerase like 2	c1
ENSG00000226288	85	3.89346	0.838943	3.24469	0.126231	2	82	5.92315	0.00395608	15	OR52I2	olfactory receptor family 52 subfamily I member 2	c1
ENSG00000215126	85	7.67697	1.88732	3.24608	0.532565	2	82	46.7127	2.87455e-14	15	CBWD6	COBW domain containing 6	c1
ENSG00000155906	85	7.68671	0.509034	3.2504	0.18177	2	82	9.10816	0.000267849	15	RMND1	required for meiotic nuclear division 1 homolog	c1
ENSG00000216937	85	10.1567	4.17639	3.25117	0.467031	2	82	35.9275	6.23433e-12	15	CCDC7	coiled-coil domain containing 7	c1
ENSG00000172320	85	18.5426	0.627008	3.25863	0.128547	2	82	6.04784	0.00354824	15	OR5A1	olfactory receptor family 5 subfamily A member 1	c1
ENSG00000179562	85	5.06044	0.741166	3.25942	0.192011	2	82	9.74329	0.000159813	15	GCC1	GRIP and coiled-coil domain containing 1	c1
ENSG00000269404	85	7.88414	1.01852	3.26398	0.0758044	2	82	3.36291	0.0394747	15	SPIB	Spi-B transcription factor	c1
ENSG00000198182	85	4.00967	1.20761	3.27447	0.161269	2	82	7.88337	0.000738809	15	ZNF607	zinc finger protein 607	c1
ENSG00000119969	85	8.70966	1.16515	3.2811	0.180783	2	82	9.04777	0.000281425	15	HELLS	helicase, lymphoid specific	c1
ENSG00000165309	85	6.5038	1.31432	3.28334	0.155792	2	82	7.56623	0.00096478	15	ARMC3	armadillo repeat containing 3	c1
ENSG00000165338	85	6.30002	0.982688	3.28673	0.101385	2	82	4.62578	0.0124886	15	HECTD2	HECT domain E3 ubiquitin protein ligase 2	c1
ENSG00000163781	85	8.1535	1.53227	3.29754	0.238679	2	82	12.8537	1.39408e-05	15	TOPBP1	DNA topoisomerase II binding protein 1	c1
ENSG00000131979	85	3.98519	1.45162	3.3027	0.275955	2	82	15.6263	1.77989e-06	15	GCH1	GTP cyclohydrolase 1	c1
ENSG00000171862	85	10.7636	2.71195	3.30337	0.305094	2	82	18.0008	3.30351e-07	15	PTEN	phosphatase and tensin homolog	c1
ENSG00000184445	85	9.67911	0.662463	3.30476	0.0941482	2	82	4.26126	0.0173518	15	KNTC1	kinetochore associated 1	c1
ENSG00000135945	85	5.66995	1.16832	3.31462	0.23135	2	82	12.3402	2.06483e-05	15	REV1	REV1 DNA directed polymerase	c1
ENSG00000133858	85	8.16447	1.84403	3.31576	0.1502	2	82	7.24665	0.00126469	15	ZFC3H1	zinc finger C3H1-type containing	c1
ENSG00000111912	85	11.8829	2.39067	3.31703	0.157893	2	82	7.68738	0.000871093	15	NCOA7	nuclear receptor coactivator 7	c1
ENSG00000163608	85	6.20475	1.21711	3.3205	0.223151	2	82	11.7773	3.19013e-05	15	NEPRO	nucleolus and neural progenitor protein	c1
ENSG00000120800	85	8.93204	1.19934	3.32531	0.0859231	2	82	3.85399	0.0251358	15	UTP20	UTP20 small subunit processome component	c1
ENSG00000204271	85	14.059	1.07198	3.3299	0.192997	2	82	9.80523	0.000152017	15	SPIN3	spindlin family member 3	c1
ENSG00000143341	85	14.6934	6.02158	3.33121	0.367751	2	82	23.8479	6.8613e-09	15	HMCN1	hemicentin 1	c1
ENSG00000153246	85	8.90612	1.5184	3.34211	0.361502	2	82	23.2132	1.02695e-08	15	PLA2R1	phospholipase A2 receptor 1	c1
ENSG00000116127	85	12.6424	3.20557	3.34718	0.365742	2	82	23.6425	7.81435e-09	15	ALMS1	ALMS1 centrosome and basal body associated protein	c1
ENSG00000184434	85	4.01546	0.640594	3.36214	0.130872	2	82	6.17373	0.00318002	15	LRRC19	leucine rich repeat containing 19	c1
ENSG00000077254	85	16.1586	0.853304	3.37025	0.0812547	2	82	3.62608	0.0309742	15	USP33	ubiquitin specific peptidase 33	c1
ENSG00000257943	85	5.10675	3.37679	3.37408	0.549306	2	82	49.9709	6.44367e-15	15			c1
ENSG00000091409	85	6.29283	2.17873	3.37543	0.196415	2	82	10.0214	0.000127732	15	ITGA6	integrin subunit alpha 6	c1
ENSG00000134318	85	9.48379	2.22697	3.37873	0.135775	2	82	6.44137	0.00252169	15	ROCK2	Rho associated coiled-coil containing protein kinase 2	c1
ENSG00000028203	85	7.62525	1.23331	3.37962	0.185138	2	82	9.31527	0.000226175	15	VEZT	vezatin, adherens junctions transmembrane protein	c1
ENSG00000136367	85	6.00194	1.19033	3.38344	0.079321	2	82	3.53235	0.0337627	15	ZFHX2	zinc finger homeobox 2	c1
ENSG00000115239	85	27.6387	1.64494	3.39123	0.145492	2	82	6.98084	0.00158619	15	ASB3	ankyrin repeat and SOCS box containing 3	c1
ENSG00000153790	85	3.55016	1.35376	3.40432	0.228343	2	82	12.1324	2.42318e-05	15	C7orf31	chromosome 7 open reading frame 31	c1
ENSG00000173230	85	9.32474	2.05549	3.40921	0.194134	2	82	9.87696	0.000143473	15	GOLGB1	golgin B1	c1
ENSG00000134533	85	5.92962	0.740424	3.41583	0.144253	2	82	6.91134	0.00168332	15	RERG	RAS like estrogen regulated growth inhibitor	c1
ENSG00000102699	85	7.20903	2.69825	3.41915	0.404582	2	82	27.8592	5.85741e-10	15	PARP4	poly(ADP-ribose) polymerase family member 4	c1
ENSG00000177917	85	6.6252	1.5664	3.42055	0.177551	2	82	8.85113	0.000330721	15	ARL6IP6	ADP ribosylation factor like GTPase 6 interacting protein 6	c1
ENSG00000122779	85	9.99302	1.54491	3.42977	0.0889842	2	82	4.00471	0.021906	15	TRIM24	tripartite motif containing 24	c1
ENSG00000185689	85	3.84114	1.44089	3.44148	0.104562	2	82	4.78765	0.0108008	15	C6orf201	protein MGC87625	c1
ENSG00000068885	85	7.88659	1.06252	3.44416	0.271898	2	82	15.3108	2.23817e-06	15	IFT80	intraflagellar transport 80	c1
ENSG00000285749	85	14.2631	1.38682	3.44538	0.253378	2	82	13.914	6.26789e-06	15			c1
ENSG00000197532	85	16.4177	1.08719	3.44722	0.216186	2	82	11.3084	4.59966e-05	15	OR6Y1	olfactory receptor family 6 subfamily Y member 1	c1
ENSG00000115841	85	5.01144	1.56289	3.45719	0.407891	2	82	28.244	4.6608e-10	15	RMDN2	regulator of microtubule dynamics 2	c1
ENSG00000131127	85	16.2263	3.17801	3.45945	0.199929	2	82	10.2455	0.000106724	15	ZNF141	zinc finger protein 141	c1
ENSG00000169902	85	4.29825	1.21438	3.4647	0.131709	2	82	6.21921	0.00305682	15	TPST1	tyrosylprotein sulfotransferase 1	c1
ENSG00000140093	85	8.18008	0.850279	3.46743	0.118932	2	82	5.53444	0.00556397	15	SERPINA10	serpin family A member 10	c1
ENSG00000140859	85	11.876	1.33925	3.46777	0.382089	2	82	25.3526	2.67901e-09	15	KIFC3	kinesin family member C3	c1
ENSG00000106443	85	8.54393	3.41651	3.47024	0.423999	2	82	30.1805	1.50435e-10	15	PHF14	PHD finger protein 14	c1
ENSG00000151322	85	8.4119	1.51959	3.47031	0.132076	2	82	6.23918	0.00300429	15	NPAS3	neuronal PAS domain protein 3	c1
ENSG00000113649	85	5.94736	1.5242	3.47589	0.144267	2	82	6.91211	0.00168221	15	TCERG1	transcription elongation regulator 1	c1
ENSG00000258385	85	4.58504	1.02284	3.48273	0.0770339	2	82	3.422	0.0373779	15	LOC100533628	WD repeat domain 75 pseudogene	c1
ENSG00000153820	85	6.23504	1.47415	3.48514	0.0780488	2	82	3.4709	0.0357294	15	SPHKAP	SPHK1 interactor, AKAP domain containing	c1
ENSG00000178691	85	5.84018	0.932807	3.49593	0.194728	2	82	9.91448	0.000139201	15	SUZ12	SUZ12 polycomb repressive complex 2 subunit	c1
ENSG00000135218	85	9.45372	0.800483	3.50176	0.128864	2	82	6.06497	0.00349565	15	CD36	CD36 molecule	c1
ENSG00000095574	85	5.24396	1.73322	3.50526	0.310435	2	82	18.4578	2.4076e-07	15	IKZF5	IKAROS family zinc finger 5	c1
ENSG00000095564	85	5.84756	2.16853	3.51354	0.356058	2	82	22.6703	1.45454e-08	15	BTAF1	B-TFIID TATA-box binding protein associated factor 1	c1
ENSG00000087253	85	7.02905	1.58204	3.51778	0.171837	2	82	8.50714	0.000439297	15	LPCAT2	lysophosphatidylcholine acyltransferase 2	c1
ENSG00000236438	85	9.94901	1.74722	3.51968	0.169996	2	82	8.39738	0.000481146	15	FAM157A	family with sequence similarity 157 member A	c1
ENSG00000166377	85	31.4443	0.9591	3.52591	0.129996	2	82	6.12622	0.00331415	15	ATP9B	ATPase phospholipid transporting 9B (putative)	c1
ENSG00000169855	85	8.77351	2.82794	3.52852	0.225758	2	82	11.955	2.77934e-05	15	ROBO1	roundabout guidance receptor 1	c1
ENSG00000175066	85	13.9166	1.17957	3.52858	0.0839911	2	82	3.75939	0.0274087	15	GK5	glycerol kinase 5	c1
ENSG00000008086	85	18.2103	1.04225	3.53074	0.162756	2	82	7.97017	0.000686978	15	CDKL5	cyclin dependent kinase like 5	c1
ENSG00000152253	85	6.15151	0.961357	3.53498	0.344301	2	82	21.5287	3.05405e-08	15	SPC25	SPC25 component of NDC80 kinetochore complex	c1
ENSG00000170456	85	8.46152	0.853134	3.53556	0.070932	2	82	3.13025	0.0489719	15	DENND5B	DENN domain containing 5B	c1
ENSG00000152954	85	5.26228	0.778585	3.54212	0.111234	2	82	5.13135	0.00794866	15	NRSN1	neurensin 1	c1
ENSG00000120539	85	4.56083	0.355707	3.54598	0.0728095	2	82	3.21961	0.0450742	15	MASTL	microtubule associated serine/threonine kinase like	c1
ENSG00000112837	85	5.77295	1.22222	3.54828	0.201393	2	82	10.3394	9.90066e-05	15	TBX18	T-box transcription factor 18	c1
ENSG00000100523	85	20.1158	2.37232	3.54836	0.232414	2	82	12.4142	1.95074e-05	15	DDHD1	DDHD domain containing 1	c1
ENSG00000086991	85	7.55942	1.68997	3.55207	0.388289	2	82	26.0251	1.77177e-09	15	NOX4	NADPH oxidase 4	c1
ENSG00000204642	85	2.14167	0.389673	3.55243	0.283904	2	82	16.2549	1.13196e-06	15	HLA-F	major histocompatibility complex, class I, F	c1
ENSG00000165983	85	4.27634	0.944941	3.57607	0.085086	2	82	3.81295	0.0260971	15	PTER	phosphotriesterase related	c1
ENSG00000244588	85	4.64203	0.881355	3.57726	0.0843173	2	82	3.77534	0.0270113	15	RAD21L1	RAD21 cohesin complex component like 1	c1
ENSG00000178904	85	10.1651	1.39025	3.57869	0.132658	2	82	6.27084	0.00292289	15	DPY19L3	dpy-19 like C-mannosyltransferase 3	c1
ENSG00000205045	85	12.6777	1.75432	3.5842	0.438118	2	82	31.9691	5.43805e-11	15	SLFN12L	schlafen family member 12 like	c1
ENSG00000118873	85	8.84552	1.66522	3.59044	0.307484	2	82	18.2044	2.86823e-07	15	RAB3GAP2	RAB3 GTPase activating non-catalytic protein subunit 2	c1
ENSG00000104321	85	6.20203	1.36489	3.59283	0.107482	2	82	4.93746	0.00944692	15	TRPA1	transient receptor potential cation channel subfamily A member 1	c1
ENSG00000003056	85	3.35564	0.84952	3.59856	0.180133	2	82	9.0081	0.000290726	15	M6PR	mannose-6-phosphate receptor, cation dependent	c1
ENSG00000115966	85	5.07854	0.687141	3.60911	0.15544	2	82	7.54598	0.000981418	15	ATF2	activating transcription factor 2	c1
ENSG00000183662	85	4.04396	1.38153	3.61482	0.151088	2	82	7.29711	0.00121163	15	TAFA1	TAFA chemokine like family member 1	c1
ENSG00000196873	85	9.52701	0.754935	3.6166	0.0730675	2	82	3.23192	0.0445628	15	CBWD3	COBW domain containing 3	c1
ENSG00000169507	85	5.57145	1.52598	3.62426	0.202333	2	82	10.3999	9.43384e-05	15	SLC38A11	solute carrier family 38 member 11	c1
ENSG00000061987	85	9.66052	1.33218	3.62869	0.159801	2	82	7.79795	0.00079373	15	MON2	MON2 homolog, regulator of endosome-to-Golgi trafficking	c1
ENSG00000197083	85	2.34727	0.905302	3.63315	0.185788	2	82	9.35544	0.000218894	15	ZNF300P1	zinc finger protein 300 pseudogene 1	c1
ENSG00000164109	85	6.88472	3.54515	3.63354	0.500959	2	82	41.1576	4.20331e-13	15	MAD2L1	mitotic arrest deficient 2 like 1	c1
ENSG00000130477	85	9.01309	1.89265	3.63725	0.187928	2	82	9.48815	0.000196504	15	UNC13A	unc-13 homolog A	c1
ENSG00000163281	85	4.27466	1.52891	3.63917	0.241112	2	82	13.0264	1.22261e-05	15	GNPDA2	glucosamine-6-phosphate deaminase 2	c1
ENSG00000165566	85	6.44703	0.824428	3.63941	0.301759	2	82	17.719	4.01987e-07	15	AMER2	APC membrane recruitment protein 2	c1
ENSG00000148700	85	6.50953	0.906816	3.64247	0.173172	2	82	8.58707	0.000411179	15	ADD3	adducin 3	c1
ENSG00000139624	85	9.09867	0.731094	3.64566	0.155337	2	82	7.54005	0.000986348	15	CERS5	ceramide synthase 5	c1
ENSG00000068796	85	8.15052	1.57244	3.6477	0.179382	2	82	8.96232	0.000301851	15	KIF2A	kinesin family member 2A	c1
ENSG00000076555	85	11.4184	0.452469	3.65134	0.0819029	2	82	3.65758	0.0300908	15	ACACB	acetyl-CoA carboxylase beta	c1
ENSG00000158555	85	6.57504	0.909527	3.668	0.115528	2	82	5.35532	0.00651708	15	GDPD5	glycerophosphodiester phosphodiesterase domain containing 5	c1
ENSG00000078018	85	7.21986	0.885957	3.67915	0.108867	2	82	5.00886	0.00886416	15	MAP2	microtubule associated protein 2	c1
ENSG00000145147	85	7.70582	1.84229	3.68126	0.337333	2	82	20.8712	4.71087e-08	15	SLIT2	slit guidance ligand 2	c1
ENSG00000198815	85	6.87968	1.45334	3.69078	0.142504	2	82	6.81362	0.0018303	15	FOXJ3	forkhead box J3	c1
ENSG00000011677	85	3.82877	1.22698	3.69203	0.351876	2	82	22.2595	1.89657e-08	15	GABRA3	gamma-aminobutyric acid type A receptor subunit alpha3	c1
ENSG00000102710	85	8.06813	1.80606	3.69261	0.203534	2	82	10.4774	8.86852e-05	15	SUPT20H	SPT20 homolog, SAGA complex component	c1
ENSG00000102383	85	10.9223	0.606012	3.70399	0.170436	2	82	8.42358	0.000470799	15	ZDHHC15	zinc finger DHHC-type palmitoyltransferase 15	c1
ENSG00000256771	85	6.8628	1.50987	3.70478	0.0724036	2	82	3.20026	0.0458904	15	ZNF253	zinc finger protein 253	c1
ENSG00000124151	85	9.13137	1.82934	3.70579	0.0876322	2	82	3.93802	0.0232792	15	NCOA3	nuclear receptor coactivator 3	c1
ENSG00000128655	85	13.0263	2.31614	3.71692	0.072477	2	82	3.20376	0.0457416	15	PDE11A	phosphodiesterase 11A	c1
ENSG00000047249	85	4.78417	1.317	3.72565	0.31309	2	82	18.6876	2.05541e-07	15	ATP6V1H	ATPase H+ transporting V1 subunit H	c1
ENSG00000111321	85	10.0958	0.822551	3.72673	0.0860328	2	82	3.85938	0.0250123	15	LTBR	lymphotoxin beta receptor	c1
ENSG00000154473	85	9.30385	2.09251	3.74086	0.145328	2	82	6.97162	0.00159874	15	BUB3	BUB3 mitotic checkpoint protein	c1
ENSG00000159110	85	6.51674	1.22747	3.74248	0.201068	2	82	10.3185	0.000100672	15	IFNAR2	interferon alpha and beta receptor subunit 2	c1
ENSG00000180113	85	6.98579	2.26883	3.7456	0.200377	2	82	10.2742	0.000104302	15	TDRD6	tudor domain containing 6	c1
ENSG00000108100	85	7.37058	0.975628	3.74634	0.153086	2	82	7.41107	0.00110003	15	CCNY	cyclin Y	c1
ENSG00000047365	85	7.95815	1.25888	3.7514	0.0792622	2	82	3.52951	0.0338513	15	ARAP2	ArfGAP with RhoGAP domain, ankyrin repeat and PH domain 2	c1
ENSG00000164808	85	9.41256	2.03721	3.75373	0.237108	2	82	12.7429	1.51698e-05	15	SPIDR	scaffold protein involved in DNA repair	c1
ENSG00000131437	85	7.69743	1.52313	3.75382	0.329075	2	82	20.1096	7.82778e-08	15	KIF3A	kinesin family member 3A	c1
ENSG00000230267	85	9.59296	0.597541	3.75382	0.126698	2	82	5.94825	0.00387027	15			c1
ENSG00000256029	85	8.20605	2.86844	3.75439	0.212074	2	82	11.0353	5.70039e-05	15			c1
ENSG00000113597	85	5.04026	0.800443	3.75501	0.0932301	2	82	4.21544	0.0180876	15	TRAPPC13	trafficking protein particle complex subunit 13	c1
ENSG00000259030	85	6.18758	1.29773	3.7606	0.211557	2	82	11.0012	5.85571e-05	15	FPGT-TNNI3K	FPGT-TNNI3K readthrough	c1
ENSG00000166557	85	14.4907	0.947732	3.76626	0.08236	2	82	3.67983	0.0294826	15	TMED3	transmembrane p24 trafficking protein 3	c1
ENSG00000067048	85	3.60324	1.26316	3.77302	0.183307	2	82	9.20248	0.000247974	15	DDX3Y	DEAD-box helicase 3 Y-linked	c1
ENSG00000228927	85	3.25943	0.788766	3.77586	0.143448	2	82	6.86633	0.00174946	15	TSPY3	testis specific protein Y-linked 3	c1
ENSG00000169432	85	11.6193	1.79955	3.77649	0.380157	2	82	25.1458	3.04476e-09	15	SCN9A	sodium voltage-gated channel alpha subunit 9	c1
ENSG00000120526	85	6.89346	1.1887	3.78326	0.279237	2	82	15.8841	1.47742e-06	15	NUDCD1	NudC domain containing 1	c1
ENSG00000104313	85	6.24723	1.47572	3.78379	0.169591	2	82	8.37327	0.000490875	15	EYA1	EYA transcriptional coactivator and phosphatase 1	c1
ENSG00000124596	85	4.72223	0.552963	3.78612	0.0901902	2	82	4.06437	0.0207479	15	OARD1	O-acyl-ADP-ribose deacylase 1	c1
ENSG00000205209	85	13.2084	3.90161	3.78855	0.201734	2	82	10.3613	9.72853e-05	15	SCGB2B2	secretoglobin family 2B member 2	c1
ENSG00000141441	85	6.49014	1.90532	3.79033	0.138856	2	82	6.61108	0.00217826	15	GAREM1	GRB2 associated regulator of MAPK1 subtype 1	c1
ENSG00000129595	85	8.44299	2.31672	3.79353	0.353522	2	82	22.4205	1.70887e-08	15	EPB41L4A	erythrocyte membrane protein band 4.1 like 4A	c1
ENSG00000197405	85	8.29693	0.871445	3.79371	0.0904395	2	82	4.07672	0.0205161	15	C5AR1	complement C5a receptor 1	c1
ENSG00000185215	85	8.92145	1.88795	3.79717	0.0809856	2	82	3.61301	0.0313483	15	TNFAIP2	TNF alpha induced protein 2	c1
ENSG00000168813	85	6.16857	1.10188	3.79765	0.218823	2	82	11.4849	4.00605e-05	15	ZNF507	zinc finger protein 507	c1
ENSG00000073792	85	8.50778	2.54704	3.79979	0.140851	2	82	6.72165	0.00198063	15	IGF2BP2	insulin like growth factor 2 mRNA binding protein 2	c1
ENSG00000287977	85	9.24281	0.832456	3.8019	0.149115	2	82	7.18512	0.00133263	15			c1
ENSG00000172687	85	9.00008	0.772772	3.80768	0.117406	2	82	5.45397	0.0059731	15	ZNF738	zinc finger protein 738	c1
ENSG00000115232	85	7.80437	3.81335	3.81195	0.586498	2	82	58.153	1.88624e-16	15	ITGA4	integrin subunit alpha 4	c1
ENSG00000086848	85	11.9998	1.04767	3.81419	0.110021	2	82	5.0685	0.00840561	15	ALG9	ALG9 alpha-1,2-mannosyltransferase	c1
ENSG00000175054	85	12.4623	1.0147	3.8167	0.102782	2	82	4.6968	0.0117172	15	ATR	ATR serine/threonine kinase	c1
ENSG00000126550	85	11.5409	0.824023	3.81707	0.228074	2	82	12.1139	2.4581e-05	15	HTN1	histatin 1	c1
ENSG00000121067	85	7.77965	0.729216	3.82798	0.244461	2	82	13.2659	1.01985e-05	15	SPOP	speckle type BTB/POZ protein	c1
ENSG00000133059	85	8.02238	0.983404	3.82862	0.0862851	2	82	3.87176	0.0247308	15	DSTYK	dual serine/threonine and tyrosine protein kinase	c1
ENSG00000001084	85	7.375	1.1733	3.83045	0.147654	2	82	7.10253	0.00142973	15	GCLC	glutamate-cysteine ligase catalytic subunit	c1
ENSG00000141665	85	25.0907	0.885531	3.83563	0.135957	2	82	6.45132	0.0025001	15	FBXO15	F-box protein 15	c1
ENSG00000196628	85	15.9145	1.9628	3.83677	0.108411	2	82	4.9853	0.00905225	15	TCF4	transcription factor 4	c1
ENSG00000114744	85	5.11324	1.76827	3.84138	0.431236	2	82	31.0861	8.95841e-11	15	COMMD2	COMM domain containing 2	c1
ENSG00000164136	85	8.90539	1.41987	3.84341	0.149792	2	82	7.22347	0.00128985	15	IL15	interleukin 15	c1
ENSG00000147082	85	3.97845	1.02523	3.8438	0.103245	2	82	4.72039	0.0114718	15	CCNB3	cyclin B3	c1
ENSG00000115295	85	6.31035	2.09197	3.84625	0.209983	2	82	10.8976	6.3548e-05	15	CLIP4	CAP-Gly domain containing linker protein family member 4	c1
ENSG00000178031	85	7.42081	1.71725	3.84746	0.190761	2	82	9.66491	0.000170271	15	ADAMTSL1	ADAMTS like 1	c1
ENSG00000275464	85	5.37132	0.985639	3.8487	0.207433	2	82	10.7306	7.25228e-05	15	LOC102724159	periodic tryptophan protein 2 homolog	c1
ENSG00000196946	85	4.32575	1.51652	3.85006	0.12604	2	82	5.9129	0.00399166	15	ZNF705A	zinc finger protein 705A	c1
ENSG00000112367	85	18.7172	1.45293	3.85293	0.188239	2	82	9.50748	0.000193443	15	FIG4	FIG4 phosphoinositide 5-phosphatase	c1
ENSG00000198589	85	9.58778	1.16433	3.85467	0.0759379	2	82	3.36931	0.0392416	15	LRBA	LPS responsive beige-like anchor protein	c1
ENSG00000183474	85	9.06234	1.86626	3.85854	0.257407	2	82	14.2119	5.02094e-06	15	GTF2H2C	GTF2H2 family member C	c1
ENSG00000120519	85	5.60038	1.72737	3.85916	0.163081	2	82	7.9892	0.000676121	15	SLC10A7	solute carrier family 10 member 7	c1
ENSG00000229052	85	5.93005	0.782112	3.86183	0.123022	2	82	5.75147	0.00459761	15			c1
ENSG00000088256	85	9.52147	3.12911	3.86675	0.354217	2	82	22.4888	1.63512e-08	15	GNA11	G protein subunit alpha 11	c1
ENSG00000188352	85	8.8878	1.60838	3.86704	0.253021	2	82	13.8878	6.39197e-06	15	FOCAD	focadhesin	c1
ENSG00000136824	85	5.87269	2.60702	3.86868	0.477311	2	82	37.4406	2.80522e-12	15	SMC2	structural maintenance of chromosomes 2	c1
ENSG00000138646	85	5.80184	0.742264	3.87029	0.0772159	2	82	3.43076	0.037077	15	HERC5	HECT and RLD domain containing E3 ubiquitin protein ligase 5	c1
ENSG00000172340	85	3.16887	0.535176	3.87146	0.0953593	2	82	4.32186	0.0164256	15	SUCLG2	succinate-CoA ligase GDP-forming subunit beta	c1
ENSG00000131149	85	9.25431	1.00255	3.87568	0.101421	2	82	4.62759	0.0124684	15	GSE1	Gse1 coiled-coil protein	c1
ENSG00000127329	85	9.02406	1.71369	3.87666	0.0956518	2	82	4.33652	0.0162092	15	PTPRB	protein tyrosine phosphatase receptor type B	c1
ENSG00000091137	85	6.38219	1.05922	3.88927	0.117961	2	82	5.48321	0.00582099	15	SLC26A4	solute carrier family 26 member 4	c1
ENSG00000163877	85	9.1181	0.878784	3.89642	0.11483	2	82	5.3188	0.00673116	15	SNIP1	Smad nuclear interacting protein 1	c1
ENSG00000164904	85	13.2657	1.07044	3.9019	0.12041	2	82	5.61261	0.00519395	15	ALDH7A1	aldehyde dehydrogenase 7 family member A1	c1
ENSG00000270977	85	10.3362	0.742549	3.90684	0.144691	2	82	6.93587	0.00164837	15			c1
ENSG00000152582	85	11.1005	1.54596	3.90928	0.23366	2	82	12.501	1.82509e-05	15	SPEF2	sperm flagellar 2	c1
ENSG00000164794	85	12.5445	0.985928	3.91172	0.158841	2	82	7.74228	0.000831758	15	KCNV1	potassium voltage-gated channel modifier subfamily V member 1	c1
ENSG00000146476	85	3.06572	0.99617	3.91238	0.149658	2	82	7.21589	0.0012982	15	ARMT1	acidic residue methyltransferase 1	c1
ENSG00000011465	85	10.7402	1.19481	3.91265	0.268574	2	82	15.0549	2.6977e-06	15	DCN	decorin	c1
ENSG00000116161	85	5.68281	2.04212	3.91354	0.174891	2	82	8.69042	0.000377537	15	CACYBP	calcyclin binding protein	c1
ENSG00000086288	85	3.4134	1.49288	3.91455	0.638426	2	82	72.3931	7.69277e-19	15	NME8	NME/NM23 family member 8	c1
ENSG00000100744	85	4.16764	0.873464	3.91675	0.140244	2	82	6.68793	0.00203888	15	GSKIP	GSK3B interacting protein	c1
ENSG00000140391	85	9.85056	2.28287	3.923	0.104166	2	82	4.76741	0.0109984	15	TSPAN3	tetraspanin 3	c1
ENSG00000144810	85	11.4635	2.13998	3.92313	0.20952	2	82	10.8673	6.50902e-05	15	COL8A1	collagen type VIII alpha 1 chain	c1
ENSG00000181458	85	52.238	1.04429	3.92818	0.0984148	2	82	4.47546	0.0142981	15	TMEM45A	transmembrane protein 45A	c1
ENSG00000066926	85	12.1346	1.57204	3.92944	0.204349	2	82	10.5301	8.50426e-05	15	FECH	ferrochelatase	c1
ENSG00000143493	85	6.56934	1.09201	3.93201	0.0798107	2	82	3.55605	0.0330342	15	INTS7	integrator complex subunit 7	c1
ENSG00000177575	85	11.734	0.774251	3.93949	0.0839511	2	82	3.75744	0.0274578	15	CD163	CD163 molecule	c1
ENSG00000204695	85	27.4264	0.80424	3.94015	0.0987649	2	82	4.49313	0.0140722	15	OR14J1	olfactory receptor family 14 subfamily J member 1	c1
ENSG00000224431	85	4.63683	0.515823	3.95491	0.236565	2	82	12.7047	1.56188e-05	15			c1
ENSG00000155833	85	4.48606	1.46507	3.95657	0.0875767	2	82	3.93528	0.0233373	15	CYLC2	cylicin 2	c1
ENSG00000137462	85	6.5028	1.18651	3.95833	0.206956	2	82	10.6996	7.43327e-05	15	TLR2	toll like receptor 2	c1
ENSG00000181104	85	11.525	5.8457	3.96545	0.0705481	2	82	3.11202	0.0498085	15	F2R	coagulation factor II thrombin receptor	c1
ENSG00000286406	85	12.1859	1.14043	3.96556	0.19313	2	82	9.81367	0.000150986	15			c1
ENSG00000036054	85	4.1112	0.893452	3.96877	0.106525	2	82	4.88824	0.00987142	15	TBC1D23	TBC1 domain family member 23	c1
ENSG00000077522	85	10.1913	3.14068	3.97117	0.771202	2	82	138.197	5.46474e-27	15	ACTN2	actinin alpha 2	c1
ENSG00000165304	85	4.90179	1.30905	3.98621	0.345551	2	82	21.6482	2.82421e-08	15	MELK	maternal embryonic leucine zipper kinase	c1
ENSG00000185634	85	12.7902	0.998259	3.98733	0.251611	2	82	13.7843	6.90601e-06	15	SHC4	SHC adaptor protein 4	c1
ENSG00000106714	85	8.54537	0.891313	3.98956	0.0940182	2	82	4.25477	0.0174541	15	CNTNAP3	contactin associated protein family member 3	c1
ENSG00000139970	85	4.28242	1.04458	3.99044	0.184181	2	82	9.25626	0.000237323	15	RTN1	reticulon 1	c1
ENSG00000137692	85	13.801	3.08672	3.99467	0.0873505	2	82	3.92415	0.0235757	15	DCUN1D5	defective in cullin neddylation 1 domain containing 5	c1
ENSG00000196569	85	14.4285	5.49031	3.99749	0.148896	2	82	7.17275	0.00134673	15	LAMA2	laminin subunit alpha 2	c1
ENSG00000204160	85	5.89886	0.768012	4.0041	0.0840363	2	82	3.7616	0.0273532	15	ZDHHC18	zinc finger DHHC-type palmitoyltransferase 18	c1
ENSG00000285162	85	3.78431	1.01157	4.01206	0.143384	2	82	6.86276	0.00175482	15	CHN2	chimerin 2	c1
ENSG00000229920	85	7.68074	1.08428	4.01583	0.382109	2	82	25.3548	2.6753e-09	15	RPS4XP5	ribosomal protein S4X pseudogene 5	c1
ENSG00000173120	85	9.14576	0.860758	4.01631	0.0908783	2	82	4.09847	0.0201142	15	KDM2A	lysine demethylase 2A	c1
ENSG00000155744	85	10.9109	2.09844	4.01677	0.187243	2	82	9.44557	0.00020342	15	FAM126B	family with sequence similarity 126 member B	c1
ENSG00000006432	85	7.84439	1.20988	4.0168	0.109861	2	82	5.06023	0.00846774	15	MAP3K9	mitogen-activated protein kinase kinase kinase 9	c1
ENSG00000197619	85	6.15826	0.514889	4.02048	0.178706	2	82	8.9212	0.000312215	15	ZNF615	zinc finger protein 615	c1
ENSG00000021776	85	8.42318	2.07215	4.02278	0.32712	2	82	19.9321	8.81968e-08	15	AQR	aquarius intron-binding spliceosomal factor	c1
ENSG00000224309	85	5.82509	1.0831	4.02422	0.206106	2	82	10.6442	7.7671e-05	15			c1
ENSG00000145626	85	6.43179	0.961015	4.03731	0.352685	2	82	22.3386	1.80196e-08	15	UGT3A1	UDP glycosyltransferase family 3 member A1	c1
ENSG00000141434	85	4.35855	0.638432	4.03997	0.125932	2	82	5.90709	0.00401198	15	MEP1B	meprin A subunit beta	c1
ENSG00000165359	85	4.05042	0.957616	4.04352	0.0857075	2	82	3.84342	0.02538	15	INTS6L	integrator complex subunit 6 like	c1
ENSG00000240216	85	4.93121	1.02454	4.05759	0.0969267	2	82	4.40052	0.0152983	15			c1
ENSG00000164796	85	11.2837	2.37029	4.07001	0.382062	2	82	25.3498	2.68366e-09	15	CSMD3	CUB and Sushi multiple domains 3	c1
ENSG00000145362	85	20.4995	3.47631	4.07168	0.292777	2	82	16.9732	6.7891e-07	15	ANK2	ankyrin 2	c1
ENSG00000182504	85	8.78195	2.67255	4.0835	0.382044	2	82	25.3478	2.68688e-09	15	CEP97	centrosomal protein 97	c1
ENSG00000108242	85	2.46365	0.851694	4.08454	0.308022	2	82	18.2505	2.77829e-07	15	CYP2C18	cytochrome P450 family 2 subfamily C member 18	c1
ENSG00000168491	85	3.81028	1.24859	4.08466	0.270635	2	82	15.2133	2.40293e-06	15	CCDC110	coiled-coil domain containing 110	c1
ENSG00000131773	85	6.30605	1.44624	4.085	0.199164	2	82	10.1965	0.00011099	15	KHDRBS3	KH RNA binding domain containing, signal transduction associated 3	c1
ENSG00000187546	85	4.83673	1.26164	4.08592	0.216671	2	82	11.3407	4.48454e-05	15	AGMO	alkylglycerol monooxygenase	c1
ENSG00000172551	85	7.23446	2.11242	4.08775	0.216375	2	82	11.3209	4.55459e-05	15	MUCL1	mucin like 1	c1
ENSG00000006007	85	5.43635	1.07242	4.09171	0.201297	2	82	10.3332	9.94949e-05	15	GDE1	glycerophosphodiester phosphodiesterase 1	c1
ENSG00000187720	85	12.4407	5.24986	4.0979	0.207237	2	82	10.7179	7.32607e-05	15	THSD4	thrombospondin type 1 domain containing 4	c1
ENSG00000145495	85	16.9205	6.12347	4.10458	0.198539	2	82	10.1566	0.000114596	15	MARCHF6	membrane associated ring-CH-type finger 6	c1
ENSG00000141668	85	5.96433	0.436933	4.11522	0.0754184	2	82	3.34438	0.0401565	15	CBLN2	cerebellin 2 precursor	c1
ENSG00000109917	85	14.2083	1.40107	4.12059	0.111691	2	82	5.15513	0.00778249	15	ZPR1	ZPR1 zinc finger	c1
ENSG00000077380	85	5.80116	1.87595	4.12193	0.27027	2	82	15.1852	2.45269e-06	15	DYNC1I2	dynein cytoplasmic 1 intermediate chain 2	c1
ENSG00000164116	85	5.43375	1.70914	4.12456	0.337688	2	82	20.9043	4.60866e-08	15	GUCY1A1	guanylate cyclase 1 soluble subunit alpha 1	c1
ENSG00000120686	85	5.08672	1.44539	4.12473	0.204436	2	82	10.5357	8.46623e-05	15	UFM1	ubiquitin fold modifier 1	c1
ENSG00000185900	85	17.8156	6.04896	4.12687	0.347011	2	82	21.7882	2.57715e-08	15	POMK	protein O-mannose kinase	c1
ENSG00000123505	85	10.6841	1.13676	4.13384	0.075533	2	82	3.34988	0.0399528	15	AMD1	adenosylmethionine decarboxylase 1	c1
ENSG00000074695	85	5.51284	1.49267	4.14882	0.245467	2	82	13.3383	9.65598e-06	15	LMAN1	lectin, mannose binding 1	c1
ENSG00000177511	85	6.52745	1.81084	4.15016	0.163031	2	82	7.98626	0.000677787	15	ST8SIA3	ST8 alpha-N-acetyl-neuraminide alpha-2,8-sialyltransferase 3	c1
ENSG00000166912	85	6.62369	1.23036	4.15267	0.20118	2	82	10.3257	0.000100092	15	MTMR10	myotubularin related protein 10	c1
ENSG00000205771	85	5.31757	0.816235	4.15606	0.172449	2	82	8.54379	0.000426168	15	CATSPER2P1	cation channel sperm associated 2 pseudogene 1	c1
ENSG00000071537	85	7.0871	1.27905	4.15814	0.15278	2	82	7.39355	0.00111649	15	SEL1L	SEL1L adaptor subunit of ERAD E3 ubiquitin ligase	c1
ENSG00000145241	85	7.5987	2.01801	4.16487	0.230872	2	82	12.3071	2.11809e-05	15	CENPC	centromere protein C	c1
ENSG00000182010	85	6.9524	0.466222	4.16495	0.114438	2	82	5.29828	0.00685456	15	RTKN2	rhotekin 2	c1
ENSG00000179387	85	4.67855	0.932623	4.16538	0.110695	2	82	5.1034	0.00814865	15	ELMOD2	ELMO domain containing 2	c1
ENSG00000147606	85	4.33712	1.30434	4.17045	0.248351	2	82	13.5467	8.25316e-06	15	SLC26A7	solute carrier family 26 member 7	c1
ENSG00000245680	85	14.0772	1.92107	4.17111	0.168137	2	82	8.28694	0.000527391	15	ZNF585B	zinc finger protein 585B	c1
ENSG00000144445	85	8.80822	1.03951	4.17135	0.145802	2	82	6.99826	0.00156277	15	KANSL1L	KAT8 regulatory NSL complex subunit 1 like	c1
ENSG00000116678	85	6.56541	0.874858	4.1786	0.146265	2	82	7.0243	0.0015284	15	LEPR	leptin receptor	c1
ENSG00000067798	85	19.1531	2.64969	4.18536	0.327928	2	82	20.0054	8.39551e-08	15	NAV3	neuron navigator 3	c1
ENSG00000115486	85	10.2887	1.46936	4.18738	0.214493	2	82	11.1956	5.02507e-05	15	GGCX	gamma-glutamyl carboxylase	c1
ENSG00000139496	85	7.33321	1.63236	4.18759	0.273687	2	82	15.4495	2.0234e-06	15	NUP58	nucleoporin 58	c1
ENSG00000124491	85	5.82642	1.05138	4.19028	0.168796	2	82	8.32604	0.000510521	15	F13A1	coagulation factor XIII A chain	c1
ENSG00000102595	85	14.8167	2.21133	4.19093	0.401284	2	82	27.4799	7.34606e-10	15	UGGT2	UDP-glucose glycoprotein glucosyltransferase 2	c1
ENSG00000163092	85	5.80295	0.98528	4.19135	0.190271	2	82	9.6342	0.000174556	15	XIRP2	xin actin binding repeat containing 2	c1
ENSG00000112972	85	6.62899	0.790538	4.19409	0.108813	2	82	5.00604	0.0088865	15	HMGCS1	3-hydroxy-3-methylglutaryl-CoA synthase 1	c1
ENSG00000135387	85	6.82704	1.7149	4.19526	0.288832	2	82	16.6516	8.52834e-07	15	CAPRIN1	cell cycle associated protein 1	c1
ENSG00000148429	85	9.3042	1.28793	4.19726	0.226367	2	82	11.9967	2.69106e-05	15	USP6NL	USP6 N-terminal like	c1
ENSG00000106080	85	7.98926	0.904765	4.21509	0.141089	2	82	6.73488	0.00195825	15	FKBP14	FKBP prolyl isomerase 14	c1
ENSG00000177614	85	9.32694	1.23181	4.22464	0.117339	2	82	5.45045	0.00599169	15	PGBD5	piggyBac transposable element derived 5	c1
ENSG00000169188	85	3.57472	1.02768	4.22508	0.170725	2	82	8.44078	0.000464131	15	APEX2	apurinic/apyrimidinic endodeoxyribonuclease 2	c1
ENSG00000198919	85	7.29866	1.21397	4.23069	0.111931	2	82	5.1676	0.00769674	15	DZIP3	DAZ interacting zinc finger protein 3	c1
ENSG00000107669	85	11.4507	1.85204	4.23354	0.284526	2	82	16.3047	1.09229e-06	15	ATE1	arginyltransferase 1	c1
ENSG00000131495	85	7.17107	0.403805	4.23584	0.075163	2	82	3.33214	0.0406137	15	NDUFA2	NADH:ubiquinone oxidoreductase subunit A2	c1
ENSG00000138684	85	3.54145	1.29016	4.23777	0.346694	2	82	21.7577	2.62893e-08	15	IL21	interleukin 21	c1
ENSG00000124126	85	9.08841	1.42012	4.23958	0.0745227	2	82	3.30146	0.0417828	15	PREX1	phosphatidylinositol-3,4,5-trisphosphate dependent Rac exchange factor 1	c1
ENSG00000170180	85	5.86759	0.742856	4.24897	0.163794	2	82	8.03098	0.000652896	15	GYPA	glycophorin A (MNS blood group)	c1
ENSG00000237732	85	5.6898	0.99265	4.25172	0.510229	2	82	42.7127	1.9485e-13	15	CT75	cancer/testis associated transcript 75	c1
ENSG00000154864	85	11.0984	1.54957	4.25188	0.31822	2	82	19.1367	1.51153e-07	15	PIEZO2	piezo type mechanosensitive ion channel component 2	c1
ENSG00000149187	85	7.81699	1.09355	4.25786	0.143972	2	82	6.89564	0.00170609	15	CELF1	CUGBP Elav-like family member 1	c1
ENSG00000164307	85	6.13944	0.944527	4.26951	0.0833085	2	82	3.72606	0.0282587	15	ERAP1	endoplasmic reticulum aminopeptidase 1	c1
ENSG00000134627	85	3.96331	0.771226	4.27259	0.186214	2	82	9.3818	0.000214248	15	PIWIL4	piwi like RNA-mediated gene silencing 4	c1
ENSG00000117335	85	11.0247	1.24955	4.27591	0.0958065	2	82	4.34428	0.0160959	15	CD46	CD46 molecule	c1
ENSG00000156253	85	5.23339	1.56792	4.29008	0.33342	2	82	20.508	5.99698e-08	15	RWDD2B	RWD domain containing 2B	c1
ENSG00000197603	85	13.435	1.72646	4.29775	0.178392	2	82	8.90215	0.000317138	15	CPLANE1	ciliogenesis and planar polarity effector complex subunit 1	c1
ENSG00000165259	85	4.19406	1.63037	4.30123	0.291024	2	82	16.8299	7.51427e-07	15	HDX	highly divergent homeobox	c1
ENSG00000196119	85	9.09689	1.09925	4.30815	0.267185	2	82	14.9486	2.91592e-06	15	OR8A1	olfactory receptor family 8 subfamily A member 1	c1
ENSG00000049167	85	18.1916	1.69554	4.3092	0.232772	2	82	12.4391	1.91381e-05	15	ERCC8	ERCC excision repair 8, CSA ubiquitin ligase complex subunit	c1
ENSG00000033170	85	20.5586	1.40027	4.31409	0.156781	2	82	7.6232	0.000919506	15	FUT8	fucosyltransferase 8	c1
ENSG00000215712	85	4.8832	0.819067	4.32154	0.138132	2	82	6.57111	0.00225456	15	TMEM242	transmembrane protein 242	c1
ENSG00000006715	85	9.77083	2.34648	4.3218	0.234906	2	82	12.5882	1.7073e-05	15	VPS41	VPS41 subunit of HOPS complex	c1
ENSG00000213071	85	10.6667	1.08872	4.32421	0.159582	2	82	7.78527	0.000802232	15	LPAL2	lipoprotein(a) like 2, pseudogene	c1
ENSG00000184408	85	4.77621	1.76274	4.32452	0.202279	2	82	10.3964	9.46021e-05	15	KCND2	potassium voltage-gated channel subfamily D member 2	c1
ENSG00000163125	85	6.95813	2.10329	4.33503	0.551499	2	82	50.4157	5.27579e-15	15	RPRD2	regulation of nuclear pre-mRNA domain containing 2	c1
ENSG00000144395	85	7.53146	1.03744	4.33893	0.183262	2	82	9.19971	0.000248536	15	CCDC150	coiled-coil domain containing 150	c1
ENSG00000109511	85	2.39943	0.537129	4.33976	0.141285	2	82	6.74573	0.00194009	15	ANXA10	annexin A10	c1
ENSG00000110318	85	7.89274	1.15738	4.33992	0.386724	2	82	25.8541	1.96744e-09	15	CEP126	centrosomal protein 126	c1
ENSG00000135842	85	9.94984	1.30567	4.34064	0.17007	2	82	8.40177	0.000479396	15	NIBAN1	niban apoptosis regulator 1	c1
ENSG00000151838	85	3.41586	1.87345	4.34822	0.326119	2	82	19.8416	9.37383e-08	15	CCDC175	coiled-coil domain containing 175	c1
ENSG00000047936	85	7.15022	0.931625	4.34873	0.0986927	2	82	4.48948	0.0141185	15	ROS1	ROS proto-oncogene 1, receptor tyrosine kinase	c1
ENSG00000234814	85	4.0472	0.740283	4.34923	0.124092	2	82	5.80856	0.00437322	15			c1
ENSG00000080298	85	9.56398	3.33355	4.35392	0.232755	2	82	12.438	1.91551e-05	15	RFX3	regulatory factor X3	c1
ENSG00000080546	85	4.87318	1.28289	4.35436	0.381525	2	82	25.2921	2.78099e-09	15	SESN1	sestrin 1	c1
ENSG00000132388	85	4.61501	0.975168	4.35454	0.133664	2	82	6.32574	0.00278705	15	UBE2G1	ubiquitin conjugating enzyme E2 G1	c1
ENSG00000198001	85	6.74643	2.27277	4.3582	0.291926	2	82	16.9036	7.13212e-07	15	IRAK4	interleukin 1 receptor associated kinase 4	c1
ENSG00000110075	85	6.47475	1.85636	4.35854	0.340629	2	82	21.1804	3.84e-08	15	PPP6R3	protein phosphatase 6 regulatory subunit 3	c1
ENSG00000162438	85	7.14389	2.44391	4.36334	0.18167	2	82	9.10206	0.00026919	15	CTRC	chymotrypsin C	c1
ENSG00000163535	85	6.42555	1.3525	4.36409	0.305992	2	82	18.0771	3.13294e-07	15	SGO2	shugoshin 2	c1
ENSG00000127241	85	10.2895	2.22073	4.36629	0.22402	2	82	11.8364	3.04691e-05	15	MASP1	MBL associated serine protease 1	c1
ENSG00000122390	85	13.9464	1.258	4.36722	0.158716	2	82	7.735	0.000836868	15	NAA60	N-alpha-acetyltransferase 60, NatF catalytic subunit	c1
ENSG00000187742	85	8.90801	1.14225	4.36814	0.32976	2	82	20.1721	7.50666e-08	15	SECISBP2	SECIS binding protein 2	c1
ENSG00000105559	85	6.98075	1.07758	4.36927	0.38532	2	82	25.7014	2.16076e-09	15	PLEKHA4	pleckstrin homology domain containing A4	c1
ENSG00000165572	85	6.05321	0.435183	4.377	0.0948887	2	82	4.2983	0.0167796	15	KBTBD6	kelch repeat and BTB domain containing 6	c1
ENSG00000047457	85	5.11184	1.30717	4.37935	0.316441	2	82	18.9802	1.68192e-07	15	CP	ceruloplasmin	c1
ENSG00000109381	85	8.34354	0.47936	4.37938	0.270813	2	82	15.227	2.37903e-06	15	ELF2	E74 like ETS transcription factor 2	c1
ENSG00000133131	85	41.5756	1.43774	4.38292	0.169499	2	82	8.36779	0.000493115	15	MORC4	MORC family CW-type zinc finger 4	c1
ENSG00000100266	85	6.79784	1.25311	4.39412	0.123633	2	82	5.78404	0.00446819	15	PACSIN2	protein kinase C and casein kinase substrate in neurons 2	c1
ENSG00000169344	85	3.49562	0.407701	4.39519	0.0850889	2	82	3.8131	0.0260936	15	UMOD	uromodulin	c1
ENSG00000198203	85	17.1453	16.4569	4.39787	0.635376	2	82	71.4445	1.08559e-18	15	SULT1C2	sulfotransferase family 1C member 2	c1
ENSG00000136531	85	13.613	0.848332	4.4075	0.124595	2	82	5.83545	0.00427146	15	SCN2A	sodium voltage-gated channel alpha subunit 2	c1
ENSG00000168411	85	6.58368	0.958156	4.4078	0.198399	2	82	10.1477	0.000115421	15	RFWD3	ring finger and WD repeat domain 3	c1
ENSG00000152670	85	4.18109	0.794247	4.40876	0.198305	2	82	10.1416	0.000115978	15	DDX4	DEAD-box helicase 4	c1
ENSG00000091157	85	7.07348	1.56787	4.40895	0.124219	2	82	5.81535	0.00434729	15	WDR7	WD repeat domain 7	c1
ENSG00000121454	85	5.69461	1.79185	4.41337	0.305783	2	82	18.0593	3.17178e-07	15	LHX4	LIM homeobox 4	c1
ENSG00000139910	85	9.4067	3.1601	4.4244	0.301814	2	82	17.7236	4.00693e-07	15	NOVA1	NOVA alternative splicing regulator 1	c1
ENSG00000158352	85	9.73051	1.79862	4.43065	0.21564	2	82	11.2719	4.733e-05	15	SHROOM4	shroom family member 4	c1
ENSG00000153563	85	3.50412	0.746701	4.43411	0.206086	2	82	10.6429	7.7752e-05	15	CD8A	CD8a molecule	c1
ENSG00000102893	85	9.50043	1.63691	4.44048	0.180488	2	82	9.02978	0.000285605	15	PHKB	phosphorylase kinase regulatory subunit beta	c1
ENSG00000177707	85	6.0112	1.24225	4.44468	0.283862	2	82	16.2516	1.13465e-06	15	NECTIN3	nectin cell adhesion molecule 3	c1
ENSG00000109133	85	10.4066	3.65102	4.4451	0.41082	2	82	28.5882	3.80341e-10	15	TMEM33	transmembrane protein 33	c1
ENSG00000128872	85	8.80198	2.36959	4.44617	0.527281	2	82	45.7323	4.55754e-14	15	TMOD2	tropomodulin 2	c1
ENSG00000104643	85	6.67242	1.15345	4.45619	0.124196	2	82	5.8141	0.00435204	15	MTMR9	myotubularin related protein 9	c1
ENSG00000137766	85	7.63489	1.8973	4.46054	0.1978	2	82	10.1094	0.000119013	15	UNC13C	unc-13 homolog C	c1
ENSG00000157064	85	5.68424	1.76758	4.46776	0.200477	2	82	10.2806	0.000103768	15	NMNAT2	nicotinamide nucleotide adenylyltransferase 2	c1
ENSG00000169876	85	14.2002	2.91292	4.47012	0.0722661	2	82	3.19371	0.0461701	15	MUC17	mucin 17, cell surface associated	c1
ENSG00000048052	85	10.2554	1.37222	4.47596	0.07794	2	82	3.46565	0.0359027	15	HDAC9	histone deacetylase 9	c1
ENSG00000137494	85	6.83609	1.52349	4.47634	0.283921	2	82	16.2562	1.13084e-06	15	ANKRD42	ankyrin repeat domain 42	c1
ENSG00000104450	85	4.64488	0.705726	4.47753	0.197343	2	82	10.0804	0.00012182	15	SPAG1	sperm associated antigen 1	c1
ENSG00000138639	85	6.3754	1.48655	4.47837	0.111294	2	82	5.13451	0.00792639	15	ARHGAP24	Rho GTPase activating protein 24	c1
ENSG00000265808	85	9.61767	0.95322	4.47935	0.193615	2	82	9.84417	0.000147316	15	SEC22B	SEC22 homolog B, vesicle trafficking protein	c1
ENSG00000155970	85	4.63114	1.0953	4.49196	0.108985	2	82	5.01494	0.00881626	15	MICU3	mitochondrial calcium uptake family member 3	c1
ENSG00000196090	85	12.798	6.29065	4.49361	0.39694	2	82	26.9866	9.88079e-10	15	PTPRT	protein tyrosine phosphatase receptor type T	c1
ENSG00000251056	85	3.09977	1.45505	4.49471	0.445115	2	82	32.8892	3.25333e-11	15	ANKRD20A17P	ankyrin repeat domain 20 family member A17, pseudogene	c1
ENSG00000269556	85	5.69878	0.983775	4.49748	0.195871	2	82	9.98683	0.000131328	15	TMEM185A	transmembrane protein 185A	c1
ENSG00000135127	85	6.7755	0.786203	4.50178	0.106115	2	82	4.8672	0.0100588	15	BICDL1	BICD family like cargo adaptor 1	c1
ENSG00000234465	85	6.96807	0.991105	4.50259	0.218597	2	82	11.4697	4.05389e-05	15	PINLYP	phospholipase A2 inhibitor and LY6/PLAUR domain containing	c1
ENSG00000104177	85	8.84836	0.627436	4.50521	0.0710146	2	82	3.13417	0.0487937	15	MYEF2	myelin expression factor 2	c1
ENSG00000068654	85	14.394	1.62849	4.50594	0.0865921	2	82	3.88685	0.0243925	15	POLR1A	RNA polymerase I subunit A	c1
ENSG00000249853	85	6.72828	6.24744	4.51086	0.582801	2	82	57.2744	2.71691e-16	15	HS3ST5	heparan sulfate-glucosamine 3-sulfotransferase 5	c1
ENSG00000100612	85	5.91061	1.21603	4.51613	0.386031	2	82	25.7787	2.06059e-09	15	DHRS7	dehydrogenase/reductase 7	c1
ENSG00000148334	85	6.08131	0.549854	4.51854	0.0751813	2	82	3.33301	0.0405808	15	PTGES2	prostaglandin E synthase 2	c1
ENSG00000197140	85	21.1124	1.32248	4.52189	0.147753	2	82	7.10812	0.00142294	15	ADAM32	ADAM metallopeptidase domain 32	c1
ENSG00000196083	85	14.0943	1.13231	4.53356	0.202172	2	82	10.3895	9.51203e-05	15	IL1RAP	interleukin 1 receptor accessory protein	c1
ENSG00000058063	85	6.13302	1.64945	4.53455	0.286265	2	82	16.4443	9.88588e-07	15	ATP11B	ATPase phospholipid transporting 11B (putative)	c1
ENSG00000146963	85	6.58096	1.16436	4.53801	0.117053	2	82	5.4354	0.00607186	15	LUC7L2	LUC7 like 2, pre-mRNA splicing factor	c1
ENSG00000102024	85	5.79069	2.36329	4.54205	0.306137	2	82	18.0894	3.10624e-07	15	PLS3	plastin 3	c1
ENSG00000155506	85	8.00198	1.74245	4.5433	0.187851	2	82	9.48332	0.000197276	15	LARP1	La ribonucleoprotein 1, translational regulator	c1
ENSG00000064012	85	9.46036	1.10295	4.54375	0.097195	2	82	4.41401	0.0151131	15	CASP8	caspase 8	c1
ENSG00000085382	85	10.8904	2.53905	4.54509	0.299557	2	82	17.5344	4.57377e-07	15	HACE1	HECT domain and ankyrin repeat containing E3 ubiquitin protein ligase 1	c1
ENSG00000143995	85	6.45999	1.20587	4.54588	0.180516	2	82	9.03149	0.000285204	15	MEIS1	Meis homeobox 1	c1
ENSG00000184719	85	5.08914	1.08998	4.54623	0.112946	2	82	5.2204	0.0073444	15	RNLS	renalase, FAD dependent amine oxidase	c1
ENSG00000176401	85	5.82322	3.33051	4.54669	0.413718	2	82	28.9322	3.10724e-10	15	EID2B	EP300 interacting inhibitor of differentiation 2B	c1
ENSG00000177683	85	7.97731	1.11801	4.56955	0.11082	2	82	5.10989	0.00810178	15	THAP5	THAP domain containing 5	c1
ENSG00000138382	85	2.94847	0.842803	4.56961	0.34355	2	82	21.4572	3.20087e-08	15	METTL5	methyltransferase 5, N6-adenosine	c1
ENSG00000176623	85	5.88612	1.11997	4.5703	0.228105	2	82	12.116	2.45404e-05	15	RMDN1	regulator of microtubule dynamics 1	c1
ENSG00000156531	85	6.67258	0.830761	4.58213	0.21105	2	82	10.9678	6.0122e-05	15	PHF6	PHD finger protein 6	c1
ENSG00000119682	85	8.33336	0.662179	4.58229	0.116184	2	82	5.38973	0.00632182	15	AREL1	apoptosis resistant E3 ubiquitin protein ligase 1	c1
ENSG00000090470	85	5.29684	0.896536	4.5825	0.0741416	2	82	3.28323	0.042494	15	PDCD7	programmed cell death 7	c1
ENSG00000116266	85	6.45763	1.24871	4.59027	0.24211	2	82	13.0975	1.1584e-05	15	STXBP3	syntaxin binding protein 3	c1
ENSG00000135999	85	5.04793	1.67238	4.5917	0.294453	2	82	17.111	6.15964e-07	15	EPC2	enhancer of polycomb homolog 2	c1
ENSG00000170917	85	8.5486	1.46554	4.59617	0.149299	2	82	7.19553	0.00132087	15	NUDT6	nudix hydrolase 6	c1
ENSG00000132003	85	3.05429	0.541959	4.60479	0.109367	2	82	5.0347	0.00866244	15	ZSWIM4	zinc finger SWIM-type containing 4	c1
ENSG00000107771	85	6.42472	0.987578	4.607	0.0919587	2	82	4.15213	0.0191571	15	CCSER2	coiled-coil serine rich protein 2	c1
ENSG00000137561	85	7.09436	2.47416	4.60898	0.219079	2	82	11.5021	3.95266e-05	15	TTPA	alpha tocopherol transfer protein	c1
ENSG00000135763	85	4.91615	0.867004	4.61452	0.151361	2	82	7.31264	0.00119577	15	URB2	URB2 ribosome biogenesis homolog	c1
ENSG00000139209	85	3.70462	1.15537	4.62314	0.227455	2	82	12.0714	2.54018e-05	15	SLC38A4	solute carrier family 38 member 4	c1
ENSG00000153933	85	7.17367	0.582323	4.62511	0.100598	2	82	4.58584	0.0129452	15	DGKE	diacylglycerol kinase epsilon	c1
ENSG00000146143	85	7.23788	1.00813	4.62983	0.237597	2	82	12.7774	1.47761e-05	15	PRIM2	DNA primase subunit 2	c1
ENSG00000211451	85	21.3416	1.57395	4.63102	0.236925	2	82	12.73	1.53196e-05	15	GNRHR2	gonadotropin releasing hormone receptor 2 (pseudogene)	c1
ENSG00000166510	85	4.79164	2.27395	4.63152	0.49375	2	82	39.9877	7.56755e-13	15	CCDC68	coiled-coil domain containing 68	c1
ENSG00000106560	85	5.04551	1.06473	4.63174	0.316144	2	82	18.9541	1.71219e-07	15	GIMAP2	GTPase, IMAP family member 2	c1
ENSG00000213047	85	8.67194	2.37215	4.63328	0.221667	2	82	11.6767	3.4497e-05	15	DENND1B	DENN domain containing 1B	c1
ENSG00000271503	85	12.6574	0.701642	4.63561	0.171857	2	82	8.50835	0.000438857	15	CCL5	C-C motif chemokine ligand 5	c1
ENSG00000237636	85	5.2918	1.19481	4.63754	0.128752	2	82	6.05895	0.00351405	15	ANKRD26P3	ankyrin repeat domain 26 pseudogene 3	c1
ENSG00000114062	85	10.4489	1.56677	4.6396	0.157501	2	82	7.66476	0.000887853	15	UBE3A	ubiquitin protein ligase E3A	c1
ENSG00000058729	85	5.0526	1.42051	4.64038	0.21779	2	82	11.4156	4.22926e-05	15	RIOK2	RIO kinase 2	c1
ENSG00000204852	85	16.5985	1.07855	4.64353	0.404547	2	82	27.8551	5.87166e-10	15	TCTN1	tectonic family member 1	c1
ENSG00000053328	85	12.062	0.487046	4.64729	0.0842483	2	82	3.77196	0.0270949	15	METTL24	methyltransferase like 24	c1
ENSG00000124570	85	21.4813	0.436323	4.65186	0.0887784	2	82	3.99454	0.0221098	15	SERPINB6	serpin family B member 6	c1
ENSG00000134460	85	4.94193	0.612686	4.6548	0.154736	2	82	7.50556	0.00101552	15	IL2RA	interleukin 2 receptor subunit alpha	c1
ENSG00000130518	85	8.36753	1.90869	4.65594	0.359311	2	82	22.9936	1.1818e-08	15	IQCN	IQ motif containing N	c1
ENSG00000119397	85	7.44535	1.4141	4.65599	0.117497	2	82	5.45876	0.00594794	15	CNTRL	centriolin	c1
ENSG00000131558	85	8.09274	1.23609	4.66604	0.162232	2	82	7.93955	0.000704819	15	EXOC4	exocyst complex component 4	c1
ENSG00000135976	85	9.97433	1.19898	4.6663	0.338098	2	82	20.9427	4.49315e-08	15	ANKRD36	ankyrin repeat domain 36	c1
ENSG00000100883	85	8.03744	2.19116	4.66667	0.218305	2	82	11.4501	4.11652e-05	15	SRP54	signal recognition particle 54	c1
ENSG00000016602	85	4.0641	1.31101	4.67003	0.17207	2	82	8.52109	0.00043425	15	CLCA4	chloride channel accessory 4	c1
ENSG00000258741	85	4.91742	0.896529	4.67053	0.111434	2	82	5.14178	0.00787539	15			c1
ENSG00000162813	85	7.32615	0.786367	4.67369	0.0858924	2	82	3.85249	0.0251704	15	BPNT1	3'(2'), 5'-bisphosphate nucleotidase 1	c1
ENSG00000156469	85	3.56692	0.52661	4.69264	0.106263	2	82	4.8748	0.00999075	15	MTERF3	mitochondrial transcription termination factor 3	c1
ENSG00000153006	85	7.60219	1.49532	4.69373	0.223798	2	82	11.8213	3.08288e-05	15	SREK1IP1	SREK1 interacting protein 1	c1
ENSG00000104427	85	3.23821	1.24287	4.69619	0.230072	2	82	12.2517	2.21032e-05	15	ZC2HC1A	zinc finger C2HC-type containing 1A	c1
ENSG00000101040	85	8.45985	1.97748	4.69768	0.110285	2	82	5.08216	0.00830406	15	ZMYND8	zinc finger MYND-type containing 8	c1
ENSG00000198825	85	6.4857	1.02638	4.70444	0.0823293	2	82	3.67834	0.029523	15	INPP5F	inositol polyphosphate-5-phosphatase F	c1
ENSG00000130783	85	5.18474	1.42925	4.70635	0.332465	2	82	20.42	6.35984e-08	15	CCDC62	coiled-coil domain containing 62	c1
ENSG00000087470	85	7.396	1.62606	4.70675	0.272746	2	82	15.3764	2.13371e-06	15	DNM1L	dynamin 1 like	c1
ENSG00000106536	85	7.35453	0.845315	4.70818	0.218045	2	82	11.4327	4.17308e-05	15	POU6F2	POU class 6 homeobox 2	c1
ENSG00000064692	85	5.92811	1.5453	4.71039	0.281217	2	82	16.0408	1.31982e-06	15	SNCAIP	synuclein alpha interacting protein	c1
ENSG00000164463	85	9.88212	2.53714	4.71615	0.239479	2	82	12.9104	1.33522e-05	15	CREBRF	CREB3 regulatory factor	c1
ENSG00000152910	85	5.50348	1.73959	4.71773	0.300956	2	82	17.6515	4.21402e-07	15	CNTNAP4	contactin associated protein family member 4	c1
ENSG00000162604	85	7.58557	1.402	4.71894	0.114182	2	82	5.28493	0.00693609	15	TM2D1	TM2 domain containing 1	c1
ENSG00000132749	85	7.25552	1.2959	4.72348	0.294567	2	82	17.1203	6.11916e-07	15	TESMIN	testis expressed metallothionein like protein	c1
ENSG00000048405	85	4.60545	1.4594	4.72533	0.302278	2	82	17.7627	3.8992e-07	15	ZNF800	zinc finger protein 800	c1
ENSG00000169857	85	6.88644	1.29241	4.7292	0.128457	2	82	6.043	0.00356322	15	AVEN	apoptosis and caspase activation inhibitor	c1
ENSG00000146147	85	5.61163	1.22837	4.72952	0.220241	2	82	11.5803	3.71865e-05	15	MLIP	muscular LMNA interacting protein	c1
ENSG00000115355	85	15.5426	0.875118	4.73063	0.265641	2	82	14.831	3.17866e-06	15	CCDC88A	coiled-coil domain containing 88A	c1
ENSG00000148358	85	8.05044	1.38928	4.7346	0.0845995	2	82	3.78914	0.0266721	15	GPR107	G protein-coupled receptor 107	c1
ENSG00000182240	85	16.159	12.1546	4.73586	0.496379	2	82	40.4105	6.1129e-13	15	BACE2	beta-secretase 2	c1
ENSG00000113319	85	7.51123	1.16622	4.73628	0.104079	2	82	4.76295	0.0110424	15	RASGRF2	Ras protein specific guanine nucleotide releasing factor 2	c1
ENSG00000151239	85	5.41167	1.08183	4.73936	0.0912313	2	82	4.11599	0.0197964	15	TWF1	twinfilin actin binding protein 1	c1
ENSG00000168843	85	5.19414	1.57466	4.7397	0.290618	2	82	16.7968	7.69278e-07	15	FSTL5	follistatin like 5	c1
ENSG00000198739	85	7.56354	3.55523	4.73981	0.157569	2	82	7.66867	0.000884932	15	LRRTM3	leucine rich repeat transmembrane neuronal 3	c1
ENSG00000136542	85	9.45089	4.21198	4.74198	0.495243	2	82	40.2273	6.70441e-13	15	GALNT5	polypeptide N-acetylgalactosaminyltransferase 5	c1
ENSG00000260230	85	13.8557	0.895259	4.74243	0.159465	2	82	7.77847	0.000806835	15	FRRS1L	ferric chelate reductase 1 like	c1
ENSG00000120925	85	9.21117	3.48416	4.74332	0.323881	2	82	19.6402	1.07388e-07	15	RNF170	ring finger protein 170	c1
ENSG00000176771	85	6.68392	1.19228	4.74867	0.206342	2	82	10.6595	7.6731e-05	15	NCKAP5	NCK associated protein 5	c1
ENSG00000127989	85	9.85695	5.00116	4.75431	0.23116	2	82	12.3271	2.08576e-05	15	MTERF1	mitochondrial transcription termination factor 1	c1
ENSG00000182162	85	8.07272	3.2674	4.75498	0.266816	2	82	14.9204	2.97675e-06	15	P2RY8	P2Y receptor family member 8	c1
ENSG00000132549	85	13.0038	1.23871	4.75693	0.165106	2	82	8.10804	0.000612182	15	VPS13B	vacuolar protein sorting 13 homolog B	c1
ENSG00000012983	85	6.87258	0.734504	4.75693	0.121022	2	82	5.64507	0.00504782	15	MAP4K5	mitogen-activated protein kinase kinase kinase kinase 5	c1
ENSG00000173801	85	5.62068	0.888231	4.75789	0.14254	2	82	6.81566	0.0018271	15	JUP	junction plakoglobin	c1
ENSG00000111711	85	3.51172	1.44636	4.75885	0.193226	2	82	9.81966	0.000150257	15	GOLT1B	golgi transport 1B	c1
ENSG00000144161	85	10.3084	1.16055	4.76039	0.222424	2	82	11.7279	3.31487e-05	15	ZC3H8	zinc finger CCCH-type containing 8	c1
ENSG00000005810	85	16.6436	3.73508	4.76496	0.120354	2	82	5.60968	0.00520734	15	MYCBP2	MYC binding protein 2	c1
ENSG00000243811	85	5.29363	0.647093	4.76769	0.113272	2	82	5.23739	0.00723459	15	APOBEC3D	apolipoprotein B mRNA editing enzyme catalytic subunit 3D	c1
ENSG00000163689	85	6.35909	0.743736	4.76925	0.0843722	2	82	3.77802	0.0269449	15	CFAP20DC	CFAP20 domain containing	c1
ENSG00000077157	85	13.5933	3.71579	4.76934	0.569782	2	82	54.3004	9.5774e-16	15	PPP1R12B	protein phosphatase 1 regulatory subunit 12B	c1
ENSG00000198223	85	9.80256	1.05137	4.77068	0.0923404	2	82	4.17112	0.0188297	15	CSF2RA	colony stimulating factor 2 receptor subunit alpha	c1
ENSG00000113621	85	9.26208	1.6306	4.77174	0.171998	2	82	8.51678	0.000435803	15	TXNDC15	thioredoxin domain containing 15	c1
ENSG00000132305	85	4.99223	0.960791	4.77419	0.2357	2	82	12.6438	1.63615e-05	15	IMMT	inner membrane mitochondrial protein	c1
ENSG00000120963	85	4.94166	0.867068	4.77476	0.138271	2	82	6.57879	0.0022397	15	ZNF706	zinc finger protein 706	c1
ENSG00000256069	85	3.96328	0.735325	4.77772	0.0823506	2	82	3.67937	0.029495	15	A2MP1	alpha-2-macroglobulin pseudogene 1	c1
ENSG00000122786	85	8.47083	2.89649	4.78094	0.412139	2	82	28.7444	3.46939e-10	15	CALD1	caldesmon 1	c1
ENSG00000174946	85	3.51296	1.28911	4.78097	0.0910299	2	82	4.10599	0.0199771	15	GPR171	G protein-coupled receptor 171	c1
ENSG00000173626	85	14.5662	1.59861	4.78136	0.227505	2	82	12.0748	2.53351e-05	15	TRAPPC3L	trafficking protein particle complex subunit 3L	c1
ENSG00000172927	85	4.99141	0.974425	4.78544	0.144902	2	82	6.94771	0.00163175	15	MYEOV	myeloma overexpressed	c1
ENSG00000284732	85	5.59394	0.905846	4.78605	0.326731	2	82	19.8969	9.03103e-08	15			c1
ENSG00000186714	85	4.93374	2.04516	4.79066	0.590205	2	82	59.05	1.3039e-16	15	CCDC73	coiled-coil domain containing 73	c1
ENSG00000182628	85	5.76303	0.837915	4.79408	0.0789069	2	82	3.51233	0.034391	15	SKA2	spindle and kinetochore associated complex subunit 2	c1
ENSG00000018189	85	7.45142	1.32281	4.79509	0.264943	2	82	14.778	3.30502e-06	15	RUFY3	RUN and FYVE domain containing 3	c1
ENSG00000134375	85	6.41892	1.10532	4.80172	0.306627	2	82	18.1312	3.01747e-07	15	TIMM17A	translocase of inner mitochondrial membrane 17A	c1
ENSG00000066027	85	5.83762	2.25677	4.80235	0.310982	2	82	18.505	2.33056e-07	15	PPP2R5A	protein phosphatase 2 regulatory subunit B'alpha	c1
ENSG00000070159	85	12.1461	1.45101	4.80424	0.223677	2	82	11.8131	3.10271e-05	15	PTPN3	protein tyrosine phosphatase non-receptor type 3	c1
ENSG00000143297	85	17.8474	1.51362	4.80622	0.149079	2	82	7.18308	0.00133493	15	FCRL5	Fc receptor like 5	c1
ENSG00000214960	85	7.799	0.500285	4.81042	0.0959621	2	82	4.35208	0.0159827	15	CRPPA	CDP-L-ribitol pyrophosphorylase A	c1
ENSG00000129292	85	9.32897	1.87033	4.82166	0.489801	2	82	39.3607	1.04072e-12	15	PHF20L1	PHD finger protein 20 like 1	c1
ENSG00000250517	85	8.32213	0.957092	4.82554	0.144688	2	82	6.9357	0.0016486	15			c1
ENSG00000203546	85	6.38875	1.44674	4.83065	0.349798	2	82	22.0573	2.16266e-08	15			c1
ENSG00000087301	85	4.96817	2.07424	4.83946	0.3369	2	82	20.8308	4.83868e-08	15	TXNDC16	thioredoxin domain containing 16	c1
ENSG00000165055	85	14.1839	5.4003	4.84515	0.371743	2	82	24.2599	5.29218e-09	15	METTL2B	methyltransferase 2B, methylcytidine	c1
ENSG00000159217	85	8.26359	1.07443	4.85148	0.089588	2	82	4.03455	0.0213185	15	IGF2BP1	insulin like growth factor 2 mRNA binding protein 1	c1
ENSG00000188603	85	13.5492	2.0004	4.85938	0.314868	2	82	18.8425	1.84814e-07	15	CLN3	CLN3 lysosomal/endosomal transmembrane protein, battenin	c1
ENSG00000173276	85	6.10966	1.3993	4.86138	0.110511	2	82	5.09389	0.0082179	15	ZBTB21	zinc finger and BTB domain containing 21	c1
ENSG00000196632	85	6.86937	1.83758	4.86234	0.130158	2	82	6.13499	0.00328895	15	WNK3	WNK lysine deficient protein kinase 3	c1
ENSG00000165494	85	7.67532	2.56403	4.87025	0.31272	2	82	18.6555	2.10125e-07	15	PCF11	PCF11 cleavage and polyadenylation factor subunit	c1
ENSG00000105186	85	7.47913	1.40618	4.87455	0.196917	2	82	10.0533	0.000124502	15	ANKRD27	ankyrin repeat domain 27	c1
ENSG00000103811	85	9.11288	0.860929	4.87535	0.102294	2	82	4.67199	0.011981	15	CTSH	cathepsin H	c1
ENSG00000144959	85	4.37595	1.77641	4.87568	0.41441	2	82	29.0148	2.96041e-10	15	NCEH1	neutral cholesterol ester hydrolase 1	c1
ENSG00000144366	85	7.36945	1.44179	4.87897	0.186174	2	82	9.37935	0.000214676	15	GULP1	GULP PTB domain containing engulfment adaptor 1	c1
ENSG00000145569	85	6.88062	1.75505	4.88029	0.168216	2	82	8.29163	0.000525335	15	OTULINL	OTU deubiquitinase with linear linkage specificity like	c1
ENSG00000188283	85	16.0873	3.68313	4.88434	0.354152	2	82	22.4824	1.6419e-08	15	ZNF383	zinc finger protein 383	c1
ENSG00000154175	85	10.7287	1.20985	4.89008	0.177529	2	82	8.84978	0.000331089	15	ABI3BP	ABI family member 3 binding protein	c1
ENSG00000109171	85	6.83835	2.03439	4.89027	0.214042	2	82	11.1657	5.14477e-05	15	SLAIN2	SLAIN motif family member 2	c1
ENSG00000104290	85	11.3821	4.67085	4.89057	0.125738	2	82	5.89671	0.00404855	15	FZD3	frizzled class receptor 3	c1
ENSG00000006695	85	11.7767	1.90595	4.89259	0.364553	2	82	23.5215	8.43808e-09	15	COX10	cytochrome c oxidase assembly factor heme A:farnesyltransferase COX10	c1
ENSG00000188227	85	12.0985	1.00102	4.89392	0.149125	2	82	7.18568	0.00133198	15	ZNF793	zinc finger protein 793	c1
ENSG00000164176	85	4.39022	0.682269	4.90793	0.0735996	2	82	3.25732	0.0435259	15	EDIL3	EGF like repeats and discoidin domains 3	c1
ENSG00000226668	85	7.01356	1.57124	4.909	0.42275	2	82	30.0264	1.64405e-10	15			c1
ENSG00000111319	85	7.24686	0.726166	4.91219	0.25039	2	82	13.6951	7.38317e-06	15	SCNN1A	sodium channel epithelial 1 subunit alpha	c1
ENSG00000138449	85	6.34323	3.42776	4.91255	0.234997	2	82	12.5945	1.69903e-05	15	SLC40A1	solute carrier family 40 member 1	c1
ENSG00000106034	85	7.06838	2.21518	4.91426	0.311225	2	82	18.526	2.297e-07	15	CPED1	cadherin like and PC-esterase domain containing 1	c1
ENSG00000153113	85	9.9424	0.656714	4.92016	0.0706785	2	82	3.11821	0.0495227	15	CAST	calpastatin	c1
ENSG00000124486	85	11.1857	3.35483	4.92279	0.191897	2	82	9.73612	0.000160742	15	USP9X	ubiquitin specific peptidase 9 X-linked	c1
ENSG00000127947	85	7.06326	0.996661	4.92555	0.234512	2	82	12.5606	1.74367e-05	15	PTPN12	protein tyrosine phosphatase non-receptor type 12	c1
ENSG00000187498	85	8.76551	3.47287	4.92951	0.421491	2	82	29.8718	1.79769e-10	15	COL4A1	collagen type IV alpha 1 chain	c1
ENSG00000167962	85	5.44051	1.19642	4.93075	0.0749181	2	82	3.3204	0.0410571	15	ZNF598	zinc finger protein 598, E3 ubiquitin ligase	c1
ENSG00000162620	85	4.63334	0.903061	4.93142	0.086887	2	82	3.90134	0.0240716	15	LRRIQ3	leucine rich repeats and IQ motif containing 3	c1
ENSG00000145794	85	7.83026	2.52654	4.93649	0.367491	2	82	23.8212	6.97819e-09	15	MEGF10	multiple EGF like domains 10	c1
ENSG00000167637	85	8.66533	1.3985	4.93938	0.260105	2	82	14.4133	4.32476e-06	15	ZNF283	zinc finger protein 283	c1
ENSG00000123739	85	7.66272	0.712402	4.94457	0.0719342	2	82	3.1779	0.0468521	15	PLA2G12A	phospholipase A2 group XIIA	c1
ENSG00000197312	85	11.2155	4.66228	4.94824	0.497378	2	82	40.5723	5.63497e-13	15	DDI2	DNA damage inducible 1 homolog 2	c1
ENSG00000168542	85	7.53133	2.5962	4.95031	0.170599	2	82	8.43328	0.000467027	15	COL3A1	collagen type III alpha 1 chain	c1
ENSG00000159459	85	13.1166	2.64758	4.9531	0.158157	2	82	7.70266	0.000859962	15	UBR1	ubiquitin protein ligase E3 component n-recognin 1	c1
ENSG00000144674	85	9.36152	1.51113	4.95315	0.133924	2	82	6.33993	0.00275299	15	GOLGA4	golgin A4	c1
ENSG00000033867	85	5.96033	1.31601	4.95442	0.252627	2	82	13.8588	6.53169e-06	15	SLC4A7	solute carrier family 4 member 7	c1
ENSG00000076554	85	10.2856	1.13071	4.96423	0.11519	2	82	5.33765	0.00661977	15	TPD52	tumor protein D52	c1
ENSG00000094963	85	5.56676	1.23796	4.96479	0.196527	2	82	10.0284	0.000127008	15	FMO2	flavin containing dimethylaniline monoxygenase 2	c1
ENSG00000149972	85	6.78463	2.5976	4.96613	0.404487	2	82	27.8482	5.89584e-10	15	CNTN5	contactin 5	c1
ENSG00000071794	85	5.88049	1.06013	4.96839	0.125373	2	82	5.87711	0.00411855	15	HLTF	helicase like transcription factor	c1
ENSG00000183117	85	14.9074	1.81333	4.97324	0.0748889	2	82	3.319	0.0411102	15	CSMD1	CUB and Sushi multiple domains 1	c1
ENSG00000146374	85	3.3278	0.917481	4.97328	0.224636	2	82	11.8784	2.94936e-05	15	RSPO3	R-spondin 3	c1
ENSG00000058668	85	9.61955	2.76368	4.97342	0.259785	2	82	14.3893	4.40235e-06	15	ATP2B4	ATPase plasma membrane Ca2+ transporting 4	c1
ENSG00000164038	85	6.36354	1.37973	4.97492	0.229142	2	82	12.1875	2.32251e-05	15	SLC9B2	solute carrier family 9 member B2	c1
ENSG00000169064	85	6.74918	1.49832	4.97713	0.102764	2	82	4.69591	0.0117265	15	ZBBX	zinc finger B-box domain containing	c1
ENSG00000138246	85	7.57098	0.873952	4.98438	0.0972501	2	82	4.41679	0.0150753	15	DNAJC13	DnaJ heat shock protein family (Hsp40) member C13	c1
ENSG00000232000	85	7.32673	1.57767	4.98827	0.349937	2	82	22.0708	2.14377e-08	15			c1
ENSG00000076053	85	7.04387	0.921981	4.99938	0.115625	2	82	5.36041	0.00648785	15	RBM7	RNA binding motif protein 7	c1
ENSG00000187172	85	6.69032	1.17217	5.00043	0.420585	2	82	29.761	1.91679e-10	15			c2
ENSG00000120071	85	11.6644	1.99961	5.00131	0.113757	2	82	5.26269	0.00707409	15	KANSL1	KAT8 regulatory NSL complex subunit 1	c2
ENSG00000105849	85	4.21838	2.42629	5.00202	0.282982	2	82	16.1813	1.19324e-06	15	POLR1F	RNA polymerase I subunit F	c2
ENSG00000084676	85	9.10378	2.61768	5.00532	0.280662	2	82	15.9968	1.36225e-06	15	NCOA1	nuclear receptor coactivator 1	c2
ENSG00000083168	85	12.4195	2.3587	5.00534	0.417063	2	82	29.3335	2.45743e-10	15	KAT6A	lysine acetyltransferase 6A	c2
ENSG00000138771	85	9.70591	2.03162	5.00554	0.25384	2	82	13.948	6.11113e-06	15	SHROOM3	shroom family member 3	c2
ENSG00000151687	85	5.90719	0.953085	5.00559	0.0964894	2	82	4.37855	0.015605	15	ANKAR	ankyrin and armadillo repeat containing	c2
ENSG00000124571	85	8.22769	1.05227	5.01398	0.0731568	2	82	3.23618	0.0443871	15	XPO5	exportin 5	c2
ENSG00000184672	85	4.72917	0.546544	5.01668	0.0761119	2	82	3.37767	0.0389399	15	RALYL	RALY RNA binding protein like	c2
ENSG00000243414	85	3.33986	1.13202	5.01739	0.11141	2	82	5.1405	0.00788432	15	TICAM2	toll like receptor adaptor molecule 2	c2
ENSG00000109320	85	7.10326	1.89613	5.02046	0.124021	2	82	5.80477	0.00438776	15	NFKB1	nuclear factor kappa B subunit 1	c2
ENSG00000249948	85	2.742	1.21351	5.02066	0.386783	2	82	25.8605	1.95967e-09	15	GBA3	glucosylceramidase beta 3 (gene/pseudogene)	c2
ENSG00000076685	85	8.19197	0.798691	5.02419	0.100878	2	82	4.60006	0.0127808	15	NT5C2	5'-nucleotidase, cytosolic II	c2
ENSG00000138769	85	5.11875	0.997213	5.02813	0.0717524	2	82	3.16925	0.0472299	15	CDKL2	cyclin dependent kinase like 2	c2
ENSG00000163810	85	4.74083	2.88655	5.03291	0.384029	2	82	25.5616	2.35486e-09	15	TGM4	transglutaminase 4	c2
ENSG00000066468	85	9.75532	1.37701	5.03679	0.299494	2	82	17.5291	4.59085e-07	15	FGFR2	fibroblast growth factor receptor 2	c2
ENSG00000180182	85	7.93318	1.74021	5.03724	0.0821344	2	82	3.66885	0.0297813	15	MED14	mediator complex subunit 14	c2
ENSG00000070961	85	7.11374	2.98027	5.0379	0.317704	2	82	19.0912	1.55918e-07	15	ATP2B1	ATPase plasma membrane Ca2+ transporting 1	c2
ENSG00000092208	85	5.84723	0.680166	5.03812	0.311058	2	82	18.5115	2.32003e-07	15	GEMIN2	gem nuclear organelle associated protein 2	c2
ENSG00000132294	85	6.30384	0.8437	5.03824	0.149026	2	82	7.18007	0.00133836	15	EFR3A	EFR3 homolog A	c2
ENSG00000115919	85	32.3155	2.57904	5.03857	0.294508	2	82	17.1155	6.14009e-07	15	KYNU	kynureninase	c2
ENSG00000115419	85	7.99983	1.48686	5.04031	0.450051	2	82	33.5524	2.25532e-11	15	GLS	glutaminase	c2
ENSG00000131269	85	6.64453	1.15291	5.04584	0.134169	2	82	6.35336	0.00272117	15	ABCB7	ATP binding cassette subfamily B member 7	c2
ENSG00000136682	85	6.97734	2.09974	5.04903	0.400906	2	82	27.4367	7.53849e-10	15	CBWD2	COBW domain containing 2	c2
ENSG00000110651	85	6.44828	0.900657	5.05076	0.116736	2	82	5.41874	0.00616187	15	CD81	CD81 molecule	c2
ENSG00000099385	85	7.29649	0.599099	5.05151	0.154307	2	82	7.48097	0.00103685	15	BCL7C	BAF chromatin remodeling complex subunit BCL7C	c2
ENSG00000138756	85	5.21739	1.00276	5.05693	0.179326	2	82	8.95891	0.000302697	15	BMP2K	BMP2 inducible kinase	c2
ENSG00000008083	85	6.39548	1.09502	5.05695	0.17278	2	82	8.56357	0.000419248	15	JARID2	jumonji and AT-rich interaction domain containing 2	c2
ENSG00000117155	85	5.70881	0.824423	5.05778	0.0891047	2	82	4.01066	0.0217875	15	SSX2IP	SSX family member 2 interacting protein	c2
ENSG00000145349	85	9.35465	1.46102	5.06134	0.264591	2	82	14.7513	3.37037e-06	15	CAMK2D	calcium/calmodulin dependent protein kinase II delta	c2
ENSG00000151388	85	6.7107	1.88316	5.06147	0.414756	2	82	29.0562	2.88951e-10	15	ADAMTS12	ADAM metallopeptidase with thrombospondin type 1 motif 12	c2
ENSG00000251369	85	4.87767	3.08677	5.06227	0.485809	2	82	38.7369	1.43257e-12	15	ZNF550	zinc finger protein 550	c2
ENSG00000198625	85	15.3574	1.34677	5.06401	0.0912035	2	82	4.11461	0.0198213	15	MDM4	MDM4 regulator of p53	c2
ENSG00000179134	85	10.7664	2.82174	5.06793	0.31873	2	82	19.1817	1.46582e-07	15	SAMD4B	sterile alpha motif domain containing 4B	c2
ENSG00000164402	85	5.3002	0.928888	5.06839	0.0732186	2	82	3.23913	0.044266	15	SEPTIN8	septin 8	c2
ENSG00000186496	85	7.32568	1.50207	5.07011	0.328135	2	82	20.0242	8.29017e-08	15	ZNF396	zinc finger protein 396	c2
ENSG00000113441	85	8.88578	2.12466	5.07292	0.277724	2	82	15.765	1.61003e-06	15	LNPEP	leucyl and cystinyl aminopeptidase	c2
ENSG00000176853	85	7.04876	0.631415	5.07421	0.0726165	2	82	3.2104	0.0454605	15	FAM91A1	family with sequence similarity 91 member A1	c2
ENSG00000239402	85	3.9393	0.685005	5.07735	0.144868	2	82	6.9458	0.00163443	15	CYP4F62P	cytochrome P450 family 4 subfamily F member 62, pseudogene	c2
ENSG00000198018	85	8.19883	1.86977	5.08037	0.0972412	2	82	4.41634	0.0150814	15	ENTPD7	ectonucleoside triphosphate diphosphohydrolase 7	c2
ENSG00000198400	85	4.91588	0.701159	5.08614	0.133597	2	82	6.32206	0.00279594	15	NTRK1	neurotrophic receptor tyrosine kinase 1	c2
ENSG00000215859	85	4.62068	0.777639	5.08989	0.0807821	2	82	3.60314	0.0316342	15			c2
ENSG00000173402	85	6.53967	1.382	5.09037	0.168564	2	82	8.3123	0.000516385	15	DAG1	dystroglycan 1	c2
ENSG00000133107	85	4.62991	1.14706	5.09132	0.333128	2	82	20.4811	6.10564e-08	15	TRPC4	transient receptor potential cation channel subfamily C member 4	c2
ENSG00000168356	85	9.39512	1.53142	5.09538	0.177851	2	82	8.86933	0.00032581	15	SCN11A	sodium voltage-gated channel alpha subunit 11	c2
ENSG00000126773	85	16.4437	2.72236	5.1035	0.185434	2	82	9.33358	0.000222826	15	PCNX4	pecanex 4	c2
ENSG00000166881	85	5.6818	2.56511	5.10428	0.548284	2	82	49.7649	7.07129e-15	15	NEMP1	nuclear envelope integral membrane protein 1	c2
ENSG00000108384	85	8.98317	1.8673	5.11316	0.482667	2	82	38.2526	1.83898e-12	15	RAD51C	RAD51 paralog C	c2
ENSG00000138050	85	5.30695	1.89207	5.11412	0.205554	2	82	10.6083	7.99186e-05	15	THUMPD2	THUMP domain containing 2	c2
ENSG00000103995	85	10.5071	2.23644	5.11618	0.272718	2	82	15.3743	2.13705e-06	15	CEP152	centrosomal protein 152	c2
ENSG00000119042	85	6.56713	1.02963	5.1201	0.142626	2	82	6.82042	0.00181965	15	SATB2	SATB homeobox 2	c2
ENSG00000118965	85	5.55118	1.58987	5.12085	0.2689	2	82	15.0799	2.64877e-06	15	WDR35	WD repeat domain 35	c2
ENSG00000138448	85	7.31287	2.70557	5.12199	0.200796	2	82	10.3011	0.000102084	15	ITGAV	integrin subunit alpha V	c2
ENSG00000173805	85	7.42312	1.17789	5.12276	0.0760761	2	82	3.37595	0.0390017	15	HAP1	huntingtin associated protein 1	c2
ENSG00000173452	85	3.72104	2.16815	5.12617	0.537211	2	82	47.5933	1.90851e-14	15	TMEM196	transmembrane protein 196	c2
ENSG00000135823	85	8.67157	6.36394	5.12935	0.467065	2	82	35.9324	6.21799e-12	15	STX6	syntaxin 6	c2
ENSG00000069966	85	10.8002	1.20011	5.1311	0.22305	2	82	11.7705	3.20707e-05	15	GNB5	G protein subunit beta 5	c2
ENSG00000130958	85	12.3788	0.638655	5.13217	0.0897902	2	82	4.04456	0.0211252	15	SLC35D2	solute carrier family 35 member D2	c2
ENSG00000133030	85	15.4373	3.0138	5.13297	0.0865099	2	82	3.88281	0.0244826	15	MPRIP	myosin phosphatase Rho interacting protein	c2
ENSG00000172071	85	16.3814	0.713912	5.14412	0.0991846	2	82	4.51432	0.013806	15	EIF2AK3	eukaryotic translation initiation factor 2 alpha kinase 3	c2
ENSG00000103226	85	12.6838	1.60176	5.14986	0.114036	2	82	5.27729	0.00698321	15	NOMO3	NODAL modulator 3	c2
ENSG00000235387	85	5.098	1.12136	5.1503	0.150445	2	82	7.26057	0.00124982	15	SPAAR	small regulatory polypeptide of amino acid response	c2
ENSG00000115109	85	7.39939	2.86766	5.15721	0.332829	2	82	20.4535	6.21921e-08	15	EPB41L5	erythrocyte membrane protein band 4.1 like 5	c2
ENSG00000180900	85	4.79821	0.815583	5.16218	0.0883151	2	82	3.97168	0.0225754	15	SCRIB	scribble planar cell polarity protein	c2
ENSG00000137968	85	5.64806	1.03541	5.16243	0.106617	2	82	4.89296	0.00982987	15	SLC44A5	solute carrier family 44 member 5	c2
ENSG00000213988	85	6.6709	0.981437	5.16314	0.10366	2	82	4.74156	0.0112561	15	ZNF90	zinc finger protein 90	c2
ENSG00000085377	85	7.30343	0.586475	5.16513	0.117167	2	82	5.44139	0.00603981	15	PREP	prolyl endopeptidase	c2
ENSG00000070669	85	5.6357	1.6231	5.16653	0.338204	2	82	20.9527	4.46354e-08	15	ASNS	asparagine synthetase (glutamine-hydrolyzing)	c2
ENSG00000107560	85	5.4951	1.94937	5.16755	0.354286	2	82	22.4956	1.62794e-08	15	RAB11FIP2	RAB11 family interacting protein 2	c2
ENSG00000165246	85	4.33556	1.79246	5.18241	0.336384	2	82	20.7828	4.99552e-08	15	NLGN4Y	neuroligin 4 Y-linked	c2
ENSG00000035928	85	6.18358	0.776089	5.18265	0.134848	2	82	6.39053	0.00263502	15	RFC1	replication factor C subunit 1	c2
ENSG00000284620	85	11.211	1.1605	5.19268	0.297841	2	82	17.3914	5.05641e-07	15			c2
ENSG00000155313	85	8.4914	1.19712	5.19692	0.168891	2	82	8.33167	0.000508136	15	USP25	ubiquitin specific peptidase 25	c2
ENSG00000120685	85	6.64547	1.42273	5.19817	0.23014	2	82	12.2565	2.2023e-05	15	PROSER1	proline and serine rich 1	c2
ENSG00000143106	85	6.2477	3.033	5.19819	0.341181	2	82	21.2326	3.71024e-08	15	PSMA5	proteasome 20S subunit alpha 5	c2
ENSG00000163507	85	4.65566	2.10913	5.20075	0.328402	2	82	20.0484	8.15606e-08	15	CIP2A	cellular inhibitor of PP2A	c2
ENSG00000213265	85	4.43316	1.31057	5.20332	0.303726	2	82	17.8848	3.5809e-07	15	TSGA13	testis specific 13	c2
ENSG00000196664	85	7.22613	5.31772	5.20386	0.318667	2	82	19.1762	1.47139e-07	15	TLR7	toll like receptor 7	c2
ENSG00000155903	85	4.62909	1.162	5.20403	0.181332	2	82	9.08133	0.000273797	15	RASA2	RAS p21 protein activator 2	c2
ENSG00000183735	85	12.6708	1.27659	5.20411	0.123352	2	82	5.76903	0.00452735	15	TBK1	TANK binding kinase 1	c2
ENSG00000156787	85	7.14616	1.41893	5.20527	0.226786	2	82	12.0254	2.63198e-05	15	TBC1D31	TBC1 domain family member 31	c2
ENSG00000015568	85	14.9133	2.65697	5.20535	0.216975	2	82	11.361	4.4137e-05	15	RGPD5	RANBP2 like and GRIP domain containing 5	c2
ENSG00000139974	85	8.05381	0.575811	5.20999	0.0897541	2	82	4.04277	0.0211596	15	SLC38A6	solute carrier family 38 member 6	c2
ENSG00000176244	85	11.7212	0.586938	5.21007	0.0812484	2	82	3.62577	0.030983	15	ACBD7	acyl-CoA binding domain containing 7	c2
ENSG00000164893	85	2.69055	0.68869	5.21224	0.223183	2	82	11.7795	3.18474e-05	15	SLC7A13	solute carrier family 7 member 13	c2
ENSG00000132141	85	6.38153	0.860799	5.21965	0.235912	2	82	12.6587	1.61764e-05	15	CCT6B	chaperonin containing TCP1 subunit 6B	c2
ENSG00000168724	85	7.84072	2.03117	5.22721	0.336196	2	82	20.7652	5.05397e-08	15	DNAJC21	DnaJ heat shock protein family (Hsp40) member C21	c2
ENSG00000125676	85	7.67912	3.18494	5.23768	0.615517	2	82	65.6367	9.54897e-18	15	THOC2	THO complex 2	c2
ENSG00000133026	85	8.20841	1.1234	5.23916	0.0799149	2	82	3.5611	0.0328812	15	MYH10	myosin heavy chain 10	c2
ENSG00000132970	85	5.0845	1.24793	5.23951	0.18612	2	82	9.37595	0.000215271	15	WASF3	WASP family member 3	c2
ENSG00000162641	85	4.36014	1.06524	5.24165	0.216287	2	82	11.3151	4.5755e-05	15	AKNAD1	AKNA domain containing 1	c2
ENSG00000243646	85	4.9166	0.657199	5.24449	0.325395	2	82	19.7763	9.79565e-08	15	IL10RB	interleukin 10 receptor subunit beta	c2
ENSG00000126777	85	13.2347	2.45451	5.24678	0.377927	2	82	24.9087	3.52762e-09	15	KTN1	kinectin 1	c2
ENSG00000164151	85	5.39137	1.11012	5.24807	0.228387	2	82	12.1355	2.41755e-05	15	ICE1	interactor of little elongation complex ELL subunit 1	c2
ENSG00000138660	85	6.92226	3.84875	5.25304	0.513522	2	82	43.2792	1.47774e-13	15	AP1AR	adaptor related protein complex 1 associated regulatory protein	c2
ENSG00000152583	85	3.97019	0.980837	5.25497	0.143288	2	82	6.85739	0.0017629	15	SPARCL1	SPARC like 1	c2
ENSG00000087995	85	10.578	2.04755	5.25778	0.255512	2	82	14.0714	5.57404e-06	15	METTL2A	methyltransferase 2A, methylcytidine	c2
ENSG00000006634	85	5.26819	1.96621	5.26016	0.399196	2	82	27.2419	8.47309e-10	15	DBF4	DBF4 zinc finger	c2
ENSG00000161133	85	5.41969	3.83946	5.2685	0.558366	2	82	51.837	2.80264e-15	15	USP41	ubiquitin specific peptidase 41	c2
ENSG00000085449	85	6.30209	0.916852	5.26925	0.190317	2	82	9.63712	0.000174144	15	WDFY1	WD repeat and FYVE domain containing 1	c2
ENSG00000211448	85	8.64078	2.74927	5.27059	0.32028	2	82	19.3189	1.33517e-07	15	DIO2	iodothyronine deiodinase 2	c2
ENSG00000090447	85	9.924	1.18572	5.27078	0.105837	2	82	4.85292	0.0101881	15	TFAP4	transcription factor AP-4	c2
ENSG00000278128	85	5.31211	0.651519	5.27875	0.0866755	2	82	3.89094	0.0243013	15			c2
ENSG00000055163	85	8.27634	1.58465	5.27969	0.56144	2	82	52.4878	2.10465e-15	15	CYFIP2	cytoplasmic FMR1 interacting protein 2	c2
ENSG00000140284	85	4.04973	2.79717	5.28198	0.451343	2	82	33.728	2.04801e-11	15	SLC27A2	solute carrier family 27 member 2	c2
ENSG00000188419	85	6.24431	0.981039	5.28274	0.149367	2	82	7.19939	0.00131654	15	CHM	CHM Rab escort protein	c2
ENSG00000117528	85	5.86209	1.22054	5.28279	0.199444	2	82	10.2144	0.000109411	15	ABCD3	ATP binding cassette subfamily D member 3	c2
ENSG00000162892	85	3.37407	0.965872	5.28442	0.0994839	2	82	4.52945	0.0136192	15	IL24	interleukin 24	c2
ENSG00000246082	85	6.14419	1.26544	5.28527	0.294087	2	82	17.0808	6.29223e-07	15	NUDT16L2P	nudix hydrolase 16 like 2, pseudogene	c2
ENSG00000184226	85	19.0576	6.78635	5.28604	0.559122	2	82	51.9962	2.61259e-15	15	PCDH9	protocadherin 9	c2
ENSG00000164830	85	6.48431	0.693357	5.2924	0.0986733	2	82	4.4885	0.014131	15	OXR1	oxidation resistance 1	c2
ENSG00000196422	85	5.8852	3.06076	5.29256	0.289127	2	82	16.6756	8.38432e-07	15	PPP1R26	protein phosphatase 1 regulatory subunit 26	c2
ENSG00000159618	85	5.44958	1.0334	5.29351	0.0875537	2	82	3.93415	0.0233614	15	ADGRG5	adhesion G protein-coupled receptor G5	c2
ENSG00000103994	85	10.1384	0.863293	5.29451	0.125681	2	82	5.89366	0.00405937	15	ZNF106	zinc finger protein 106	c2
ENSG00000156384	85	3.00795	1.22516	5.30231	0.298036	2	82	17.4075	4.99941e-07	15	SFR1	SWI5 dependent homologous recombination repair protein 1	c2
ENSG00000141084	85	5.88993	0.876957	5.30236	0.0884942	2	82	3.98051	0.0223943	15	RANBP10	RAN binding protein 10	c2
ENSG00000012822	85	6.76569	1.00379	5.30664	0.208992	2	82	10.8326	6.68979e-05	15	CALCOCO1	calcium binding and coiled-coil domain 1	c2
ENSG00000100150	85	12.7982	1.85185	5.31004	0.36214	2	82	23.2774	9.85691e-09	15	DEPDC5	DEP domain containing 5, GATOR1 subcomplex subunit	c2
ENSG00000151348	85	12.5819	1.06554	5.31217	0.0825386	2	82	3.68853	0.0292483	15	EXT2	exostosin glycosyltransferase 2	c2
ENSG00000131089	85	11.8846	1.33857	5.31255	0.193814	2	82	9.85676	0.000145828	15	ARHGEF9	Cdc42 guanine nucleotide exchange factor 9	c2
ENSG00000121440	85	5.59831	0.996228	5.31286	0.0892545	2	82	4.01806	0.0216411	15	PDZRN3	PDZ domain containing ring finger 3	c2
ENSG00000140386	85	12.0632	4.14443	5.32028	0.251029	2	82	13.7418	7.12944e-06	15	SCAPER	S-phase cyclin A associated protein in the ER	c2
ENSG00000157219	85	3.757	0.499317	5.32112	0.0932545	2	82	4.21666	0.0180676	15	HTR5A	5-hydroxytryptamine receptor 5A	c2
ENSG00000104537	85	8.60888	2.06275	5.32408	0.244443	2	82	13.2646	1.02086e-05	15	ANXA13	annexin A13	c2
ENSG00000171817	85	4.68351	0.982943	5.32576	0.206208	2	82	10.6508	7.72628e-05	15	ZNF540	zinc finger protein 540	c2
ENSG00000151611	85	7.67893	1.2705	5.335	0.223337	2	82	11.79	3.15885e-05	15	MMAA	metabolism of cobalamin associated A	c2
ENSG00000106346	85	6.51196	0.944479	5.34082	0.142392	2	82	6.80736	0.00184014	15	USP42	ubiquitin specific peptidase 42	c2
ENSG00000105926	85	14.5582	4.88192	5.34169	0.135597	2	82	6.43159	0.0025431	15	PALS2	protein associated with LIN7 2, MAGUK p55 family member	c2
ENSG00000086717	85	3.32894	0.573393	5.34821	0.106058	2	82	4.8643	0.010085	15	PPEF1	protein phosphatase with EF-hand domain 1	c2
ENSG00000073282	85	6.09861	0.828019	5.35293	0.145599	2	82	6.98682	0.00157811	15	TP63	tumor protein p63	c2
ENSG00000142751	85	9.43666	1.5664	5.35841	0.0777327	2	82	3.45566	0.0362351	15	GPN2	GPN-loop GTPase 2	c2
ENSG00000049249	85	9.85778	0.836156	5.35921	0.116138	2	82	5.38734	0.0063352	15	TNFRSF9	TNF receptor superfamily member 9	c2
ENSG00000091483	85	6.90712	1.7192	5.36017	0.273927	2	82	15.4682	1.9961e-06	15	FH	fumarate hydratase	c2
ENSG00000108064	85	5.30108	1.54757	5.36441	0.338732	2	82	21.0021	4.32003e-08	15	TFAM	transcription factor A, mitochondrial	c2
ENSG00000082438	85	10.8079	2.16488	5.36979	0.674222	2	82	84.8526	1.07101e-20	15	COBLL1	cordon-bleu WH2 repeat protein like 1	c2
ENSG00000175899	85	5.69985	0.963987	5.37163	0.159358	2	82	7.77226	0.000811056	15	A2M	alpha-2-macroglobulin	c2
ENSG00000134986	85	13.9782	1.07593	5.37262	0.107452	2	82	4.93593	0.0094599	15	NREP	neuronal regeneration related protein	c2
ENSG00000229809	85	6.32893	0.536221	5.37285	0.0781284	2	82	3.47474	0.0356031	15	ZNF688	zinc finger protein 688	c2
ENSG00000182533	85	2.01618	0.539312	5.37288	0.165522	2	82	8.1325	0.000599812	15	CAV3	caveolin 3	c2
ENSG00000117616	85	11.3163	0.893149	5.37551	0.183838	2	82	9.23511	0.000241456	15	RSRP1	arginine and serine rich protein 1	c2
ENSG00000163848	85	6.05463	1.54285	5.37837	0.346902	2	82	21.7777	2.59491e-08	15	ZNF148	zinc finger protein 148	c2
ENSG00000128805	85	11.3615	1.14565	5.37882	0.206432	2	82	10.6654	7.63753e-05	15	ARHGAP22	Rho GTPase activating protein 22	c2
ENSG00000155761	85	7.58609	2.31641	5.38758	0.323609	2	82	19.6159	1.09169e-07	15	SPAG17	sperm associated antigen 17	c2
ENSG00000134489	85	4.99553	0.671932	5.38824	0.288327	2	82	16.6108	8.77994e-07	15	HRH4	histamine receptor H4	c2
ENSG00000160785	85	8.09751	1.18399	5.38998	0.20156	2	82	10.3502	9.81577e-05	15	SLC25A44	solute carrier family 25 member 44	c2
ENSG00000182050	85	13.9636	4.77009	5.39064	0.209791	2	82	10.885	6.41846e-05	15	MGAT4C	MGAT4 family member C	c2
ENSG00000135677	85	6.38437	1.79874	5.39205	0.317575	2	82	19.0798	1.5713e-07	15	GNS	glucosamine (N-acetyl)-6-sulfatase	c2
ENSG00000102743	85	7.32709	1.00473	5.39228	0.0953065	2	82	4.31922	0.0164649	15	SLC25A15	solute carrier family 25 member 15	c2
ENSG00000166822	85	7.32238	0.786136	5.3959	0.183051	2	82	9.18671	0.000251189	15	TMEM170A	transmembrane protein 170A	c2
ENSG00000025796	85	8.41764	1.68202	5.39709	0.406629	2	82	28.0967	5.08609e-10	15	SEC63	SEC63 homolog, protein translocation regulator	c2
ENSG00000228336	85	12.1297	0.777355	5.39752	0.113126	2	82	5.22978	0.00728352	15	OR9H1P	olfactory receptor family 9 subfamily H member 1 pseudogene	c2
ENSG00000136040	85	7.73107	1.51787	5.40229	0.173851	2	82	8.62784	0.000397554	15	PLXNC1	plexin C1	c2
ENSG00000151491	85	7.13859	0.751089	5.4048	0.0787217	2	82	3.50338	0.0346756	15	EPS8	epidermal growth factor receptor pathway substrate 8	c2
ENSG00000138735	85	7.81171	2.41993	5.40789	0.336534	2	82	20.7967	4.94943e-08	15	PDE5A	phosphodiesterase 5A	c2
ENSG00000128159	85	6.51296	0.74624	5.40956	0.177168	2	82	8.8279	0.000337102	15	TUBGCP6	tubulin gamma complex associated protein 6	c2
ENSG00000171714	85	9.74808	1.76971	5.41162	0.262902	2	82	14.6235	3.70283e-06	15	ANO5	anoctamin 5	c2
ENSG00000099968	85	5.86539	0.99446	5.41698	0.199531	2	82	10.22	0.000108924	15	BCL2L13	BCL2 like 13	c2
ENSG00000112739	85	5.83111	1.41191	5.41994	0.304563	2	82	17.9558	3.40846e-07	15	PRPF4B	pre-mRNA processing factor 4B	c2
ENSG00000177873	85	6.6489	1.00533	5.42261	0.210282	2	82	10.9173	6.25678e-05	15	ZNF619	zinc finger protein 619	c2
ENSG00000162374	85	6.55013	1.81795	5.4235	0.285311	2	82	16.3676	1.04422e-06	15	ELAVL4	ELAV like RNA binding protein 4	c2
ENSG00000089597	85	5.59854	1.53412	5.42577	0.472334	2	82	36.7007	4.13733e-12	15	GANAB	glucosidase II alpha subunit	c2
ENSG00000274114	85	7.89007	0.884859	5.42651	0.203878	2	82	10.4997	8.71289e-05	15			c2
ENSG00000196092	85	13.0975	5.07897	5.42682	0.135878	2	82	6.44701	0.00250942	15	PAX5	paired box 5	c2
ENSG00000147481	85	7.34311	0.902702	5.42697	0.101126	2	82	4.61263	0.0126372	15	SNTG1	syntrophin gamma 1	c2
ENSG00000137693	85	5.52224	1.08579	5.42728	0.315362	2	82	18.8857	1.79432e-07	15	YAP1	Yes1 associated transcriptional regulator	c2
ENSG00000123124	85	5.63083	1.4394	5.4274	0.3284	2	82	20.0483	8.15704e-08	15	WWP1	WW domain containing E3 ubiquitin protein ligase 1	c2
ENSG00000065526	85	9.70456	1.81467	5.4294	0.112038	2	82	5.17314	0.00765903	15	SPEN	spen family transcriptional repressor	c2
ENSG00000102755	85	9.26798	1.78099	5.43052	0.220493	2	82	11.5973	3.66969e-05	15	FLT1	fms related receptor tyrosine kinase 1	c2
ENSG00000162433	85	8.37506	1.84394	5.43094	0.135725	2	82	6.43863	0.00252768	15	AK4	adenylate kinase 4	c2
ENSG00000272602	85	6.6996	0.976602	5.4322	0.286452	2	82	16.4594	9.78022e-07	15	ZNF595	zinc finger protein 595	c2
ENSG00000228681	85	12.9166	0.46598	5.43368	0.0758821	2	82	3.36664	0.0393389	15			c2
ENSG00000187323	85	10.305	2.30368	5.43505	0.348181	2	82	21.9009	2.3944e-08	15	DCC	DCC netrin 1 receptor	c2
ENSG00000117281	85	4.55858	1.25765	5.4362	0.192166	2	82	9.75302	0.000158562	15	CD160	CD160 molecule	c2
ENSG00000114125	85	4.65128	1.08735	5.43701	0.222559	2	82	11.7371	3.29132e-05	15	RNF7	ring finger protein 7	c2
ENSG00000038219	85	9.17707	1.01793	5.43712	0.139492	2	82	6.6463	0.00211321	15	BOD1L1	biorientation of chromosomes in cell division 1 like 1	c2
ENSG00000196419	85	8.89357	1.27583	5.43787	0.227929	2	82	12.1039	2.47717e-05	15	XRCC6	X-ray repair cross complementing 6	c2
ENSG00000182389	85	13.9936	4.05974	5.442	0.447089	2	82	33.153	2.81099e-11	15	CACNB4	calcium voltage-gated channel auxiliary subunit beta 4	c2
ENSG00000140939	85	3.61827	1.05288	5.44381	0.29912	2	82	17.4979	4.69228e-07	15	NOL3	nucleolar protein 3	c2
ENSG00000173852	85	9.51532	1.81852	5.44675	0.0834252	2	82	3.73176	0.0281115	15	DPY19L1	dpy-19 like C-mannosyltransferase 1	c2
ENSG00000187889	85	6.82936	1.13941	5.44927	0.413047	2	82	28.8523	3.25641e-10	15	FYB2	FYN binding protein 2	c2
ENSG00000153157	85	6.36412	2.67545	5.45278	0.496496	2	82	40.4294	6.05496e-13	15	SYCP2L	synaptonemal complex protein 2 like	c2
ENSG00000283208	85	8.95683	0.805463	5.45331	0.215729	2	82	11.2779	4.71091e-05	15			c2
ENSG00000086232	85	6.28673	0.631975	5.4543	0.131396	2	82	6.20219	0.00310234	15	EIF2AK1	eukaryotic translation initiation factor 2 alpha kinase 1	c2
ENSG00000115594	85	7.5354	1.1788	5.45903	0.108171	2	82	4.97291	0.00915281	15	IL1R1	interleukin 1 receptor type 1	c2
ENSG00000159256	85	5.47107	0.674281	5.46073	0.075413	2	82	3.34412	0.0401661	15	MORC3	MORC family CW-type zinc finger 3	c2
ENSG00000013375	85	12.8779	4.79522	5.46187	0.213175	2	82	11.1081	5.38287e-05	15	PGM3	phosphoglucomutase 3	c2
ENSG00000068650	85	8.11911	1.35281	5.46354	0.167381	2	82	8.2422	0.000547399	15	ATP11A	ATPase phospholipid transporting 11A	c2
ENSG00000132952	85	3.90355	0.569164	5.46604	0.0768682	2	82	3.41403	0.037654	15	USPL1	ubiquitin specific peptidase like 1	c2
ENSG00000169087	85	7.229	1.23027	5.46614	0.237065	2	82	12.7398	1.5205e-05	15	HSPBAP1	HSPB1 associated protein 1	c2
ENSG00000104381	85	20.4006	0.740306	5.46623	0.0712956	2	82	3.14752	0.0481924	15	GDAP1	ganglioside induced differentiation associated protein 1	c2
ENSG00000125703	85	4.47562	2.06569	5.46668	0.443877	2	82	32.7247	3.5645e-11	15	ATG4C	autophagy related 4C cysteine peptidase	c2
ENSG00000146856	85	6.24499	1.67006	5.47028	0.289808	2	82	16.7309	8.06131e-07	15	AGBL3	AGBL carboxypeptidase 3	c2
ENSG00000147535	85	6.36809	0.912736	5.47315	0.241833	2	82	13.0778	1.17589e-05	15	PLPP5	phospholipid phosphatase 5	c2
ENSG00000069431	85	28.5577	0.60784	5.48218	0.104959	2	82	4.80794	0.0106063	15	ABCC9	ATP binding cassette subfamily C member 9	c2
ENSG00000118960	85	9.9289	3.07682	5.48411	0.177854	2	82	8.86951	0.000325761	15	HS1BP3	HCLS1 binding protein 3	c2
ENSG00000132763	85	9.567	1.21586	5.48857	0.107416	2	82	4.93405	0.00947577	15	MMACHC	metabolism of cobalamin associated C	c2
ENSG00000137831	85	8.75678	2.14287	5.48897	0.334748	2	82	20.6308	5.52632e-08	15	UACA	uveal autoantigen with coiled-coil domains and ankyrin repeats	c2
ENSG00000118600	85	7.28848	1.17102	5.49037	0.231584	2	82	12.3565	2.03913e-05	15	RXYLT1	ribitol xylosyltransferase 1	c2
ENSG00000151208	85	5.87338	0.986825	5.49318	0.149256	2	82	7.19313	0.00132357	15	DLG5	discs large MAGUK scaffold protein 5	c2
ENSG00000166448	85	7.07871	1.10582	5.49345	0.182251	2	82	9.13765	0.000261466	15	TMEM130	transmembrane protein 130	c2
ENSG00000089472	85	6.22736	0.916217	5.49521	0.113925	2	82	5.27149	0.00701916	15	HEPH	hephaestin	c2
ENSG00000165805	85	23.6403	1.03253	5.49552	0.116055	2	82	5.38298	0.00635967	15	C12orf50	chromosome 12 open reading frame 50	c2
ENSG00000152455	85	4.04061	0.521989	5.49601	0.086618	2	82	3.88812	0.0243641	15	SUV39H2	SUV39H2 histone lysine methyltransferase	c2
ENSG00000095209	85	6.85853	1.44121	5.5038	0.150315	2	82	7.2532	0.00125767	15	TMEM38B	transmembrane protein 38B	c2
ENSG00000230510	85	10.7444	0.851071	5.50428	0.0980717	2	82	4.45816	0.0145229	15	PPP5D1P	PPP5 tetratricopeptide repeat domain containing 1, pseudogene	c2
ENSG00000104324	85	8.83781	1.02507	5.506	0.163857	2	82	8.03467	0.000650884	15	CPQ	carboxypeptidase Q	c2
ENSG00000069248	85	5.89702	0.980431	5.50665	0.181762	2	82	9.10768	0.000267954	15	NUP133	nucleoporin 133	c2
ENSG00000091181	85	6.35044	1.57118	5.51826	0.66798	2	82	82.4864	2.33213e-20	15	IL5RA	interleukin 5 receptor subunit alpha	c2
ENSG00000008441	85	6.74171	0.993469	5.52677	0.253199	2	82	13.9009	6.32986e-06	15	NFIX	nuclear factor I X	c2
ENSG00000166398	85	6.95011	1.05354	5.52729	0.245465	2	82	13.3381	9.65713e-06	15	GARRE1	granule associated Rac and RHOG effector 1	c2
ENSG00000114796	85	8.53351	0.949072	5.52855	0.139583	2	82	6.65132	0.0021041	15	KLHL24	kelch like family member 24	c2
ENSG00000138738	85	10.1719	0.786392	5.53052	0.0771561	2	82	3.42788	0.0371756	15	PRDM5	PR/SET domain 5	c2
ENSG00000145675	85	8.5853	1.26494	5.53179	0.154648	2	82	7.50048	0.00101988	15	PIK3R1	phosphoinositide-3-kinase regulatory subunit 1	c2
ENSG00000165669	85	11.5979	2.19607	5.53274	0.175025	2	82	8.69847	0.000375037	15	FAM204A	family with sequence similarity 204 member A	c2
ENSG00000170959	85	8.97218	1.07836	5.53429	0.102059	2	82	4.66002	0.0121104	15	DCDC1	doublecortin domain containing 1	c2
ENSG00000285733	85	7.47936	0.385594	5.5386	0.0888558	2	82	3.99837	0.0220329	15			c2
ENSG00000139546	85	3.89187	1.53368	5.54106	0.266434	2	82	14.8914	3.04087e-06	15	TARBP2	TARBP2 subunit of RISC loading complex	c2
ENSG00000183067	85	6.18761	0.873169	5.54184	0.143884	2	82	6.89068	0.00171335	15	IGSF5	immunoglobulin superfamily member 5	c2
ENSG00000156136	85	4.99642	1.10114	5.54626	0.073021	2	82	3.2297	0.0446545	15	DCK	deoxycytidine kinase	c2
ENSG00000106244	85	8.17567	2.41405	5.54741	0.136916	2	82	6.50408	0.00238874	15	PDAP1	PDGFA associated protein 1	c2
ENSG00000171109	85	10.2877	2.22771	5.54814	0.150953	2	82	7.28946	0.00121953	15	MFN1	mitofusin 1	c2
ENSG00000251623	85	7.75154	1.10008	5.55246	0.151939	2	82	7.34558	0.00116281	15	FAM153B	family with sequence similarity 153 member B	c2
ENSG00000039537	85	5.04729	1.23975	5.55374	0.275915	2	82	15.6232	1.78391e-06	15	C6	complement C6	c2
ENSG00000197150	85	8.08175	2.04394	5.55402	0.162821	2	82	7.97397	0.000684795	15	ABCB8	ATP binding cassette subfamily B member 8	c2
ENSG00000136643	85	4.8549	0.751708	5.5546	0.156185	2	82	7.58886	0.000946528	15	RPS6KC1	ribosomal protein S6 kinase C1	c2
ENSG00000061676	85	20.5853	6.47476	5.56202	0.334465	2	82	20.6046	5.62358e-08	15	NCKAP1	NCK associated protein 1	c2
ENSG00000179889	85	7.5358	2.0127	5.56392	0.298479	2	82	17.4445	4.87144e-07	15	PDXDC1	pyridoxal dependent decarboxylase domain containing 1	c2
ENSG00000137601	85	5.914	0.992157	5.56649	0.240945	2	82	13.0145	1.2337e-05	15	NEK1	NIMA related kinase 1	c2
ENSG00000164850	85	2.91157	0.384199	5.57154	0.0715091	2	82	3.15768	0.0477402	15	GPER1	G protein-coupled estrogen receptor 1	c2
ENSG00000134343	85	7.23697	1.4737	5.57156	0.0900742	2	82	4.05862	0.0208567	15	ANO3	anoctamin 3	c2
ENSG00000133121	85	6.77497	0.814602	5.57158	0.074743	2	82	3.31201	0.0413769	15	STARD13	StAR related lipid transfer domain containing 13	c2
ENSG00000196074	85	5.89813	1.30808	5.57215	0.407576	2	82	28.2072	4.7636e-10	15	SYCP2	synaptonemal complex protein 2	c2
ENSG00000166669	85	6.62666	1.25895	5.57296	0.193301	2	82	9.82441	0.000149683	15	ATF7IP2	activating transcription factor 7 interacting protein 2	c2
ENSG00000113643	85	5.718	0.648199	5.57312	0.0771294	2	82	3.42659	0.0372198	15	RARS1	arginyl-tRNA synthetase 1	c2
ENSG00000198785	85	9.21094	5.72416	5.57527	0.472253	2	82	36.6887	4.16361e-12	15	GRIN3A	glutamate ionotropic receptor NMDA type subunit 3A	c2
ENSG00000198216	85	9.73016	1.57675	5.57598	0.107788	2	82	4.95318	0.00931532	15	CACNA1E	calcium voltage-gated channel subunit alpha1 E	c2
ENSG00000140873	85	6.87399	2.73751	5.57602	0.438929	2	82	32.0745	5.12558e-11	15	ADAMTS18	ADAM metallopeptidase with thrombospondin type 1 motif 18	c2
ENSG00000132681	85	7.40863	1.58609	5.57715	0.293211	2	82	17.0089	6.62017e-07	15	ATP1A4	ATPase Na+/K+ transporting subunit alpha 4	c2
ENSG00000174827	85	3.67752	0.834858	5.57808	0.0777794	2	82	3.45791	0.0361599	15	PDZK1	PDZ domain containing 1	c2
ENSG00000167080	85	22.9945	1.09804	5.57946	0.156274	2	82	7.59395	0.00094247	15	B4GALNT2	beta-1,4-N-acetyl-galactosaminyltransferase 2	c2
ENSG00000119314	85	9.39152	2.90355	5.58312	0.210544	2	82	10.9345	6.17216e-05	15	PTBP3	polypyrimidine tract binding protein 3	c2
ENSG00000132680	85	6.78909	1.53618	5.59303	0.308081	2	82	18.2555	2.76861e-07	15	KHDC4	KH domain containing 4, pre-mRNA splicing factor	c2
ENSG00000005108	85	7.34823	1.41315	5.59651	0.0902312	2	82	4.0664	0.0207096	15	THSD7A	thrombospondin type 1 domain containing 7A	c2
ENSG00000184005	85	6.5117	1.17619	5.59794	0.082232	2	82	3.6736	0.0296517	15	ST6GALNAC3	ST6 N-acetylgalactosaminide alpha-2,6-sialyltransferase 3	c2
ENSG00000170921	85	11.2161	1.60227	5.60272	0.231867	2	82	12.3762	2.00862e-05	15	TANC2	tetratricopeptide repeat, ankyrin repeat and coiled-coil containing 2	c2
ENSG00000129810	85	3.96156	0.966917	5.60364	0.226458	2	82	12.0029	2.67822e-05	15	SGO1	shugoshin 1	c2
ENSG00000138190	85	5.67167	2.21025	5.60427	0.449155	2	82	33.4311	2.41106e-11	15	EXOC6	exocyst complex component 6	c2
ENSG00000146233	85	4.01531	1.51579	5.60485	0.296251	2	82	17.2594	5.54778e-07	15	CYP39A1	cytochrome P450 family 39 subfamily A member 1	c2
ENSG00000151470	85	7.48062	2.68269	5.6049	0.362764	2	82	23.3404	9.46906e-09	15	C4orf33	chromosome 4 open reading frame 33	c2
ENSG00000170017	85	4.42035	0.823033	5.60724	0.201547	2	82	10.3493	9.82259e-05	15	ALCAM	activated leukocyte cell adhesion molecule	c2
ENSG00000153140	85	4.56803	1.29973	5.60943	0.335562	2	82	20.7063	5.25557e-08	15	CETN3	centrin 3	c2
ENSG00000071054	85	11.1432	2.12361	5.61004	0.142185	2	82	6.79585	0.00185841	15	MAP4K4	mitogen-activated protein kinase kinase kinase kinase 4	c2
ENSG00000120029	85	5.97281	1.90934	5.6104	0.313126	2	82	18.6907	2.05102e-07	15	ARMH3	armadillo like helical domain containing 3	c2
ENSG00000187555	85	8.9832	1.31118	5.61761	0.213885	2	82	11.1552	5.18708e-05	15	USP7	ubiquitin specific peptidase 7	c2
ENSG00000108557	85	6.87897	0.847637	5.6179	0.135901	2	82	6.44825	0.00250675	15	RAI1	retinoic acid induced 1	c2
ENSG00000054267	85	6.83485	1.21583	5.62611	0.143879	2	82	6.8904	0.00171376	15	ARID4B	AT-rich interaction domain 4B	c2
ENSG00000162636	85	7.15295	1.71508	5.62665	0.285813	2	82	16.408	1.01457e-06	15	FAM102B	family with sequence similarity 102 member B	c2
ENSG00000155099	85	4.78916	2.09546	5.62958	0.244778	2	82	13.2887	1.00242e-05	15	PIP4P2	phosphatidylinositol-4,5-bisphosphate 4-phosphatase 2	c2
ENSG00000173218	85	8.80413	3.07039	5.63129	0.228454	2	82	12.14	2.40905e-05	15	VANGL1	VANGL planar cell polarity protein 1	c2
ENSG00000141655	85	8.31951	1.18094	5.63562	0.0727134	2	82	3.21502	0.0452661	15	TNFRSF11A	TNF receptor superfamily member 11a	c2
ENSG00000100413	85	5.10389	0.599189	5.63757	0.124605	2	82	5.83599	0.00426943	15	POLR3H	RNA polymerase III subunit H	c2
ENSG00000104356	85	5.11899	2.03942	5.64043	0.283569	2	82	16.2281	1.15386e-06	15	POP1	POP1 homolog, ribonuclease P/MRP subunit	c2
ENSG00000127914	85	13.0819	1.03264	5.64429	0.0829195	2	82	3.70709	0.0287545	15	AKAP9	A-kinase anchoring protein 9	c2
ENSG00000165325	85	4.27076	0.714987	5.64455	0.246575	2	82	13.4182	9.09151e-06	15	DEUP1	deuterosome assembly protein 1	c2
ENSG00000112893	85	6.92365	2.11037	5.64459	0.478925	2	82	37.6835	2.47123e-12	15	MAN2A1	mannosidase alpha class 2A member 1	c2
ENSG00000091136	85	10.8064	2.0201	5.64556	0.316393	2	82	18.976	1.68676e-07	15	LAMB1	laminin subunit beta 1	c2
ENSG00000158467	85	6.49724	0.972401	5.64603	0.115092	2	82	5.33248	0.00665015	15	AHCYL2	adenosylhomocysteinase like 2	c2
ENSG00000119906	85	7.65404	2.13162	5.64637	0.523461	2	82	45.037	6.33928e-14	15	SLF2	SMC5-SMC6 complex localization factor 2	c2
ENSG00000145730	85	6.63561	0.878879	5.64749	0.14515	2	82	6.96164	0.00161244	15	PAM	peptidylglycine alpha-amidating monooxygenase	c2
ENSG00000197594	85	8.67788	1.12936	5.64808	0.138386	2	82	6.58513	0.0022275	15	ENPP1	ectonucleotide pyrophosphatase/phosphodiesterase 1	c2
ENSG00000135116	85	11.0918	7.0098	5.64883	0.426008	2	82	30.4295	1.30361e-10	15	HRK	harakiri, BCL2 interacting protein	c2
ENSG00000240021	85	7.91825	0.816084	5.64946	0.0897676	2	82	4.04344	0.0211467	15	TEX35	testis expressed 35	c2
ENSG00000168438	85	6.85146	1.94475	5.65203	0.25904	2	82	14.3336	4.58761e-06	15	CDC40	cell division cycle 40	c2
ENSG00000197006	85	11.0315	2.70569	5.65214	0.27824	2	82	15.8056	1.56351e-06	15	METTL9	methyltransferase like 9	c2
ENSG00000106052	85	5.64188	0.936923	5.65217	0.174809	2	82	8.68547	0.000379081	15	TAX1BP1	Tax1 binding protein 1	c2
ENSG00000138286	85	5.54938	1.48275	5.65421	0.181334	2	82	9.08145	0.000273769	15	FAM149B1	family with sequence similarity 149 member B1	c2
ENSG00000104067	85	8.47155	1.39807	5.6632	0.198052	2	82	10.1255	0.00011749	15	TJP1	tight junction protein 1	c2
ENSG00000180071	85	9.57006	2.12146	5.66352	0.125933	2	82	5.90714	0.00401181	15	ANKRD18A	ankyrin repeat domain 18A	c2
ENSG00000074803	85	8.29439	3.69746	5.66713	0.239841	2	82	12.9361	1.30945e-05	15	SLC12A1	solute carrier family 12 member 1	c2
ENSG00000115221	85	4.42181	0.800986	5.67045	0.20898	2	82	10.8318	6.69386e-05	15	ITGB6	integrin subunit beta 6	c2
ENSG00000142583	85	10.9886	1.01679	5.67165	0.0896928	2	82	4.03974	0.0212182	15	SLC2A5	solute carrier family 2 member 5	c2
ENSG00000137474	85	8.51358	3.15546	5.67169	0.374949	2	82	24.5946	4.29085e-09	15	MYO7A	myosin VIIA	c2
ENSG00000116785	85	6.16804	1.40836	5.67295	0.297835	2	82	17.3908	5.05842e-07	15	CFHR3	complement factor H related 3	c2
ENSG00000150893	85	9.36467	2.08335	5.67537	0.184699	2	82	9.28818	0.000231225	15	FREM2	FRAS1 related extracellular matrix 2	c2
ENSG00000215186	85	3.7246	1.03378	5.67688	0.300148	2	82	17.5838	4.41839e-07	15	GOLGA6B	golgin A6 family member B	c2
ENSG00000145391	85	9.49973	0.70652	5.67862	0.0923402	2	82	4.17111	0.0188299	15	SETD7	SET domain containing 7, histone lysine methyltransferase	c2
ENSG00000115827	85	5.74497	2.46193	5.68628	0.465382	2	82	35.6903	7.07601e-12	15	DCAF17	DDB1 and CUL4 associated factor 17	c2
ENSG00000149346	85	8.22942	5.26795	5.68631	0.419004	2	82	29.5685	2.14333e-10	15	SLX4IP	SLX4 interacting protein	c2
ENSG00000165323	85	12.4876	3.59347	5.68669	0.339834	2	82	21.1056	4.03438e-08	15	FAT3	FAT atypical cadherin 3	c2
ENSG00000162669	85	5.3149	2.58729	5.69	0.54969	2	82	50.0484	6.22263e-15	15	HFM1	helicase for meiosis 1	c2
ENSG00000170153	85	7.87045	1.53375	5.69376	0.387471	2	82	25.9356	1.87157e-09	15	RNF150	ring finger protein 150	c2
ENSG00000122482	85	5.60364	0.768939	5.69582	0.139012	2	82	6.61971	0.00216213	15	ZNF644	zinc finger protein 644	c2
ENSG00000138760	85	17.5501	2.33927	5.69864	0.395571	2	82	26.8326	1.08431e-09	15	SCARB2	scavenger receptor class B member 2	c2
ENSG00000172183	85	11.5054	5.42886	5.70094	0.286444	2	82	16.4587	9.78459e-07	15	ISG20	interferon stimulated exonuclease gene 20	c2
ENSG00000258890	85	7.13424	2.00713	5.70159	0.314577	2	82	18.8171	1.88067e-07	15	CEP95	centrosomal protein 95	c2
ENSG00000235438	85	3.77207	0.668508	5.7051	0.0816837	2	82	3.64693	0.0303868	15	LOC105370105	uncharacterized LOC105370105	c2
ENSG00000149294	85	9.35901	1.30203	5.70536	0.11388	2	82	5.26914	0.00703382	15	NCAM1	neural cell adhesion molecule 1	c2
ENSG00000137177	85	8.93754	2.08095	5.70893	0.224556	2	82	11.8729	2.96187e-05	15	KIF13A	kinesin family member 13A	c2
ENSG00000163596	85	10.2752	1.85253	5.71444	0.386803	2	82	25.8627	1.95698e-09	15	ICA1L	islet cell autoantigen 1 like	c2
ENSG00000139737	85	4.36155	1.69061	5.71537	0.449672	2	82	33.5011	2.31992e-11	15	SLAIN1	SLAIN motif family member 1	c2
ENSG00000165091	85	10.2206	1.56056	5.71645	0.193596	2	82	9.84303	0.000147451	15	TMC1	transmembrane channel like 1	c2
ENSG00000137992	85	9.71093	0.568857	5.71785	0.0777091	2	82	3.45452	0.0362731	15	DBT	dihydrolipoamide branched chain transacylase E2	c2
ENSG00000196549	85	5.93929	0.625101	5.71881	0.0976851	2	82	4.43868	0.0147803	15	MME	membrane metalloendopeptidase	c2
ENSG00000157954	85	7.60501	1.13019	5.71971	0.246432	2	82	13.4078	9.16256e-06	15	WIPI2	WD repeat domain, phosphoinositide interacting 2	c2
ENSG00000116299	85	10.1718	1.79818	5.72314	0.230791	2	82	12.3015	2.1273e-05	15	ELAPOR1	endosome-lysosome associated apoptosis and autophagy regulator 1	c2
ENSG00000115368	85	6.58047	2.66982	5.72364	0.509675	2	82	42.618	2.04102e-13	15	WDR75	WD repeat domain 75	c2
ENSG00000178568	85	9.32768	2.66595	5.72499	0.234685	2	82	12.5727	1.72759e-05	15	ERBB4	erb-b2 receptor tyrosine kinase 4	c2
ENSG00000115290	85	3.03122	0.765738	5.72567	0.175718	2	82	8.74029	0.000362325	15	GRB14	growth factor receptor bound protein 14	c2
ENSG00000184984	85	7.49083	0.662439	5.72571	0.102129	2	82	4.66359	0.0120716	15	CHRM5	cholinergic receptor muscarinic 5	c2
ENSG00000080503	85	15.9865	5.2106	5.73155	0.341494	2	82	21.2622	3.63872e-08	15	SMARCA2	SWI/SNF related, matrix associated, actin dependent regulator of chromatin, subfamily a, member 2	c2
ENSG00000196876	85	18.907	8.12916	5.73217	0.276914	2	82	15.7014	1.68577e-06	15	SCN8A	sodium voltage-gated channel alpha subunit 8	c2
ENSG00000145681	85	4.03993	0.7311	5.73386	0.120624	2	82	5.62395	0.00514241	15	HAPLN1	hyaluronan and proteoglycan link protein 1	c2
ENSG00000078177	85	6.13031	0.7137	5.73395	0.0876358	2	82	3.9382	0.0232754	15	N4BP2	NEDD4 binding protein 2	c2
ENSG00000114978	85	9.34968	1.82402	5.73646	0.138024	2	82	6.56514	0.0022662	15	MOB1A	MOB kinase activator 1A	c2
ENSG00000135093	85	5.655	0.925413	5.73842	0.113038	2	82	5.2252	0.00731322	15	USP30	ubiquitin specific peptidase 30	c2
ENSG00000164631	85	7.28667	1.91575	5.74254	0.0805102	2	82	3.58994	0.0320202	15	ZNF12	zinc finger protein 12	c2
ENSG00000137142	85	5.49329	0.452784	5.74346	0.0833555	2	82	3.72835	0.0281993	15	IGFBPL1	insulin like growth factor binding protein like 1	c2
ENSG00000205208	85	3.19118	1.14545	5.74405	0.397002	2	82	26.9936	9.83867e-10	15	C4orf46	chromosome 4 open reading frame 46	c2
ENSG00000166573	85	12.2754	3.60125	5.74408	0.438253	2	82	31.9866	5.3848e-11	15	GALR1	galanin receptor 1	c2
ENSG00000164164	85	8.59112	2.38826	5.74484	0.606116	2	82	63.0915	2.57108e-17	15	OTUD4	OTU deubiquitinase 4	c2
ENSG00000135549	85	4.69482	1.04883	5.74713	0.269005	2	82	15.0879	2.63321e-06	15	PKIB	cAMP-dependent protein kinase inhibitor beta	c2
ENSG00000135605	85	4.55623	1.34445	5.75149	0.361734	2	82	23.2365	1.01177e-08	15	TEC	tec protein tyrosine kinase	c2
ENSG00000138411	85	16.3505	6.78199	5.75356	0.499743	2	82	40.9579	4.64416e-13	15	HECW2	HECT, C2 and WW domain containing E3 ubiquitin protein ligase 2	c2
ENSG00000141052	85	6.53298	1.59339	5.75485	0.283939	2	82	16.2577	1.12969e-06	15	MYOCD	myocardin	c2
ENSG00000094804	85	5.74067	1.89138	5.75804	0.338412	2	82	20.9721	4.40645e-08	15	CDC6	cell division cycle 6	c2
ENSG00000187980	85	6.89933	1.44369	5.7589	0.179815	2	82	8.98875	0.000295376	15	PLA2G2C	phospholipase A2 group IIC	c2
ENSG00000118492	85	9.31101	1.73543	5.76117	0.129055	2	82	6.07529	0.00346438	15	ADGB	androglobin	c2
ENSG00000102287	85	5.49573	1.13327	5.76302	0.273686	2	82	15.4494	2.0235e-06	15	GABRE	gamma-aminobutyric acid type A receptor subunit epsilon	c2
ENSG00000146151	85	3.81385	1.66095	5.76478	0.395291	2	82	26.8012	1.10511e-09	15	HMGCLL1	3-hydroxymethyl-3-methylglutaryl-CoA lyase like 1	c2
ENSG00000162623	85	5.96124	0.514824	5.77414	0.10449	2	82	4.78397	0.0108364	15	TYW3	tRNA-yW synthesizing protein 3 homolog	c2
ENSG00000189127	85	4.56967	1.54559	5.77953	0.218535	2	82	11.4656	4.06717e-05	15	ANKRD34B	ankyrin repeat domain 34B	c2
ENSG00000140365	85	13.1944	1.39247	5.78119	0.139848	2	82	6.66599	0.00207771	15	COMMD4	COMM domain containing 4	c2
ENSG00000147854	85	6.69078	1.23996	5.78187	0.279168	2	82	15.8787	1.48323e-06	15	UHRF2	ubiquitin like with PHD and ring finger domains 2	c2
ENSG00000125772	85	6.17658	0.960077	5.78749	0.0717257	2	82	3.16798	0.0472856	15	GPCPD1	glycerophosphocholine phosphodiesterase 1	c2
ENSG00000138152	85	3.60659	0.58583	5.79004	0.143206	2	82	6.85281	0.00176983	15	BTBD16	BTB domain containing 16	c2
ENSG00000174501	85	7.68816	1.03759	5.79082	0.23949	2	82	12.9112	1.33442e-05	15	ANKRD36C	ankyrin repeat domain 36C	c2
ENSG00000180998	85	13.1488	1.67408	5.79307	0.375027	2	82	24.6029	4.26881e-09	15	GPR137C	G protein-coupled receptor 137C	c2
ENSG00000155918	85	2.12847	1.06158	5.79332	0.323592	2	82	19.6143	1.09287e-07	15	RAET1L	retinoic acid early transcript 1L	c2
ENSG00000153956	85	6.35142	0.687971	5.79401	0.0720989	2	82	3.18574	0.0465126	15	CACNA2D1	calcium voltage-gated channel auxiliary subunit alpha2delta 1	c2
ENSG00000105976	85	7.62428	1.16221	5.79484	0.0920885	2	82	4.15859	0.0190451	15	MET	MET proto-oncogene, receptor tyrosine kinase	c2
ENSG00000115145	85	5.88682	0.893662	5.79614	0.117962	2	82	5.48328	0.00582063	15	STAM2	signal transducing adaptor molecule 2	c2
ENSG00000279170	85	11.696	1.04917	5.79812	0.231341	2	82	12.3397	2.06575e-05	15	TSTD3	thiosulfate sulfurtransferase like domain containing 3	c2
ENSG00000162572	85	8.00667	7.95939	5.80262	0.293138	2	82	17.0029	6.64828e-07	15	SCNN1D	sodium channel epithelial 1 subunit delta	c2
ENSG00000159915	85	6.92659	0.659251	5.80352	0.227852	2	82	12.0986	2.48729e-05	15	ZNF233	zinc finger protein 233	c2
ENSG00000106100	85	5.31486	1.1039	5.81615	0.15298	2	82	7.40499	0.00110571	15	NOD1	nucleotide binding oligomerization domain containing 1	c2
ENSG00000101935	85	5.60598	3.0415	5.8186	0.436617	2	82	31.7746	6.06673e-11	15	AMMECR1	AMMECR nuclear protein 1	c2
ENSG00000079134	85	5.2358	1.20562	5.8196	0.300326	2	82	17.5987	4.37238e-07	15	THOC1	THO complex 1	c2
ENSG00000162139	85	8.4708	2.24241	5.82345	0.444466	2	82	32.8028	3.41309e-11	15	NEU3	neuraminidase 3	c2
ENSG00000113522	85	6.69971	0.934078	5.8236	0.160309	2	82	7.82748	0.000774288	15	RAD50	RAD50 double strand break repair protein	c2
ENSG00000187048	85	5.62337	1.66692	5.82389	0.573051	2	82	55.0303	7.0049e-16	15	CYP4A11	cytochrome P450 family 4 subfamily A member 11	c2
ENSG00000074755	85	11.0053	1.49685	5.82451	0.137852	2	82	6.55564	0.00228484	15	ZZEF1	zinc finger ZZ-type and EF-hand domain containing 1	c2
ENSG00000189195	85	5.22275	0.807325	5.82806	0.100386	2	82	4.5751	0.0130709	15	BTBD8	BTB domain containing 8	c2
ENSG00000171606	85	8.68521	2.06794	5.82818	0.390796	2	82	26.301	1.49714e-09	15	ZNF274	zinc finger protein 274	c2
ENSG00000048471	85	9.27381	0.842044	5.83069	0.0704892	2	82	3.10922	0.0499381	15	SNX29	sorting nexin 29	c2
ENSG00000120647	85	5.97872	0.805788	5.83451	0.171188	2	82	8.46841	0.000453621	15	CCDC77	coiled-coil domain containing 77	c2
ENSG00000090863	85	10.7974	1.05548	5.83508	0.0915028	2	82	4.12947	0.0195554	15	GLG1	golgi glycoprotein 1	c2
ENSG00000123500	85	4.60135	2.19799	5.83867	0.333772	2	82	20.5405	5.86866e-08	15	COL10A1	collagen type X alpha 1 chain	c2
ENSG00000179088	85	4.05012	1.53628	5.83885	0.592928	2	82	59.7194	9.91977e-17	15	C12orf42	chromosome 12 open reading frame 42	c2
ENSG00000181322	85	4.23703	0.620656	5.84253	0.166462	2	82	8.18792	0.000572719	15	NME9	NME/NM23 family member 9	c2
ENSG00000197162	85	7.80099	1.26408	5.84337	0.249083	2	82	13.5999	7.92989e-06	15	ZNF785	zinc finger protein 785	c2
ENSG00000070495	85	6.8712	2.44393	5.84681	0.418625	2	82	29.5225	2.2014e-10	15	JMJD6	jumonji domain containing 6, arginine demethylase and lysine hydroxylase	c2
ENSG00000284512	85	4.51512	1.39165	5.84689	0.450124	2	82	33.5623	2.24313e-11	15			c2
ENSG00000152433	85	4.00661	0.927328	5.84771	0.287831	2	82	16.5706	9.03459e-07	15	ZNF547	zinc finger protein 547	c2
ENSG00000151474	85	12.1049	2.36995	5.8479	0.183156	2	82	9.19321	0.000249859	15	FRMD4A	FERM domain containing 4A	c2
ENSG00000138658	85	7.45153	0.754534	5.85177	0.112023	2	82	5.17236	0.00766429	15	ZGRF1	zinc finger GRF-type containing 1	c2
ENSG00000070371	85	8.21545	1.56904	5.85624	0.19947	2	82	10.2161	0.000109265	15	CLTCL1	clathrin heavy chain like 1	c2
ENSG00000126785	85	5.3708	1.23997	5.85756	0.246736	2	82	13.4298	9.01225e-06	15	RHOJ	ras homolog family member J	c2
ENSG00000135913	85	8.97068	0.829342	5.85777	0.110196	2	82	5.07757	0.00833808	15	USP37	ubiquitin specific peptidase 37	c2
ENSG00000111344	85	5.39728	2.02162	5.85966	0.387577	2	82	25.9472	1.85825e-09	15	RASAL1	RAS protein activator like 1	c2
ENSG00000107130	85	6.6256	3.04596	5.86252	0.333823	2	82	20.5452	5.85021e-08	15	NCS1	neuronal calcium sensor 1	c2
ENSG00000158321	85	11.35	1.60525	5.86364	0.256429	2	82	14.1393	5.29929e-06	15	AUTS2	activator of transcription and developmental regulator AUTS2	c2
ENSG00000153721	85	21.2716	11.1324	5.87053	0.261209	2	82	14.4961	4.0681e-06	15	CNKSR3	CNKSR family member 3	c2
ENSG00000160685	85	5.78652	1.65508	5.87379	0.169304	2	82	8.35618	0.000497894	15	ZBTB7B	zinc finger and BTB domain containing 7B	c2
ENSG00000214046	85	7.84274	1.04691	5.87484	0.534166	2	82	47.0142	2.49731e-14	15	SMIM7	small integral membrane protein 7	c2
ENSG00000163104	85	4.8548	0.687786	5.87625	0.0947793	2	82	4.29282	0.016863	15	SMARCAD1	SWI/SNF-related, matrix-associated actin-dependent regulator of chromatin, subfamily a, containing DEAD/H box 1	c2
ENSG00000138686	85	6.95861	4.31407	5.87891	0.398537	2	82	27.1671	8.86298e-10	15	BBS7	Bardet-Biedl syndrome 7	c2
ENSG00000171195	85	3.67238	2.03027	5.87964	0.496087	2	82	40.3632	6.26012e-13	15	MUC7	mucin 7, secreted	c2
ENSG00000168546	85	4.69969	0.771625	5.88452	0.13454	2	82	6.37368	0.00267373	15	GFRA2	GDNF family receptor alpha 2	c2
ENSG00000187391	85	17.592	2.49133	5.88891	0.128356	2	82	6.03755	0.00358019	15	MAGI2	membrane associated guanylate kinase, WW and PDZ domain containing 2	c2
ENSG00000139269	85	3.58047	0.722779	5.88897	0.18261	2	82	9.15967	0.000256801	15	INHBE	inhibin subunit beta E	c2
ENSG00000116679	85	6.0691	1.33465	5.89105	0.227136	2	82	12.0495	2.58357e-05	15	IVNS1ABP	influenza virus NS1A binding protein	c2
ENSG00000167565	85	2.4046	0.902239	5.89845	0.248229	2	82	13.5379	8.3081e-06	15	SERTAD3	SERTA domain containing 3	c2
ENSG00000179454	85	7.20658	3.19681	5.90111	0.370124	2	82	24.0922	5.88111e-09	15	KLHL28	kelch like family member 28	c2
ENSG00000100376	85	8.50403	0.769674	5.90498	0.102557	2	82	4.68533	0.0118383	15	FAM118A	family with sequence similarity 118 member A	c2
ENSG00000160688	85	5.25238	0.983923	5.90612	0.280995	2	82	16.0232	1.33665e-06	15	FLAD1	flavin adenine dinucleotide synthetase 1	c2
ENSG00000171208	85	7.22248	1.22468	5.90964	0.115828	2	82	5.37107	0.00642698	15	NETO2	neuropilin and tolloid like 2	c2
ENSG00000163684	85	13.6871	2.88409	5.9118	0.319748	2	82	19.2718	1.37867e-07	15	RPP14	ribonuclease P/MRP subunit p14	c2
ENSG00000181984	85	3.98628	0.979621	5.91713	0.250171	2	82	13.6791	7.47223e-06	15	GOLGA8CP	golgin A8 family member C, pseudogene	c2
ENSG00000257489	85	2.26247	1.07576	5.91791	0.417469	2	82	29.3825	2.3883e-10	15			c2
ENSG00000182220	85	9.2025	0.851653	5.92097	0.101903	2	82	4.65211	0.0121967	15	ATP6AP2	ATPase H+ transporting accessory protein 2	c2
ENSG00000198218	85	6.04732	0.785523	5.9215	0.160961	2	82	7.86541	0.000750021	15	QRICH1	glutamine rich 1	c2
ENSG00000011028	85	6.27985	1.94316	5.92209	0.149116	2	82	7.18517	0.00133256	15	MRC2	mannose receptor C type 2	c2
ENSG00000091622	85	8.18296	2.04294	5.92679	0.200515	2	82	10.283	0.000103569	15	PITPNM3	PITPNM family member 3	c2
ENSG00000134709	85	7.48959	1.86388	5.92712	0.10809	2	82	4.96876	0.00918682	15	HOOK1	hook microtubule tethering protein 1	c2
ENSG00000135315	85	7.14626	1.29961	5.92955	0.359375	2	82	23	1.17697e-08	15	CEP162	centrosomal protein 162	c2
ENSG00000081189	85	10.5736	2.98491	5.93027	0.167809	2	82	8.26753	0.000535975	15	MEF2C	myocyte enhancer factor 2C	c2
ENSG00000141905	85	10.6083	2.226	5.93178	0.347558	2	82	21.8408	2.49011e-08	15	NFIC	nuclear factor I C	c2
ENSG00000083720	85	5.82961	1.64205	5.93221	0.264779	2	82	14.7656	3.33525e-06	15	OXCT1	3-oxoacid CoA-transferase 1	c2
ENSG00000146021	85	8.58863	3.32371	5.93658	0.413051	2	82	28.8527	3.25554e-10	15	KLHL3	kelch like family member 3	c2
ENSG00000185869	85	8.10226	0.7397	5.93737	0.198664	2	82	10.1646	0.000113866	15	ZNF829	zinc finger protein 829	c2
ENSG00000260404	85	9.04067	4.50676	5.93799	0.244311	2	82	13.2551	1.02819e-05	15			c2
ENSG00000132357	85	5.35471	0.753488	5.94075	0.161408	2	82	7.8915	0.000733788	15	CARD6	caspase recruitment domain family member 6	c2
ENSG00000157766	85	7.62613	1.4272	5.94145	0.162586	2	82	7.96025	0.000692704	15	ACAN	aggrecan	c2
ENSG00000142528	85	5.84284	3.14964	5.94488	0.381894	2	82	25.3316	2.71386e-09	15	ZNF473	zinc finger protein 473	c2
ENSG00000104412	85	5.50841	1.63952	5.94952	0.317758	2	82	19.096	1.55405e-07	15	EMC2	ER membrane protein complex subunit 2	c2
ENSG00000229009	85	2.13839	0.847379	5.95067	0.193489	2	82	9.83626	0.000148258	15	TMPRSS11GP	transmembrane serine protease 11G, pseudogene	c2
ENSG00000134765	85	3.64541	0.804807	5.9526	0.134616	2	82	6.37779	0.00266422	15	DSC1	desmocollin 1	c2
ENSG00000025800	85	7.05366	2.11974	5.95345	0.555105	2	82	51.1566	3.7893e-15	15	KPNA6	karyopherin subunit alpha 6	c2
ENSG00000150722	85	4.09099	0.88569	5.95682	0.429331	2	82	30.8455	1.02741e-10	15	PPP1R1C	protein phosphatase 1 regulatory inhibitor subunit 1C	c2
ENSG00000196705	85	16.3639	1.90398	5.95856	0.130767	2	82	6.16804	0.00319579	15	ZNF431	zinc finger protein 431	c2
ENSG00000169224	85	6.95038	0.989382	5.962	0.0917374	2	82	4.14113	0.0193495	15	GCSAML	germinal center associated signaling and motility like	c2
ENSG00000051341	85	9.71587	4.46067	5.96564	0.619746	2	82	66.8227	6.06758e-18	15	POLQ	DNA polymerase theta	c2
ENSG00000132436	85	4.17891	2.00784	5.96788	0.604576	2	82	62.6862	3.01708e-17	15	FIGNL1	fidgetin like 1	c2
ENSG00000067113	85	2.6834	1.2699	5.96856	0.346546	2	82	21.7435	2.65342e-08	15	PLPP1	phospholipid phosphatase 1	c2
ENSG00000149256	85	15.2315	8.82805	5.9703	0.29456	2	82	17.1198	6.12149e-07	15	TENM4	teneurin transmembrane protein 4	c2
ENSG00000180902	85	7.3611	2.41774	5.97048	0.164825	2	82	8.0915	0.000620699	15	D2HGDH	D-2-hydroxyglutarate dehydrogenase	c2
ENSG00000144619	85	6.20092	1.01846	5.97087	0.172437	2	82	8.54308	0.000426416	15	CNTN4	contactin 4	c2
ENSG00000229172	85	8.49933	0.407428	5.97278	0.11764	2	82	5.46631	0.00590845	15			c2
ENSG00000108506	85	7.84928	1.63232	5.9769	0.459322	2	82	34.8308	1.12324e-11	15	INTS2	integrator complex subunit 2	c2
ENSG00000160183	85	5.89706	0.918142	5.97802	0.104894	2	82	4.80464	0.0106377	15	TMPRSS3	transmembrane serine protease 3	c2
ENSG00000197863	85	4.87592	1.43653	5.97823	0.28269	2	82	16.158	1.21336e-06	15	ZNF790	zinc finger protein 790	c2
ENSG00000169169	85	8.55251	1.40738	5.97858	0.185233	2	82	9.32113	0.000225098	15	CPT1C	carnitine palmitoyltransferase 1C	c2
ENSG00000171094	85	6.60959	1.96232	5.97927	0.32034	2	82	19.3243	1.33032e-07	15	ALK	ALK receptor tyrosine kinase	c2
ENSG00000146910	85	4.57398	0.64911	5.97994	0.140365	2	82	6.69465	0.00202714	15	CNPY1	canopy FGF signaling regulator 1	c2
ENSG00000074181	85	8.86678	2.4865	5.98304	0.373774	2	82	24.4716	4.63425e-09	15	NOTCH3	notch receptor 3	c2
ENSG00000120440	85	4.13704	1.15705	5.98612	0.180294	2	82	9.01791	0.000288397	15	TTLL2	tubulin tyrosine ligase like 2	c2
ENSG00000176155	85	11.4907	1.50031	5.99204	0.1632	2	82	7.99618	0.000672183	15	CCDC57	coiled-coil domain containing 57	c2
ENSG00000265590	85	12.1499	1.51713	5.99219	0.22963	2	82	12.2211	2.263e-05	15	CFAP298-TCP10L	CFAP298-TCP10L readthrough	c2
ENSG00000197826	85	4.81304	0.74863	5.99228	0.105443	2	82	4.83273	0.0103737	15	CFAP299	cilia and flagella associated protein 299	c2
ENSG00000279864	85	4.0139	1.32412	5.99291	0.22437	2	82	11.8603	2.99113e-05	15			c2
ENSG00000198780	85	6.19071	1.89597	5.99992	0.153743	2	82	7.44867	0.00106557	15	FAM169A	family with sequence similarity 169 member A	c2
ENSG00000113638	85	5.49715	0.517356	6.00063	0.0884097	2	82	3.97634	0.0224796	15	TTC33	tetratricopeptide repeat domain 33	c2
ENSG00000175820	85	6.7783	0.512527	6.00419	0.0817571	2	82	3.65049	0.0302873	15	CCDC168	coiled-coil domain containing 168	c2
ENSG00000134376	85	9.40318	3.02201	6.00506	0.389675	2	82	26.1773	1.61443e-09	15	CRB1	crumbs cell polarity complex component 1	c2
ENSG00000119917	85	9.55459	3.15609	6.00648	0.348532	2	82	21.9348	2.34215e-08	15	IFIT3	interferon induced protein with tetratricopeptide repeats 3	c2
ENSG00000112992	85	13.5753	0.781664	6.00806	0.242913	2	82	13.155	1.10909e-05	15	NNT	nicotinamide nucleotide transhydrogenase	c2
ENSG00000107201	85	9.83651	1.07849	6.00907	0.160333	2	82	7.82889	0.000773368	15	DDX58	DExD/H-box helicase 58	c2
ENSG00000071909	85	7.47294	1.45914	6.01035	0.407583	2	82	28.208	4.76131e-10	15	MYO3B	myosin IIIB	c2
ENSG00000198464	85	14.4162	0.827397	6.01058	0.0796127	2	82	3.54646	0.0333269	15	ZNF480	zinc finger protein 480	c2
ENSG00000104880	85	6.5939	1.28708	6.01507	0.10192	2	82	4.65294	0.0121876	15	ARHGEF18	Rho/Rac guanine nucleotide exchange factor 18	c2
ENSG00000059377	85	5.52199	0.851331	6.01872	0.215928	2	82	11.2911	4.6622e-05	15	TBXAS1	thromboxane A synthase 1	c2
ENSG00000254737	85	8.08216	0.523143	6.02005	0.0756604	2	82	3.35599	0.0397277	15	OR10G4	olfactory receptor family 10 subfamily G member 4	c2
ENSG00000253771	85	6.7447	1.52503	6.02196	0.288289	2	82	16.6077	8.79914e-07	15			c2
ENSG00000002746	85	12.4272	1.43257	6.02258	0.0889822	2	82	4.00461	0.0219079	15	HECW1	HECT, C2 and WW domain containing E3 ubiquitin protein ligase 1	c2
ENSG00000231256	85	8.2749	1.26839	6.02548	0.148089	2	82	7.12707	0.00140014	15	CFAP97D1	CFAP97 domain containing 1	c2
ENSG00000204967	85	15.4774	0.625004	6.0266	0.121409	2	82	5.66562	0.00495746	15	PCDHA4	protocadherin alpha 4	c2
ENSG00000121207	85	7.67651	0.776612	6.02667	0.157497	2	82	7.66451	0.000888038	15	LRAT	lecithin retinol acyltransferase	c2
ENSG00000165891	85	5.19204	1.42347	6.02719	0.275692	2	82	15.6058	1.80656e-06	15	E2F7	E2F transcription factor 7	c2
ENSG00000142655	85	3.72015	1.4012	6.02742	0.224081	2	82	11.8405	3.03724e-05	15	PEX14	peroxisomal biogenesis factor 14	c2
ENSG00000032219	85	5.52897	1.63978	6.0278	0.400313	2	82	27.369	7.85049e-10	15	ARID4A	AT-rich interaction domain 4A	c2
ENSG00000168959	85	6.28795	1.11372	6.02787	0.17639	2	82	8.78083	0.00035042	15	GRM5	glutamate metabotropic receptor 5	c2
ENSG00000179295	85	13.2931	1.24265	6.0282	0.179853	2	82	8.99102	0.000294826	15	PTPN11	protein tyrosine phosphatase non-receptor type 11	c2
ENSG00000138757	85	12.5268	1.91052	6.03147	0.165182	2	82	8.11249	0.000609911	15	G3BP2	G3BP stress granule assembly factor 2	c2
ENSG00000186187	85	6.87373	2.4157	6.03513	0.312716	2	82	18.6551	2.10179e-07	15	ZNRF1	zinc and ring finger 1	c2
ENSG00000153071	85	6.18217	1.02656	6.03708	0.260312	2	82	14.4288	4.27548e-06	15	DAB2	DAB adaptor protein 2	c2
ENSG00000168291	85	7.54724	1.17543	6.03773	0.169638	2	82	8.37605	0.000489743	15	PDHB	pyruvate dehydrogenase E1 subunit beta	c2
ENSG00000145996	85	5.45825	0.341904	6.04292	0.198164	2	82	10.1326	0.000116819	15	CDKAL1	CDK5 regulatory subunit associated protein 1 like 1	c2
ENSG00000101752	85	9.58912	2.79699	6.04539	0.285906	2	82	16.4154	1.00919e-06	15	MIB1	MIB E3 ubiquitin protein ligase 1	c2
ENSG00000258367	85	15.2583	1.17074	6.04544	0.309557	2	82	18.3821	2.53659e-07	15			c2
ENSG00000182134	85	4.9093	1.8746	6.04651	0.416437	2	82	29.2581	2.56802e-10	15	TDRKH	tudor and KH domain containing	c2
ENSG00000196465	85	4.15678	0.842617	6.04913	0.370427	2	82	24.1235	5.76628e-09	15	MYL6B	myosin light chain 6B	c2
ENSG00000087085	85	4.07553	2.0584	6.05152	0.328166	2	82	20.027	8.27464e-08	15	ACHE	acetylcholinesterase (Cartwright blood group)	c2
ENSG00000203705	85	5.30566	0.78133	6.05624	0.296741	2	82	17.3	5.39171e-07	15	TATDN3	TatD DNase domain containing 3	c2
ENSG00000119446	85	4.92785	2.06242	6.05716	0.599935	2	82	61.4833	4.86815e-17	15	RBM18	RNA binding motif protein 18	c2
ENSG00000153391	85	18.1257	1.07739	6.06233	0.272724	2	82	15.3747	2.13639e-06	15	INO80C	INO80 complex subunit C	c2
ENSG00000283434	85	3.78363	0.981609	6.06303	0.118934	2	82	5.53453	0.00556353	15	CSNKA2IP	casein kinase 2 subunit alpha' interacting protein	c2
ENSG00000163673	85	7.92496	5.32909	6.06583	0.330802	2	82	20.2674	7.04275e-08	15	DCLK3	doublecortin like kinase 3	c2
ENSG00000139278	85	4.73121	0.669898	6.06681	0.187631	2	82	9.46968	0.000199473	15	GLIPR1	GLI pathogenesis related 1	c2
ENSG00000102078	85	2.42732	0.76778	6.0681	0.336058	2	82	20.7523	5.0974e-08	15	SLC25A14	solute carrier family 25 member 14	c2
ENSG00000142733	85	8.04857	1.90339	6.06935	0.16719	2	82	8.23092	0.000552562	15	MAP3K6	mitogen-activated protein kinase kinase kinase 6	c2
ENSG00000014919	85	6.33502	1.20271	6.0696	0.237617	2	82	12.7787	1.47607e-05	15	COX15	cytochrome c oxidase assembly homolog COX15	c2
ENSG00000167842	85	3.92362	2.05744	6.06987	0.401775	2	82	27.536	7.10326e-10	15	MIS12	MIS12 kinetochore complex component	c2
ENSG00000183023	85	11.84	1.83978	6.07157	0.120371	2	82	5.61056	0.00520332	15	SLC8A1	solute carrier family 8 member A1	c2
ENSG00000161996	85	10.7714	1.61913	6.0748	0.271394	2	82	15.2719	2.30249e-06	15	WDR90	WD repeat domain 90	c2
ENSG00000078124	85	19.3144	0.802725	6.0779	0.207831	2	82	10.7566	7.10445e-05	15	ACER3	alkaline ceramidase 3	c2
ENSG00000109771	85	5.48786	0.453984	6.08044	0.121259	2	82	5.65767	0.00499223	15	LRP2BP	LRP2 binding protein	c2
ENSG00000187097	85	6.64757	1.44172	6.0852	0.346033	2	82	21.6943	2.7403e-08	15	ENTPD5	ectonucleoside triphosphate diphosphohydrolase 5 (inactive)	c2
ENSG00000184156	85	7.09046	1.6572	6.08869	0.266145	2	82	14.8693	3.09051e-06	15	KCNQ3	potassium voltage-gated channel subfamily Q member 3	c2
ENSG00000100028	85	7.27087	1.03751	6.09055	0.147219	2	82	7.07799	0.00145995	15	SNRPD3	small nuclear ribonucleoprotein D3 polypeptide	c2
ENSG00000137936	85	6.97823	0.690347	6.09235	0.072743	2	82	3.21644	0.0452069	15	BCAR3	BCAR3 adaptor protein, NSP family member	c2
ENSG00000133056	85	9.38407	2.12995	6.09294	0.298007	2	82	17.4051	5.0078e-07	15	PIK3C2B	phosphatidylinositol-4-phosphate 3-kinase catalytic subunit type 2 beta	c2
ENSG00000137513	85	5.06481	1.22748	6.09611	0.182205	2	82	9.1348	0.000262075	15	NARS2	asparaginyl-tRNA synthetase 2, mitochondrial	c2
ENSG00000108395	85	6.38905	3.01179	6.0969	0.527534	2	82	45.7786	4.45872e-14	15	TRIM37	tripartite motif containing 37	c2
ENSG00000154642	85	5.3525	1.04336	6.0974	0.222426	2	82	11.7281	3.31444e-05	15	C21orf91	chromosome 21 open reading frame 91	c2
ENSG00000204176	85	6.76649	1.97683	6.09962	0.319231	2	82	19.226	1.4223e-07	15	SYT15	synaptotagmin 15	c2
ENSG00000115616	85	5.77834	1.81826	6.1001	0.305034	2	82	17.9957	3.31509e-07	15	SLC9A2	solute carrier family 9 member A2	c2
ENSG00000167468	85	3.75148	1.46955	6.10246	0.159292	2	82	7.7684	0.000813694	15	GPX4	glutathione peroxidase 4	c2
ENSG00000197376	85	3.48183	1.91274	6.10308	0.550701	2	82	50.2533	5.67467e-15	15			c2
ENSG00000102554	85	5.59884	1.736	6.10453	0.164363	2	82	8.06438	0.000634922	15	KLF5	Kruppel like factor 5	c2
ENSG00000198353	85	3.19512	0.644275	6.10525	0.0778361	2	82	3.46064	0.0360689	15	HOXC4	homeobox C4	c2
ENSG00000069329	85	11.7106	1.46208	6.10612	0.0845484	2	82	3.78664	0.0267331	15	VPS35	VPS35 retromer complex component	c2
ENSG00000009724	85	5.30182	1.20546	6.11039	0.105197	2	82	4.82016	0.010491	15	MASP2	MBL associated serine protease 2	c2
ENSG00000154153	85	7.68023	0.810831	6.11051	0.110401	2	82	5.0882	0.00825956	15	RETREG1	reticulophagy regulator 1	c2
ENSG00000116747	85	10.6161	4.33934	6.11261	0.326992	2	82	19.9205	8.88875e-08	15	RO60	Ro60, Y RNA binding protein	c2
ENSG00000003147	85	5.85084	0.490821	6.11359	0.0767827	2	82	3.40992	0.0377973	15	ICA1	islet cell autoantigen 1	c2
ENSG00000168538	85	7.43469	1.72771	6.11557	0.224401	2	82	11.8624	2.98625e-05	15	TRAPPC11	trafficking protein particle complex subunit 11	c2
ENSG00000158201	85	4.56284	1.7243	6.11557	0.362797	2	82	23.3437	9.44935e-09	15	ABHD3	abhydrolase domain containing 3, phospholipase	c2
ENSG00000164188	85	5.25084	1.10951	6.11787	0.0794587	2	82	3.53901	0.0335563	15	RANBP3L	RAN binding protein 3 like	c2
ENSG00000176406	85	15.5643	3.19007	6.12049	0.359487	2	82	23.0112	1.16855e-08	15	RIMS2	regulating synaptic membrane exocytosis 2	c2
ENSG00000150760	85	8.17575	2.10635	6.12121	0.226609	2	82	12.0133	2.65678e-05	15	DOCK1	dedicator of cytokinesis 1	c2
ENSG00000105821	85	6.6991	0.90215	6.12141	0.111281	2	82	5.13381	0.00793132	15	DNAJC2	DnaJ heat shock protein family (Hsp40) member C2	c2
ENSG00000046653	85	4.29247	1.06155	6.12394	0.367289	2	82	23.8005	7.06995e-09	15	GPM6B	glycoprotein M6B	c2
ENSG00000147853	85	6.94804	2.03323	6.12487	0.2556	2	82	14.0779	5.54712e-06	15	AK3	adenylate kinase 3	c2
ENSG00000134852	85	8.60931	2.73465	6.12658	0.264344	2	82	14.7326	3.41711e-06	15	CLOCK	clock circadian regulator	c2
ENSG00000168288	85	3.58407	0.671231	6.12974	0.0750941	2	82	3.32883	0.040738	15	MMADHC	metabolism of cobalamin associated D	c2
ENSG00000165240	85	8.86904	1.99424	6.1321	0.185092	2	82	9.31242	0.000226702	15	ATP7A	ATPase copper transporting alpha	c2
ENSG00000123609	85	7.56383	1.1088	6.13244	0.136312	2	82	6.47084	0.0024583	15	NMI	N-myc and STAT interactor	c2
ENSG00000120451	85	13.1491	1.68853	6.13273	0.0828856	2	82	3.70544	0.0287981	15	SNX19	sorting nexin 19	c2
ENSG00000148513	85	6.68733	1.97401	6.13532	0.263184	2	82	14.6448	3.64528e-06	15	ANKRD30A	ankyrin repeat domain 30A	c2
ENSG00000114446	85	3.85332	1.04941	6.13565	0.338682	2	82	20.9974	4.33346e-08	15	IFT57	intraflagellar transport 57	c2
ENSG00000183032	85	5.77362	1.32383	6.13601	0.517319	2	82	43.9422	1.07172e-13	15	SLC25A21	solute carrier family 25 member 21	c2
ENSG00000120254	85	5.81479	0.766401	6.13654	0.147746	2	82	7.10772	0.00142342	15	MTHFD1L	methylenetetrahydrofolate dehydrogenase (NADP+ dependent) 1 like	c2
ENSG00000188811	85	6.04633	1.38962	6.14022	0.269096	2	82	15.0949	2.61982e-06	15	NHLRC3	NHL repeat containing 3	c2
ENSG00000142149	85	8.4693	1.60562	6.14059	0.304712	2	82	17.9684	3.37877e-07	15	HUNK	hormonally up-regulated Neu-associated kinase	c2
ENSG00000156395	85	4.62761	1.21585	6.14129	0.159276	2	82	7.7675	0.000814304	15	SORCS3	sortilin related VPS10 domain containing receptor 3	c2
ENSG00000166483	85	7.52694	2.62676	6.14352	0.608113	2	82	63.622	2.08731e-17	15	WEE1	WEE1 G2 checkpoint kinase	c2
ENSG00000172728	85	8.02794	0.627454	6.14689	0.100766	2	82	4.59435	0.0128465	15	FUT10	fucosyltransferase 10	c2
ENSG00000281106	85	4.6404	0.907157	6.14832	0.0994247	2	82	4.52645	0.0136559	15	TMEM272	transmembrane protein 272	c2
ENSG00000164327	85	9.69323	1.70946	6.1528	0.268114	2	82	15.0196	2.7681e-06	15	RICTOR	RPTOR independent companion of MTOR complex 2	c2
ENSG00000141527	85	8.58877	1.33395	6.15342	0.103629	2	82	4.73999	0.0112719	15	CARD14	caspase recruitment domain family member 14	c2
ENSG00000159625	85	5.94048	1.23037	6.1537	0.228278	2	82	12.1279	2.43162e-05	15	DRC7	dynein regulatory complex subunit 7	c2
ENSG00000150401	85	5.97062	1.58341	6.15448	0.305173	2	82	18.0075	3.28812e-07	15	DCUN1D2	defective in cullin neddylation 1 domain containing 2	c2
ENSG00000140632	85	5.74518	0.661512	6.15492	0.257031	2	82	14.184	5.12619e-06	15	GLYR1	glyoxylate reductase 1 homolog	c2
ENSG00000175203	85	10.5039	2.18096	6.15593	0.163949	2	82	8.04007	0.000647955	15	DCTN2	dynactin subunit 2	c2
ENSG00000233136	85	6.42874	2.0785	6.15623	0.351698	2	82	22.2421	1.91813e-08	15	USP17L11	ubiquitin specific peptidase 17 like family member 11	c2
ENSG00000134686	85	6.10156	1.52958	6.16126	0.253365	2	82	13.9131	6.27236e-06	15	PHC2	polyhomeotic homolog 2	c2
ENSG00000126838	85	5.24771	1.47089	6.16327	0.219161	2	82	11.5076	3.93571e-05	15	PZP	PZP alpha-2-macroglobulin like	c2
ENSG00000196460	85	3.10651	0.605711	6.16564	0.141531	2	82	6.75942	0.00191742	15	RFX8	regulatory factor X8	c2
ENSG00000154438	85	5.70408	1.64446	6.16659	0.355517	2	82	22.6168	1.50551e-08	15	ASZ1	ankyrin repeat, SAM and basic leucine zipper domain containing 1	c2
ENSG00000198133	85	7.70276	1.55487	6.16664	0.288137	2	82	16.5954	8.87658e-07	15	TMEM229B	transmembrane protein 229B	c2
ENSG00000171180	85	9.64843	1.12702	6.16704	0.20674	2	82	10.6855	7.5167e-05	15	OR2M4	olfactory receptor family 2 subfamily M member 4	c2
ENSG00000101004	85	6.01366	1.96086	6.16773	0.305866	2	82	18.0664	3.15623e-07	15	NINL	ninein like	c2
ENSG00000213096	85	5.49635	0.865327	6.16856	0.129371	2	82	6.0924	0.00341315	15	ZNF254	zinc finger protein 254	c2
ENSG00000117859	85	7.99875	1.04187	6.17099	0.191935	2	82	9.7385	0.000160434	15	OSBPL9	oxysterol binding protein like 9	c2
ENSG00000167528	85	10.1098	3.38527	6.17106	0.337156	2	82	20.8547	4.7627e-08	15	ZNF641	zinc finger protein 641	c2
ENSG00000172766	85	4.71221	0.47053	6.17159	0.0751015	2	82	3.32919	0.0407247	15	NAA16	N-alpha-acetyltransferase 16, NatA auxiliary subunit	c2
ENSG00000109743	85	5.16572	0.741682	6.17191	0.187395	2	82	9.45499	0.000201869	15	BST1	bone marrow stromal cell antigen 1	c2
ENSG00000270392	85	6.8307	0.820425	6.17371	0.501759	2	82	41.2895	3.93558e-13	15	PFN1P2	profilin 1 pseudogene 2	c2
[truncated: 5,439 more rows]
