# Supplementary material for: The mRNA content of plasma extracellular vesicles provides a window into molecular processes in the brain during cerebral malaria
Source: Sci Adv. 2024 Aug 16;10(33):eadl2256. doi: 10.1126/sciadv.adl2256 (PMC11328904; doi:10.1126/sciadv.adl2256)
Supplement: Supplementary file 3 — Tables S1 to S8 [file sciadv.adl2256_tables_s1_to_s8.zip › Table_s5.xlsx]

## Sheet: Sheet 1
	Fig 3B Cluster 1				Fig 3B Cluster 2				Fig 3B Cluster 3				Fig 3B Cluster 4
Term	Gene_Overlap_between geneset and term_c1	P.value_c1	Odds.Ratio_c1	Genes_c1	Gene_Overlap_between geneset and term_c2	P.value_c2	Odds.Ratio_c2	Genes_c2	Gene_Overlap_between geneset and term_c3	P.value_c3	Odds.Ratio_c3	Genes_c3	Gene_Overlap_between geneset and term_c4	P.value_c4	Odds.Ratio_c4	Genes_c4
Trigeminal Neurons	26/144	9.79435e-06	2.9047	GRIA2;AMER2;CSRNP3;PRUNE2;NKAIN2;LRRTM3;MAP2;SCN9A;PIEZO2;CPNE3;SYT4;CA10;SPHKAP;ST8SIA3;ATP2B3;ANK2;MAPK10;LRFN5;DLG2;ADGRB3;NOVA1;RUFY3;ASXL3;CREBRF;SCN2A;DGKH	23/144	0.0389849	1.56051	CADM3;HSPB8;MAGI2;ELAVL4;LSAMP;PHYHIPL;ZDHHC2;TMEM196;GDAP1;DCLK1;SNAP91;SHISA6;ADD2;GRM5;MAP1B;PPP1R1C;LRRTM1;PLP1;MAP6;PHF24;SCN7A;NACAD;ASIC2	16/144	0.378594	1.11662	ADCYAP1R1;STXBP1;NCAN;ATL1;NRXN1;NICN1;AHNAK2;AQP4;STMN4;MMD2;PRKX;KCNAB2;KIF5A;CNTN2;SH3GL2;MAPK4	6/144	0.982576	0.480054	RAB3C;CLVS2;DHCR24;KIF1B;KIF1A;FGF13
Podocytes	27/184	0.000272891	2.26394	COL12A1;PTPRO;SEMA3G;PLOD2;THSD4;CALD1;PLS3;UNC13B;NEBL;TPM1;RASSF8;CDC42BPA;ARHGAP24;CD2AP;PARD3B;ENAH;MYO1B;COL4A1;NFIB;COL4A4;COL4A3;FAT1;CDH13;FAT4;PLPP3;LUC7L2;ADGRL2	31/184	0.00918636	1.66657	YAP1;NCKAP1;ENPEP;PROS1;HSPB8;NPR3;SEMA3E;UACA;EPB41L5;NUAK1;EMC2;PLCE1;THSD7A;TEAD1;CADPS2;STARD13;ARHGEF17;LRRC49;MAGI2;LIFR;LAMB1;HSPA12A;QKI;TJP1;TANC1;COL4A2;ANGPTL2;AMOTL2;DOCK1;MET;OPTN	19/184	0.490811	1.02806	RAB3B;CLIC5;DOCK5;ZBTB8A;COL16A1;FZD4;LAMB2;CTNND1;PRICKLE2;DAB2IP;ILDR2;NAV2;PTPRF;AIF1L;VEGFA;MAFB;DDAH1;SYNPO;TNS2	13/184	0.762898	0.841443	WWTR1;WSB2;LIMCH1;GOLIM4;TCF21;ADCY1;EGFR;EDNRA;ETF1;LMX1B;MAPT;MPDZ;SRGAP1
Immature Neurons	20/136	0.00156305	2.26345	ROBO2;GRIA2;SYT4;AMER2;EPHA7;SRRM4;UNC13A;CSRNP3;CTNND2;ST8SIA3;ATP2B3;ANK2;NPAS3;ROBO1;CREB1;LRRTM3;ADGRB3;NOVA1;NF1;CTNNA2	19/136	0.154391	1.33102	NTRK1;NOTCH3;SLC1A1;ELAVL4;GRIK3;LSAMP;PHYHIPL;ZDHHC22;RND2;NOL4;DCLK1;SNAP91;DPYSL5;STIM2;FAT3;BSN;LRRC4C;PAK3;GPM6B	20/136	0.0542939	1.54429	ADCYAP1R1;NOTCH1;RBFOX3;NCAN;NRXN1;NTRK3;CELF5;GAD2;STMN4;MMD2;SSTR2;TTBK1;CAMKV;NOVA2;KIF5A;KCNQ2;CNTN2;HIVEP2;NES;MAPK4	9/136	0.802262	0.78435	RAB3C;CUL5;CLVS2;KIF1B;PAX6;KIF1A;PROX1;FEZF2;POU3F2
Ependymal Cells	19/136	0.0036432	2.13027	PTPRT;SPEF2;DNAAF1;LRRIQ1;DNAH6;VWA3A;ADH7;ENKUR;TMEM212;ARMC3;ERICH3;MYB;ZBBX;CFAP47;EFHC1;RGS22;CFAP43;CFAP54;CFAP44	14/136	0.630077	0.938121	SPAG17;DRC7;DNAH2;SPAG6;HSPA2;VWA3B;CELSR2;TMEM232;CFAP100;CFAP221;NME9;HYDIN;ANGPTL2;SAXO2	11/136	0.818671	0.784271	SPATS1;KRT15;PLXNB2;AQP4;CFAP65;PLTP;MYO16;AQP1;GFAP;CCDC40;PPIL6	7/136	0.939843	0.599797	NWD1;SNTN;CHEK2;CFAP70;CROCC;C1ORF87;TMEM231
Glutaminergic Neurons	16/107	0.00371932	2.30479	GRIA1;GABRA2;GRIA2;AMER2;SRRM4;CA10;UNC13A;CSRNP3;SPHKAP;ST8SIA3;ATP2B3;DLG2;LRRTM3;FRRS1L;CTNNA2;SCN2A	21/107	0.00532188	2.00678	GABRA1;KCNC2;MAGI2;SLC1A1;SLC1A2;LSAMP;PHYHIPL;CPLX2;HTR5A;TMEM130;TMEM196;NOL4;SNAP91;GRM1;GLS;GRIN1;BRINP2;GRM5;BSN;ASIC2;TRPM3	20/107	0.00475658	2.0624	ADCYAP1R1;TMEM132B;NCAN;NRXN1;NTRK3;CAMK2A;CELF5;GAD2;STMN4;MMD2;SLC1A6;MEIS2;GABRG2;TTBK1;GRIN2A;PSD2;TNR;CNTN2;SLC17A7;CNTNAP5	3/107	0.99458	0.318513	ATCAY;CLVS2;SCN1A
Gamma (PP) Cells	17/128	0.0094895	2.00686	PTPRT;GRIA2;SYT4;CSRNP3;ST8SIA3;ANK2;ETV1;CXXC4;MAPK10;MEIS1;GAREM1;MAP2;NFIB;NOVA1;CHN2;ASXL3;ADGRL2	24/128	0.0055402	1.89723	CADPS2;IGFBP5;MAOB;SEMA6D;PHYHIPL;LIFR;UNC5C;ABCC9;SEMA3E;PPP1R9A;TMEM196;NOL4;SNAP91;SHISA6;ERBB4;CNTN1;SPARCL1;MAP6;PCDHB4;THSD7A;CNTN4;HMGCLL1;PPARGC1A;PCDHAC2	14/128	0.414718	1.09679	NTRK2;ABCC8;NRXN1;ARX;PLEKHA6;AQP4;SORBS2;KALRN;PBX1;STOX2;RIMBP2;ATP9A;MAPK4;RAPGEF4	8/128	0.840738	0.737705	TOX3;EGR3;LIMCH1;FLRT3;RNF180;PAX6;PROX1;FGF12
Enterochromaffin Cells	15/109	0.0104605	2.08996	SEMA5A;GABRA2;TRPA1;MUC17;DENND2A;SLC38A11;AFP;A1CF;DCN;SI;PIEZO2;MASP1;PLPP3;PCK1;FREM1	18/109	0.0474098	1.62288	PDGFRA;MYOCD;PDE1C;SEMA6D;ANXA13;LSAMP;PHYHIPL;ABCA8;HEPH;HNF4A;RHOJ;PDE3A;ANGPTL2;CNTN4;ALDOB;A2M;PPARGC1A;GRIA3	6/109	0.969117	0.518502	GRIN2A;CDH11;BGN;SORBS2;KALRN;MYLK	8/109	0.689265	0.877395	ITIH5;C1S;SGIP1;ITGA1;TCF21;PROX1;SLC4A4;CFTR
Cajal-Retzius Cells	21/174	0.0124353	1.79955	RIPOR2;GRIA2;SYT4;EPHA7;NLGN1;CSRNP3;MEGF10;ABCC5;ST8SIA3;ANK2;NRG1;ZDBF2;ADGRB3;MAP2;NOVA1;ADAM12;CHN1;FAM171B;EDIL3;DACT1;RALGPS2	16/174	0.798496	0.826934	SMAD1;ACHE;PLPPR5;ZDHHC22;NOL4;DCLK1;SNAP91;PREPL;DPYSL5;KIF5C;MAP1B;MAP6;FAT3;RAB11FIP2;HMGCLL1;GPM6B	18/174	0.489779	1.03014	CNTNAP2;ADCYAP1R1;DIABLO;NCAN;STMN4;PNMA2;PHF21B;NHLH2;SMOC2;NBEA;CAMKV;ZIC2;KIF5A;KCNQ2;CNTN2;ATP13A2;SH3GL2;MAPK4	20/174	0.0837893	1.44493	EMX2;CLSTN2;AATF;RGMB;DNM3;WRAP73;RIMS4;RELN;FLRT3;RNF138;CLVS2;SLITRK5;KIF1B;CCM2;KIF1A;FSD1;MAP9;LNPK;TRIM44;SLC25A46
Vascular Smooth Muscle Cells	14/103	0.0145084	2.05932	LAMA2;COL12A1;DCN;TBX18;ADAMTSL1;COL3A1;CXCL12;COL4A1;CALD1;ADAMTS1;ABI3BP;HMCN1;FAT4;SLIT2	17/103	0.0531201	1.62153	PDGFRA;MYOCD;IGFBP5;CACNA2D1;ELN;ABCA8;THBS2;COL4A2;COL5A1;DAAM2;COL5A2;RHOJ;ITGA8;ANGPTL2;COL6A3;VSTM4;RUNX1T1	9/103	0.721811	0.853922	ADAMTS2;COL15A1;COL16A1;CDH11;BGN;SSC5D;AQP1;MYLK;DDR2	5/103	0.935371	0.564224	EDNRA;C1S;FAP;FLNC;RBMS3
Enteric Neurons	20/166	0.0147176	1.79544	VEZT;GRIA2;SYT4;CA10;CSRNP3;ARHGEF28;ST8SIA3;ATP2B3;ANK2;NMNAT2;EFNA5;MAPK10;FSTL5;ADGRB3;MAP2;NOVA1;ASXL3;TAFA1;STXBP5;IGF2BP3	28/166	0.0126151	1.66799	TSHZ1;ELAVL4;SLC7A14;PHYHIPL;CPLX2;ZDHHC2;CACNA1E;GOLGA7B;LRRTM1;PLCE1;MAP6;SCN7A;ASIC2;LRRC4C;HMGCLL1;CADM3;CACNA2D1;LSAMP;ARHGAP26;TMEM196;GFRA2;DCLK1;SNAP91;SHISA6;TAFA5;MAP1B;CNTN1;NACAD	13/166	0.865046	0.756812	NTRK2;ADCYAP1R1;CASZ1;SHC3;STXBP1;NCAN;NRXN1;STMN4;KALRN;CYTH3;RIMBP2;CNTN2;MAPK4	13/166	0.623577	0.941368	PLEKHA5;DCLK2;AKAP6;RGMB;EML5;MFSD6;RGS3;JPH3;CLVS2;FLOT2;HIVEP3;KIF1B;KIF1A
Beta Cells	18/145	0.0150703	1.85691	PTPRT;ROBO2;GRIA2;SYT4;CASR;CA10;SLC30A8;CSRNP3;CTNND2;ST8SIA3;EFNA5;CXXC4;TGFBR3;MAPK10;ADGRB3;NOVA1;ASXL3;STXBP5	25/145	0.0136445	1.71203	PCSK2;ERO1B;ELAVL4;PHYHIPL;CPLX2;NOL4;LRRTM1;MAP6;FFAR2;LRRC4C;PAK3;HMGCLL1;NTRK1;WSCD2;LSAMP;SMAD9;UNC5D;SEZ6L;TMEM196;HOPX;SNAP91;SHISA6;RIPPLY2;CNTN1;CNTN4	13/145	0.712003	0.878247	PFKFB2;CAMK2B;AMER3;ABCC8;NRXN1;GAD2;DLK1;MAFB;NOVA2;RIMBP2;SH3GL2;MAPK4;RAPGEF4	8/145	0.920361	0.645562	RAB3C;JPH3;IGF2;CLVS2;PAX6;KIF1A;PROX1;FGF12
Distal Tubule Cells	17/137	0.017878	1.85544	CDKL5;NEBL;TSC22D2;UMOD;PIK3C2G;FMO2;TRHDE;SULT1C2;EPB41L4A;WNK1;SCNN1A;SLC16A7;TRPM7;PLA2R1;PCK1;FRK;PTPN3	24/137	0.0128113	1.74524	PIGR;SLC12A3;RBM47;JAG1;TFRC;EGF;INSR;KLHL3;CWH43;GRHL2;SLC8A1;PKHD1;FGD4;MFSD4A;FAM83F;CALB1;TMEM213;COBLL1;CNKSR3;ITGB8;ITGB6;PPARGC1A;MUC20;ZBTB7C	16/137	0.304373	1.18168	GGT6;VDR;SLC22A2;ACOT11;CLCNKB;AQP7;COBL;TFCP2L1;SGMS2;AQP2;CYP3A5;CLMN;MYO5B;MROH7;SLC22A8;PPARA	16/137	0.10142	1.47028	PLA2G4F;MACC1;TMPRSS4;PLEKHA5;ATP10B;TMPRSS2;CACNA1D;SLC5A1;PLD1;ABCA13;ADGRF1;SPTLC3;CMYA5;MYH14;CFTR;PROM2
His Bundle Cells	13/98	0.0217396	2.00122	TPM1;DENND2A;RASSF8;ANK2;ENAH;COL4A1;CALD1;GPR161;SLIT2;DZIP1;ALDH7A1;ZNF532;ADGRL2	23/98	0.000282467	2.52417	NCKAP1;FARP1;CACNA2D1;SEMA6D;SCHIP1;LRRC49;DIXDC1;LIFR;FIGN;LAMB1;IL17RD;GJC1;TJP1;CSRP2;PDE10A;COL4A2;FLRT2;MAP1B;RNF150;TACC2;BVES;MYH10;RUNX1T1	11/98	0.400081	1.12922	ARHGEF10;ZBTB8A;PPFIBP1;MCAM;NOVA2;DPYSL3;CDH11;FBLN1;NAV1;OBSL1;NES	10/98	0.29172	1.26119	WWTR1;EDNRA;PDLIM3;LIMCH1;EML1;MPDZ;LARP6;BMPR1A;GLI2;RBMS3
Chromaffin Cells	15/122	0.0269627	1.83475	SLC12A2;GRIA2;SYT4;UNC13A;CSRNP3;ST8SIA3;ANK2;CDC42BPA;MAPK10;ADGRB3;MAP2;ASXL3;RAPGEF2;FAM171B;SLC26A4	21/122	0.0227668	1.7073	NTRK1;CADM3;CACNA2D1;SEMA6D;ELAVL4;LSAMP;PHYHIPL;LIFR;UNC5D;CPLX2;TMEM196;DCLK1;SNAP91;SHISA6;MAP1B;LRRTM1;NCS1;CNTN1;MAP6;NACAD;ASIC2	12/122	0.579436	0.97354	ADCYAP1R1;SHC3;STXBP1;NRXN1;NOVA2;DPYSL3;RIMBP2;CNTN2;DOC2B;KALRN;MAPK4;RAPGEF4	10/122	0.560259	0.989633	TTLL7;RAB3C;PSD3;IGF2;CLVS2;LRP4;CACNA1D;KIF1B;KIF1A;PLD1
Purkinje Fiber Cells	13/102	0.0291823	1.91087	GRIA1;ROBO2;GRIA2;SRRM4;UNC13A;CSRNP3;ST8SIA3;DENND2A;ANK2;ADGRB3;NOVA1;ASXL3;CTNNA2	25/102	7.43829e-05	2.67458	SEMA5B;SCHIP1;ATP1A2;ZDHHC22;GJC1;LRRTM1;PAK3;GPM6B;TRPM3;RUNX1T1;CADM3;MAGI2;B3GAT1;LSAMP;UNC5D;CPT1C;DCLK1;SNAP91;SHISA6;MAP1B;CNTN1;DCX;PLP1;FAT3;NACAD	12/102	0.3301	1.19121	ADCYAP1R1;TMEM132B;NCAN;NRXN1;NTRK3;NOVA2;KCNQ2;CNTN2;PNMA2;SH3GL2;MAPK4;RGMA	4/102	0.973683	0.451106	RAB3C;ATCAY;CLVS2;KIF1A
GABAergic Neurons	14/113	0.0300701	1.8503	PTPRT;GRIA2;MYBPC1;CA10;SPHKAP;CTNND2;ST8SIA3;ATP2B3;ANK2;NKAIN2;LRFN5;LRRTM3;ADGRB3;MAP2	11/113	0.698514	0.881399	BRINP2;CADM3;GRM5;KCNC2;PHYHIPL;MAP6;ASIC2;HTR5A;HMGCLL1;TMEM196;SNAP91	18/113	0.0336123	1.69739	CAMK2B;NTRK2;ADCYAP1R1;SEMA3C;ABCC8;NCAN;CAMK2A;GAD2;AQP4;STMN4;MMD2;GABRG2;GFAP;PSD2;CNTN2;LRRC3B;SH3GL2;MAPK4	3/113	0.996445	0.30104	SPTBN4;GABBR2;CLVS2
Mesangial Cells	17/148	0.0348011	1.69863	LAMA2;COL12A1;TPM1;FN1;DCN;TBX18;ADAMTSL1;COL3A1;CXCL12;COL4A1;CALD1;ABI3BP;HMCN1;FAT4;PLA2R1;PLPP3;OGT	22/148	0.0815081	1.43236	YAP1;PDGFRA;MEF2C;TAGLN;IGFBP5;ROCK1;THBS2;HOPX;MIB1;DAB2;SRPX2;COL4A2;COL5A1;PLAU;COL5A2;RHOJ;PDE3A;ITGA8;ANGPTL2;COL6A3;AMOTL2;TNS1	16/148	0.422122	1.08254	COL15A1;COL16A1;NNMT;BGN;LTBP2;HSPG2;PML;MYLK;DKK3;EHD2;LATS2;CDH11;COL6A1;MYL9;TNS2;DDR2	9/148	0.8723	0.716164	CSTB;EDNRA;SH3BGRL;SERPINE2;FAM114A1;C1S;FAP;NOCT;DYRK1A
Osteoblasts	17/154	0.0479131	1.62371	LAMA2;ITGA2;COL11A1;COL12A1;F2R;C5AR1;FN1;OSMR;ESR1;DCN;ADAMTSL1;COL3A1;CXCL12;COL4A1;CALD1;HMCN1;PLPP3	21/154	0.166054	1.29418	PDGFRA;TAGLN;IGFBP5;LRP1;MAGED1;INSR;NOD1;ADAMTS12;THBS2;MRC2;C1QTNF1;CALB1;SRPX2;COL4A2;COL5A1;GPER1;COL6A2;COL5A2;ANGPTL2;COL6A3;FGFR2	22/154	0.0590532	1.49298	COL16A1;NNMT;VDR;LAMB2;BGN;LTBP2;SSC5D;HSPG2;RUNX2;FOXO1;CX3CL1;DKK3;EHD2;ADAMTS2;MMP14;CDH11;COL6A1;ITGA5;TLR5;MYL9;TNS2;CD44	11/154	0.737406	0.851675	EFNB2;SLC6A6;EDNRA;P2RX4;FAM114A1;C1S;FAP;LRP4;NF2;NOD2;EPHB4
Bergmann Glia	15/132	0.0490963	1.67702	GRIA1;RFTN2;GRIA2;AMER2;CA10;SPHKAP;ST8SIA3;NPAS3;MAPK10;DLG2;LRRTM3;ADGRB3;RUFY3;CTNNA2;SCN2A	24/132	0.00817162	1.82655	CADM3;ITIH3;MAGI2;SLC1A2;LSAMP;PHYHIPL;ATP1A2;ATP2B2;HTR5A;HOPX;SHISA6;UFL1;GRM5;GRIN3A;KIFBP;TTC21B;PLP1;SPARCL1;A2M;LRRC4C;ATP7A;GPM6B;GRIA3;TRPM3	21/132	0.0234131	1.69587	NTRK2;ADCYAP1R1;HEPACAM;NCAN;NRXN1;NTRK3;CAMK2A;KCNA2;SLC1A3;AQP4;STMN4;MMD2;GFAP;GRIN2A;PSD2;PTPRZ1;TNR;CNTN2;ACSBG1;LRRC3B;RAPGEF4	14/132	0.202591	1.31781	PTCH1;FAM107A;ADCY2;AKAP6;GPR37L1;SLC4A4;EGFR;ZEB2;CDH20;LRRTM2;CLVS2;KIF1B;VIM;SCN1A
Radial Glia Cells	13/114	0.0623481	1.68274	GRIA2;NLGN1;CSRNP3;MEGF10;ANK2;NPAS3;MAPK10;ADGRB3;MAP2;NOVA1;ASXL3;SLIT2;MARK1	21/114	0.0110557	1.855	SEMA5B;NOTCH3;CADM3;IGFBP5;CACNA2D1;SEMA6D;PHYHIPL;ATP1A2;DCLK1;SNAP91;SHISA6;EFS;MAP1B;PLP1;MAP6;FAT3;NACAD;LRRC4C;PDZRN3;GPM6B;RUNX1T1	13/114	0.361919	1.1498	NTRK2;ADCYAP1R1;SHC3;NCAN;SLC1A3;AQP4;DKK3;GFAP;PTPRZ1;DPYSL3;CNTN2;LRRC3B;MAPK4	5/114	0.964268	0.506978	EMX2;CLVS2;DCLK2;LRP4;PAX6
Photoreceptor Cells	16/149	0.0657706	1.57338	GRIA1;GRIA2;SYT4;AMER2;SRRM4;CA10;SPHKAP;ST8SIA3;PCDH15;ATP2B3;FRRS1L;ADGRB3;CTNNA2;STX3;SCN2A;RNF152	26/149	0.0103848	1.73759	PCSK2;CABP5;SLC1A2;ZDHHC22;GRM1;GLS;STRIP2;GRM5;PCBP3;SV2B;NCAM1;PAK3;TRPM3;GABRA1;MAGI2;LSAMP;HSPA12A;SEZ6L;HTR5A;TMEM130;TMEM196;SNAP91;ARHGEF9;SAG;AMPH;CNTN4	17/149	0.331324	1.15078	CNTNAP2;ADCYAP1R1;AMER3;NRXN1;NTRK3;CRX;GAD2;STMN4;MMD2;AP3B2;GABRG2;FRMD3;TNR;CNTN2;CNTNAP5;GPR179;HCN1	13/149	0.463387	1.06003	RAB3C;SGIP1;LIN7A;PROX1;RNPC3;SYNE1;ATCAY;CDH20;GRM6;KCNMA1;CLVS2;KIF1B;SCN1A
Serotonergic Neurons	12/104	0.0664627	1.70488	ADH4;SULT1B1;ACSM3;MMRN1;MUC17;SI;HEPACAM2;SLC40A1;ACSM2A;PCK1;A1CF;FRK	15/104	0.158072	1.38103	TPH2;SLC15A1;UGT1A1;ANXA13;GBA3;CYP3A4;FMO5;SLC6A4;PBLD;CYP2C9;TMEM236;HNF4A;HSD17B2;ALDOB;SLC28A2	4/104	0.994712	0.355743	LIPC;SPINK1;TFPI;CYP3A5	4/104	0.976693	0.442035	VIL1;MOGAT3;SLC5A1;F2RL3
Intercalated Cells	13/118	0.0774664	1.61829	PTPRT;DNAAF1;UMOD;FMO2;RERG;EPB41L4A;SPATA17;TCTN1;EFHC1;RGS22;PLA2R1;SLC26A4;FRK	18/118	0.0886406	1.47607	PIGR;SPAG17;JAG1;DNAH2;NEK5;EGF;WDR31;VWA3B;DCDC1;MFSD4A;CFAP221;TMEM213;ERBB4;HYDIN;ITGB8;TACC2;MUC20;ZBTB7C	10/118	0.762272	0.825575	GGT6;SCNN1B;CLCNKB;BSND;AQP2;CFAP65;SLC22A8;CX3CL1;CCDC40;PPIL6	12/118	0.270231	1.25672	RP1;NWD1;SNTN;ADGRF1;NPHP1;TMPRSS4;CCDC30;CACNA1D;AP1S3;KLK11;FAM227A;PROM2
Embryonic Stem Cells	18/176	0.0777927	1.49007	PIWIL4;ITGA4;FBXO15;ANO6;GULP1;ENAH;PRTG;ARHGAP42;MYO1B;COL4A1;SH3PXD2B;ZIC1;FAT1;PLS3;ITGA6;IL6ST;ALDH7A1;ADGRL2	31/176	0.00479354	1.75931	PIWIL2;YAP1;NCKAP1;PRDM5;UACA;GJC1;ZSCAN10;TEAD1;DSP;SMAD1;KCNIP3;ESRRB;SPRY4;SMAD9;SHROOM3;ADGRA3;LIFR;LAMB1;IL17RD;SMAD5;PUM2;TJP1;FRAS1;COL4A2;PARD3;KIT;CD9;AMOTL2;DSG2;DOCK1;ABCG2	16/176	0.704811	0.891696	CTNND1;FBLN1;NAV2;ZFX;PTK2;PTPRF;PML;TRIM28;TSPAN6;BCL3;COL4A6;SERPINH1;TAF8;CD59;PROM1;NES	18/176	0.205911	1.26569	SMAD2;TEAD4;SMAD4;SMAD3;FBLIM1;BNIP3;STAT3;GPX8;LRP4;FNBP1L;POU5F1;GLI2;LRP6;SUMO2;ERBB2;CTNNA1;CD24;EPHB4
Osteoclast Precursor Cells	12/107	0.0787511	1.65077	CYSLTR1;SP100;PTPRC;APOL6;C5AR1;TFEC;CYBB;DDX60L;TLR6;CSF2RA;BIRC3;TLR2	9/107	0.837197	0.750056	CD86;CSF1R;CYTH4;TRAF6;CARD6;TLR7;TNFRSF11A;TLR4;NFKB1	20/107	0.00475658	2.0624	CD84;ITGAM;NCF2;ITGB2;PTAFR;TNFAIP3;CFLAR;CTSS;NFKB2;MS4A4A;FGR;PTPRE;ADGRE2;CLEC7A;IRF1;ITGAX;LGALS9;EVI2B;IL6R;LAIR1	12/107	0.17365	1.40308	SRGN;CIITA;GPR132;NCF1;LAPTM5;MNDA;TRIM38;LYZ;CD68;TMEM106A;STX11;TYMP
Pyramidal Cells	14/130	0.0797764	1.57768	GRIA1;GRIA2;SYT4;AMER2;SRRM4;CA10;SPHKAP;KCND2;ST8SIA3;ATP2B3;LRRTM3;ADGRB3;MAP2;CTNNA2	19/130	0.112982	1.40345	GABRA1;KCNC2;SATB2;ELAVL4;CPLX2;SEZ6L;SORCS3;HTR5A;TMEM196;SNAP91;GRM1;BRINP2;GRM5;CALB1;LRRTM1;KCNQ3;PHF24;ASIC2;GRIA3	18/130	0.102492	1.43838	ADCYAP1R1;KCNB1;NCAN;NRXN1;PDE2A;CAMK2A;GAD2;STMN4;MMD2;GABRG2;SHISA7;TTBK1;GFAP;GRIN2A;PSD2;KCNQ2;CNTN2;LRRC3B	7/130	0.920668	0.629262	RAB3C;OXTR;CDH20;CLVS2;CCM2;FEZF2;NRGN
Hematopoietic Stem Cells	18/178	0.0845341	1.47129	CD163;HLF;ITGA4;VWF;CLEC12A;SLC40A1;F13A1;CYBB;ARID3A;MEIS1;PTPRC;MMRN1;GPR171;TFEC;ITGA6;ERG;CD36;TLR2	19/178	0.573698	0.977108	NOTCH2;ACVRL1;RGS18;CSF1R;TGFB2;ACE;CPQ;ITGA2B;MPL;MGST1;NCOR2;DAB2;FGD5;CDH2;APC;KIT;TLR4;TNS1;ABCG2	31/178	0.00174552	1.89605	C1QB;C1QA;CSF3R;NOTCH1;FLT3;GIMAP4;GATA2;MS4A4A;PTGS1;ADGRG1;MECOM;ANPEP;STAB1;CD59;LGALS9;PROM1;CD34;NKX2-3;CD33;NFE2;FLI1;PTPRE;GFI1B;TAL1;MYADM;SERPING1;SIGLEC1;CD44;ENG;LTF;C1QC	18/178	0.2196	1.24973	SPI1;ABCB1;EGR3;TRPC6;GFI1;HGF;TET2;HBB;HMGB3;IRAK3;LYZ;PLXDC2;LYL1;HLX;MAFF;TXNIP;MNDA;CD68
Tanycytes	13/121	0.0902263	1.57308	CSRNP3;MEGF10;COL11A1;ANK2;MAPK10;LRFN5;MAP2;ASXL3;SLIT2;PLPP3;EDIL3;ADGRL2;MARK1	21/121	0.0209264	1.72447	SEMA5B;CADM3;TGFB2;IGFBP5;COL25A1;CACNA2D1;SEMA6D;COL23A1;DIO2;LIFR;DCLK1;EFS;MAP1B;MAP6;SCN7A;NACAD;PCDHB4;CRYM;PDZRN3;WASF3;RUNX1T1	9/121	0.871248	0.715964	STOX2;ADCYAP1R1;DPYSL3;CDH11;PRICKLE2;NES;PBX1;MAPK4;DKK3	4/121	0.991968	0.377456	EDNRA;VCAN;LRP4;MPDZ
Chondrocytes	15/146	0.0976946	1.49666	SEMA5A;LAMA2;COL11A1;COL12A1;FN1;DCN;ADAMTSL1;COL3A1;CXCL12;COL4A1;CALD1;TCF4;HMCN1;SOX6;PLPP3	26/146	0.00800111	1.78134	NRP2;TAGLN;LRP1;ELN;ADAMTS12;THBS2;HAPLN1;ACAN;EFS;CREB3L2;COL10A1;PDGFRA;IGFBP5;IL10RA;ATRX;PRG4;COL4A2;COL5A1;DAAM2;COL6A2;COL5A2;RHOJ;ANGPTL2;COL6A3;COL9A3;PDZRN3	20/146	0.0967092	1.42093	COL15A1;COL16A1;VDR;SDC3;PBX3;BGN;LTBP2;RUNX3;RUNX2;DLK1;DKK3;VEGFA;ADAMTS2;MMP14;CDH11;COL6A1;SHOX;SCRG1;ATF4;DDR2	7/146	0.962818	0.55634	EDNRA;COL2A1;C1S;FAP;IGF2;S100A9;S100A8
Myofibroblasts	11/100	0.0994729	1.6146	ADAMTSL1;COL3A1;CXCL12;LAMA2;COL4A1;CALD1;COL12A1;TPM1;FN1;PLPP3;DCN	14/100	0.197216	1.33353	PDGFRA;MYOCD;TAGLN;IGFBP5;LRP1;ELN;THBS2;COL4A2;COL5A1;DAAM2;COL5A2;ANGPTL2;COL6A3;TNS1	12/100	0.305588	1.21842	COL16A1;LAMB2;CDH11;COL6A1;BGN;MYL9;TNS2;AQP1;MYLK;DKK3;GFAP;DDR2	4/100	0.970312	0.460554	EDNRA;C1S;FAP;FLNC
Cardiac Stem And Precursor Cells	12/113	0.107384	1.5522	ENAH;MYO1B;COL4A1;GNA11;COL12A1;FN1;FAT1;PLS3;PLOD2;SLIT2;TBX18;ADGRL2	18/113	0.0635876	1.55419	YAP1;NCKAP1;CACNA2D1;LIFR;FIGN;LAMB1;UACA;TBX4;TJP1;TANC1;NUAK1;COL4A2;CASKIN2;KIT;AMOTL2;TEAD1;DOCK1;ABCG2	10/113	0.713233	0.865894	MESP1;DDAH1;LAMB2;TSPAN6;SERPINH1;DAB2IP;OBSL1;NES;PTPRF;MYH6	11/113	0.332466	1.1967	TEAD4;WWTR1;EDNRA;STC2;GPX8;LRP4;FLNC;MPDZ;LARP6;EGFR;GLI2
Peri-islet Schwann Cells	12/114	0.112682	1.5369	ENAH;CSRNP3;COL4A1;DENND2A;FAT1;ANK2;SLIT2;DZIP1;ALDH7A1;EDIL3;ADGRL2;GULP1	25/114	0.000476253	2.3124	YAP1;NCKAP1;FIGN;NUAK1;EFS;LRRTM1;TEAD1;RUNX1T1;FARP1;IGFBP5;CACNA2D1;SEMA6D;PCDH7;LIFR;HSPA12A;IL17RD;GFRA2;DCLK1;TJP1;COL4A2;TMEM98;MAP1B;PLP1;AMOTL2;PDZRN3	14/114	0.256709	1.25132	COL16A1;SDC3;PRICKLE2;DAB2IP;FBLN1;NAV2;OLFML2A;PBX1;DKK3;DPYSL3;CDH11;OBSL1;NES;VGLL3	9/114	0.608203	0.949835	EDNRA;AGAP1;LRP4;MEIS3;EML1;MPDZ;GPC6;LARP6;GLI2
Reticulocytes	11/103	0.116095	1.5617	NUP205;ITGA4;RFWD3;HEATR1;TIMELESS;IMMT;URB2;TTF2;CD36;TOPBP1;EIF3A	18/103	0.0289819	1.73802	NOP14;TFRC;DDX11;NSUN2;NUP160;NEU3;GANAB;XPO5;DHX37;DHX38;TSR1;NUP98;STT3B;SNRNP200;NEMP1;UGGT1;EIF4G1;EIF3B	12/103	0.342511	1.17806	EFTUD2;MCM3AP;BRPF1;NUP188;INCENP;NCAPD2;PPRC1;POLG;TTI1;MCM2;NOL6;TBRG4	13/103	0.0826437	1.60587	SF3B3;RCC2;ELAC2;PABPC4;YBX1;SSRP1;GLE1;DDB1;CUL4A;POLA2;XPO1;DHX15;KPNB1
Meningeal Cells	12/115	0.118129	1.5219	COL3A1;CXCL12;COL4A1;CALD1;ZIC1;ANK2;FAT4;SLIT2;PLPP3;DCN;ADGRL2;PARD3B	18/115	0.072947	1.52198	PDGFRA;IGFBP5;CACNA2D1;SEMA6D;HSPB8;LIFR;LAMB1;BMP7;TJP1;EFS;COL4A2;MAP1B;ALDH1A2;COL5A2;ANGPTL2;AMOTL2;PDZRN3;RUNX1T1	17/115	0.0689457	1.55298	RAMP2;COL16A1;SLC47A1;FZD4;LAMB2;CHRD;BGN;FBLN1;DKK3;ZIC3;DPYSL3;CDH11;COL6A1;OBSL1;NES;TNS2;DDR2	6/115	0.921903	0.608743	VTN;EDNRA;IGF2;LRP4;EML1;MPDZ
Macrophages	19/204	0.140521	1.34229	IFNAR2;EGLN3;CD163;MARCHF1;CLEC12A;HFE;C5AR1;F13A1;CYBB;RBPJ;HPGDS;NCEH1;PTPRC;CCL5;GPR171;TFEC;LPCAT2;CD36;TLR2	11/204	0.998036	0.463425	CD86;CSF1R;NRP2;DAB2;CYTH4;IL10RA;PPARG;CYTIP;DNASE1L3;TLR4;TREM1	41/204	1.2662e-05	2.27094	CX3CR1;CPM;CD84;CSF3R;ITGAM;NCF2;AQP9;PTAFR;ITGB2;NCF1B;SLA;SAMSN1;CTSS;PIK3R5;MS4A4A;ADGRE5;CLEC7A;CD19;SLCO2B1;STAB1;UCP2;ITGAX;LGALS9;SLC15A3;PLTP;CD33;LAIR1;LRRC25;IL4R;RUNX3;TGFBR1;CHIT1;FGR;DOK2;FMNL1;SLC7A7;MAF;PARVG;SIGLEC1;EVI2B;MYO1F	21/204	0.175993	1.2755	ARL11;CD74;SPI1;SYK;NCF1;NFAM1;LAPTM5;NCF1C;AOAH;LYZ;PARP14;SNX20;GPR132;P2RY6;GPNMB;CTSK;LCP2;MNDA;CD68;S100A8;MYO1G
Ionocytes	11/107	0.140544	1.4963	SLC12A2;SLC9A7;NEBL;ZBBX;CCDC113;LRRIQ1;IL20RA;CFAP47;ADH7;CFAP43;PTPN3	12/107	0.503371	1.03326	PIGR;SPAG17;EYA2;HYDIN;SHROOM3;CGN;VWA3B;TACC2;TSPAN1;GRHL2;ARFGEF3;ZBTB7C	7/107	0.923531	0.623481	PLEKHS1;MYO5B;CLCNKB;TFCP2L1;FUT2;CFAP65;CCDC40	11/107	0.270518	1.27192	CHST9;NWD1;SNTN;KCNMA1;TMPRSS4;AGR2;MYH14;TMPRSS2;C1ORF87;CFTR;SHANK2
Interneurons	27/305	0.143774	1.27016	AMER2;GRIA2;RGS17;LPGAT1;CSRNP3;HLF;CTNND2;PTPRO;LRRTM3;MAP2;PCF11;FRRS1L;CHN1;CTNNA2;SYT4;CA10;UNC13A;CDKL5;ABCC5;ST8SIA3;ATP2B3;ETV1;ZDHHC17;ADGRB3;TIMELESS;ADGRL2;PTPN3	32/305	0.617533	0.958038	PCSK2;KCNK9;KCNC2;PLPPR5;ELAVL4;PHYHIPL;SEMA3E;ZDHHC22;CPLX2;NOL4;CACNA1E;DCAF7;GRM1;BRINP2;GRM5;CALB1;PCBP3;SV2B;LRRTM1;IDS;PDE4A;BSN;CALN1;ACSL4;HSPA12A;HTR5A;TMEM196;OXR1;SNAP91;SHISA6;SCN8A;HAP1	43/305	0.014965	1.47502	RAB3B;ADCYAP1R1;NCAN;NRXN1;ARX;KCNA2;CAMK2A;ILDR2;CELF5;AQP4;STMN4;GATA2;TTBK1;ABR;CACNA1I;CAMKV;PSD2;KIF5A;SLC17A7;HIVEP2;SH3GL2;MAPK4;LYNX1;PRKCB;KCNIP2;GABRA4;PRKCD;GAD2;MMD2;SCAMP1;POU2F2;SHISA8;GABRG2;RGMA;BACE1;PDP1;CACNB1;DISP2;LHX3;NBEA;CAMK4;KCNQ2;CNTN2	24/305	0.632773	0.945943	GABBR2;RAB3C;AGAP1;PAX6;RORA;ADCY1;RORB;SPTY2D1;NRGN;DNM3;EML5;RELN;KCNMA1;PSD3;ELMO1;AAK1;CLVS2;NRIP3;KIF1A;CACNG2;PTPN4;SRGAP1;FGF12;PACSIN1
Spermatozoa	11/108	0.147053	1.4808	CD163;MTMR10;ASAH1;ADAM28;APOL6;ALDH2;ERICH3;ST3GAL6;FMO2;CP;CLN5	10/108	0.75209	0.83378	CSF1R;PIGR;IL1R1;CCPG1;ABHD2;GPR55;HSPA2;TLR4;FMO5;SLC8A1	15/108	0.125044	1.4429	ABCA1;C1QB;CPM;C1QA;AQP9;CFLAR;CTSS;RASSF4;CLMN;SLCO2B1;CCDC170;GSAP;PPARA;GAS7;C1QC	8/108	0.679272	0.886217	SMIM14;CD74;NWD1;DHRS9;C1ORF87;IRAK3;PLD1;SOD2
Anterior Pituitary Gland Cells	13/133	0.153469	1.41485	GRIA1;ROBO2;GRIA2;SYT4;CSRNP3;COL11A1;ST8SIA3;HEPACAM2;MAPK10;ADGRB3;NOVA1;ASXL3;INTS6L	24/133	0.00896849	1.80969	PCSK2;PDGFRA;HFM1;CACNA2D1;SEMA6D;MAGI2;LSAMP;UNC5D;NREP;TMEM130;TMEM196;SNAP91;HEPH;RSPO2;MAP6;AMPH;ASB4;CNTN4;RNF150;PAK3;PDZRN3;GRIA3;TRPM3;RUNX1T1	6/133	0.99402	0.419953	PTPRN;NRXN1;GMPPA;CDH11;RIMBP2;GAD2	3/133	0.999154	0.254447	RAB3C;SGIP1;CLVS2
Follicular Cells	11/110	0.160531	1.45073	ADH4;SPATA6L;SERPINA10;SLC26A7;ACSM2A;PIK3C2G;TTF1;PCK1;A1CF;ACSM2B;FRK	16/110	0.141098	1.39499	PON3;SLC15A1;UGT1A1;KCNIP3;CYP4A11;PLG;PDZK1;CYP3A4;FMO5;SLC6A4;CYP2C9;TPO;C6;HNF4A;HSD17B2;ALDOB	9/110	0.790143	0.794429	LIPC;TG;CYP4F3;AQP7;ACKR2;AGXT;NCMAP;CYP3A5;KNG1	3/110	0.995608	0.309531	SPTLC3;SERPINA7;TSHR
Loop Of Henle Cells	14/147	0.164434	1.37476	VWF;LAMA2;UMOD;FMO2;DCN;SHROOM4;COL3A1;CXCL12;DRAM1;ALDH2;COL4A1;CALD1;TRPM7;PLPP3	19/147	0.248442	1.21588	PDGFRA;SLC12A3;JAG1;IGFBP5;MAOB;LRP1;HSPB8;SLC12A1;PARVB;THBS1;C1QTNF1;COL4A2;LIPG;TNNI1;SPARCL1;ANGPTL2;DOCK1;CGNL1;TNS1	21/147	0.0639502	1.49273	COL16A1;LAMB2;ARID5A;BGN;PRICKLE2;ARHGEF10L;SORBS2;IGF1;CX3CL1;AQP1;DKK3;CDH6;ANO1;ARVCF;KCNT1;ENC1;CDH11;SERPING1;SYNPO;MYL9;TNS2	8/147	0.926974	0.636204	SH3RF2;EDNRA;FAM114A1;C1S;MMRN2;CYYR1;RIN2;NRGN
M?ller Cells	14/147	0.164434	1.37476	SEMA5A;MEGF10;COL11A1;ANK2;CROT;MAPK10;COL3A1;CXCL12;COL4A1;PLPP3;EDIL3;ADGRL2;TLR2;SPC25	23/147	0.0476642	1.5225	PDGFRA;CRB1;CADM3;IGFBP5;CACNA2D1;SEMA6D;HSPB8;LIFR;ATP1A2;THBS2;DCLK1;EFS;COL4A2;COL5A1;HEPH;KIT;PLP1;SPARCL1;MAP6;ANGPTL2;PCDHB4;CRYM;PDZRN3	19/147	0.154875	1.32798	NTRK2;COL16A1;SDC3;BGN;PRICKLE2;SLC1A3;AQP4;NAV2;CLU;DKK3;VEGFA;CNR2;DPYSL3;CDH11;COL6A1;GLUL;NES;SCN4B;CD44	8/147	0.926974	0.636204	COL2A1;ANXA4;FAM107A;LRP4;MPDZ;ITM2B;GSTM5;GNAI2
Neuroendocrine Cells	12/123	0.166899	1.4116	GRIA2;SYT4;AMER2;CA10;CSRNP3;SPHKAP;LRRTM3;ADGRB3;ST8SIA3;MRTFB;ATP2B3;SCN2A	21/123	0.0247291	1.69047	GABRA1;CADM3;NEGR1;KCNC2;ABHD2;ELAVL4;LSAMP;PHYHIPL;CPLX2;HTR5A;TMEM196;SNAP91;SHISA6;BRINP2;GRM5;PDE10A;LRRTM1;PLP1;SPOCK1;ASIC2;LRRC4C	16/123	0.173462	1.33734	ADCYAP1R1;NCAN;NRXN1;CAMK2A;GAD2;AQP4;STMN4;MMD2;GABRG2;TTBK1;GFAP;PSD2;CNTN2;LRRC3B;SH3GL2;SFXN5	4/123	0.992938	0.371071	RAB3C;ATXN1;CLVS2;NRGN
Airway Smooth Muscle Cells	10/99	0.167451	1.46678	ADAMTSL1;COL3A1;CXCL12;COL4A1;CALD1;ADAMTS1;COL12A1;TPM1;RSPO3;DCN	14/99	0.187112	1.34929	PDGFRA;MYOCD;TAGLN;IGFBP5;COL13A1;LOXL1;MRC2;COL4A2;COL5A1;COL6A2;COL5A2;ITGA8;PMP22;COL6A3	12/99	0.293516	1.2325	EHD2;ADAMTS2;JPH2;NNMT;CDH11;COL6A1;SERPINH1;BGN;GDF6;MYL9;DKK3;TBX2	6/99	0.838006	0.714098	EDNRA;FOXF2;IGF2;TCF21;FLNC;GLI2
Mast Cells	21/235	0.168646	1.28234	UNC13B;GPM6A;OSBPL8;VWF;LAMA2;ZDHHC13;FMO2;CDC42BPA;DCN;SHROOM4;ENAH;HPGDS;NCEH1;CXCL12;ALDH2;IL2RA;RAPGEF2;RIOK2;PLPP3;STK32B;CD55	32/235	0.109366	1.29354	ACVRL1;ACHE;MAOB;PDE1C;LRP1;TRANK1;HSPA13;SLC6A4;HS2ST1;SOCS2;PLAU;IDS;A2M;A4GALT;TNS1;PDGFRA;STARD13;IL1R1;PCDH7;DCLK3;LSAMP;ABCA8;TIAM2;ARMCX3;DAB2;ACER3;KIT;SPARCL1;MS4A2;ST6GALNAC3;TLR4;OPTN	18/235	0.915323	0.738029	ABCA1;C1QB;C1QA;COL15A1;NIBAN2;SLA;COBL;MEIS2;PAPSS2;HS3ST1;AQP1;SPRED1;SLCO2B1;SERPING1;CD34;DGKI;C1QC;ITGA9	17/235	0.753361	0.862987	BMPR2;C1S;DUSP1;HGF;RNF180;DAPP1;RAB27B;CFP;SLC4A4;NDST2;DNM3;EDNRA;EPB41L3;CTSG;KCTD12;CYYR1;RIN2
Pluripotent Stem Cells	11/112	0.1746	1.42185	FANCI;HELLS;HDAC2;KDM1A;RFWD3;KNTC1;MCM10;TTF2;TERF1;PHF6;MAD2L1	10/112	0.790853	0.800902	SGO1;SUV39H2;SUPT16H;PARP1;ZGRF1;ESRP1;ZSCAN10;KNOP1;PSIP1;CDC6	15/112	0.155287	1.38309	PIF1;CBX2;SRSF1;VASH2;PRDM14;GATA2;ZFX;HK2;LIN28A;TERT;FANCD2;ZIC3;PPAT;SEPHS1;VRTN	12/112	0.215341	1.33256	BLM;MSH2;NASP;CHEK2;NCL;RCC2;HNRNPU;LIG3;NAP1L1;E2F5;PAICS;POU5F1
Platelets	19/214	0.190447	1.27276	VWF;CLEC12A;HFE;ITGA2;F2R;F13A1;MAPK14;PREX1;ALDH2;MMRN1;CCL5;CD226;NOX5;CD36;TLR6;LTBR;CD46;SLC26A4;GAPT	16/214	0.963415	0.658382	RGS18;ABCA3;ITGA2B;MAP3K7CL;MPL;ATP2A3;TREM1;THBS1;F5;DAB2;FCGR3B;CYTH4;P2RX1;TBXAS1;CD9;TLR4	28/214	0.0908629	1.34847	CD84;CSF3R;ITGAM;NCF2;AQP9;ITGB2;NCF1B;SIRPB2;GIMAP4;RASGRP2;CTSS;PTGS1;ADGRE5;ITGAX;CCR4;LRRC25;SMOX;PRKCD;SIRT3;VEGFA;FGR;F7;DOK2;PPDPF;TREML2;EVI2B;MYL9;MYO1F	28/214	0.0104968	1.68016	FCN1;SPI1;NCF1;GMFG;ITGB3;NCF1C;AOAH;NOD2;STX11;NRGN;GRAP2;ARHGDIB;S100A12;CTSA;SRGN;GPX1;CAVIN2;NFAM1;LAPTM5;HLA-A;PPBP;LYZ;SELL;CD109;HCLS1;LCP2;MNDA;S100A9
Delta Cells	12/131	0.224074	1.31613	PTPRT;MAPK10;GRIA2;SYT4;BCHE;CASR;CSRNP3;ASXL3;RBP1;ST8SIA3;LEPR;ETV1	21/131	0.0453689	1.56682	PCSK2;MAOB;SEMA6D;ELAVL4;PHYHIPL;PRG4;UNC5D;CPLX2;TMEM196;NOL4;SNAP91;SHISA6;LRRTM1;CNTN1;SPARCL1;MAP6;CNTN4;ASIC2;HMGCLL1;PPARGC1A;GRIA3	15/131	0.340303	1.15532	ABCC8;NRXN1;BHLHE41;USH1C;GAD2;PLEKHA6;SORBS2;SORBS1;KALRN;GABRG2;UCP2;RIMBP2;LCORL;MAPK4;RAPGEF4	3/131	0.999022	0.258451	RAB3C;TOX3;PROX1
Oxyphil Cells	9/94	0.226469	1.38155	BTNL9;PDE11A;TFDP2;ACTN2;SCN4A;L2HGDH;ACACB;PIAS2;LRP1B	11/94	0.448812	1.08433	PREX2;ZNF483;HFM1;SYCP2L;ESRRB;PYGM;ATP1A2;ANO5;PTGR2;CD300LG;USP17L11	19/94	0.00236584	2.27315	MYH7B;ADCYAP1R1;HIF3A;SORBS1;USP17L2;SPTB;ACVR2B;LRRC2;RGMA;KBTBD12;CECR2;C10ORF71;SYNPO2L;PTCHD1;FAM110D;NT5C1A;MYL3;SMYD1;MYH6	8/94	0.520786	1.03128	TRIM72;CMYA5;GREB1;CASQ2;ADCY2;MAPT;FGF13;MYLK3
Mesothelial Cells	13/144	0.227233	1.29527	COL12A1;FN1;FMO2;OSMR;DCN;PARD3B;COL3A1;CXCL12;COL4A1;ME2;PKHD1L1;PLA2R1;PLPP3	16/144	0.506342	1.02248	DSP;YAP1;TINAGL1;IGFBP5;CAV2;HSPB8;UACA;TJP1;C1QTNF1;SRPX2;FRAS1;COL4A2;COBLL1;COL5A2;AMOTL2;DOCK1	17/144	0.281409	1.19642	COL16A1;NNMT;LAMB2;BGN;PRICKLE2;KCNAB1;PCSK6;HSPG2;CRLS1;FBXO33;EHD2;ANO1;ADGRD1;BCL3;CDH11;ST3GAL1;TNS2	8/144	0.916865	0.650345	WWTR1;EDNRA;FAM114A1;SDC4;C1S;FLNC;CLDN1;EGFR
Hepatic Stellate Cells	12/132	0.231734	1.30509	ADAMTSL1;COL3A1;CXCL12;LAMA2;COL4A1;CALD1;COL12A1;MYB;RBP1;FN1;PLPP3;DCN	18/132	0.188459	1.29377	PDGFRA;SEMA7A;TAGLN;IGFBP5;ADAMTS12;THBS2;SLC8A1;C1QTNF1;SRPX2;COL4A2;COL5A1;COL6A2;COL5A2;ANGPTL2;COL6A3;PPARG;PDZRN3;VCL	14/132	0.461549	1.05938	COL16A1;NNMT;LAMB2;BGN;DKK3;GFAP;VEGFA;ADAMTS2;CDH11;COL6A1;PPARA;MYL9;TNS2;DDR2	5/132	0.987257	0.434693	EDNRA;RELN;C1S;FAP;HGF
T Helper Cells	13/148	0.257153	1.25662	IL21;P2RY10;GIMAP2;CD3G;GZMK;HPGDS;PTPRC;CCL5;IL2RA;GPR171;CTLA4;LTBR;HAVCR1	9/148	0.984532	0.527593	CYTH4;TBX21;IL10RA;NFATC2;SLAMF6;PPARG;RASAL3;CYTIP;NFKB1	9/148	0.968212	0.57602	GPR174;DOK2;TRAF3IP3;IL4R;CD6;PTGDR2;GIMAP4;STAT6;CCR4	10/148	0.790964	0.802035	ARHGAP30;SELL;GMFG;NKG7;RORA;KLRD1;LCP2;TIGIT;SNX20;MYO1G
Osteocytes	9/98	0.263886	1.31917	ENAH;COL4A1;CALD1;GPR161;TPM1;PLS3;SLIT2;EFNA5;ADGRL2	10/98	0.63511	0.929052	YAP1;NOTCH3;NRP2;CSRP2;COL4A2;GFPT2;AMOTL2;ADAMTS12;IL17RD;LOXL1	8/98	0.783039	0.792559	SERTAD4;AXL;DPYSL3;CDH11;COL4A6;SERPINH1;NES;ADAMTS7	12/98	0.109999	1.55068	EFNB2;WWTR1;EDNRA;FBLIM1;FST;PDPN;RAB13;GPX8;FLNC;PFN1;FGF23;GLI2
Pulmonary Vascular Smooth Muscle Cells	9/99	0.27353	1.30445	CPED1;ADAMTSL1;COL3A1;CXCL12;LAMA2;COL4A1;CALD1;FAT4;DCN	16/99	0.069307	1.58085	PDGFRA;TAGLN;GALNT15;ELN;ABCA8;ADAMTS12;THBS2;DAB2;COL5A1;DAAM2;COL6A2;COL5A2;ANGPTL2;COL6A3;VSTM4;TNS1	11/99	0.413402	1.11633	ZCCHC24;ADAMTS2;COL15A1;CDH11;BGN;SERPING1;SSC5D;MYL9;AQP1;MYLK;DDR2	3/99	0.990567	0.345207	C1S;FAP;HSPB7
Juxtaglomerular Cells	9/103	0.313035	1.24867	SEMA5A;COL3A1;CXCL12;LAMA2;COL4A1;CALD1;COL12A1;TPM1;DCN	12/103	0.448672	1.07892	PDGFRA;MYOCD;TAGLN;EFS;SRPX2;IGFBP5;COL4A2;ELN;ANGPTL2;COL6A3;THBS2;TNS1	14/103	0.152514	1.40685	COL15A1;COL16A1;CPXM2;LAMB2;BGN;AQP1;MYLK;ANO1;SMOC2;ADAMTS2;CDH11;SERPING1;MYL9;TNS2	5/103	0.935371	0.564224	EDNRA;FAM114A1;C1S;FBLIM1;IGF2
Kidney Progenitor Cells	9/105	0.333239	1.22252	ENAH;PRTG;EYA1;GPR161;EYA4;FAT1;SLIT2;DZIP1;ADGRL2	15/105	0.166986	1.3656	YAP1;NCKAP1;CACNA2D1;KCNIP3;LIFR;FIGN;HSPA12A;IL17RD;ZFHX4;KIAA1549;SALL1;CDH2;MAP1B;AMOTL2;TEAD1	6/105	0.960096	0.539572	SERTAD4;DDAH1;IGDCC4;DAB2IP;OBSL1;NES	9/105	0.506955	1.03939	PTPRU;GPX8;LRP4;FLNC;MEIS3;MPDZ;GPC6;LARP6;GLI2
Endothelial Cells (Aorta)	15/185	0.340806	1.15087	ITPRID2;DENND5B;HFE;COL12A1;FN1;ADH7;DCN;BACE2;COL3A1;CXCL12;COL4A1;CALD1;COL4A4;COL4A3;PLPP3	27/185	0.0705033	1.40258	CPQ;HSPB8;ATP2A3;PTPRJ;UACA;FGD5;C1QTNF1;SRPX2;HYAL2;CYP1B1;LMCD1;ACE;AFAP1L1;TMEM184B;IGFBP5;NOS3;EPHX2;MICAL2;KAZALD1;COL4A2;COL5A1;COL5A2;PDE3A;PMP22;ANGPTL2;AMOTL2;DOCK1	24/185	0.118515	1.3345	RAMP2;COL16A1;NNMT;ARHGEF15;FZD4;LAMB2;BGN;WBP1L;GIMAP4;LTBP2;TMTC1;HSPG2;AQP1;EHD2;SHE;CHST12;STAB1;COL6A1;ITGA5;SYNPO;MYL9;TNS2;NKX2-3;ITGA9	8/185	0.988142	0.498575	EFNB2;WWTR1;EDNRA;FAM114A1;C1S;MMRN2;FKBP7;KLK10
Olfactory Epithelial Cells	18/226	0.347605	1.12881	GRAMD1C;CERS5;CADM4;SPEF2;ARL6;CCDC113;LRRIQ1;NRG1;EFNA5;FSTL5;SGPL1;MAP2;SCN9A;ZBBX;CFAP43;NXNL2;TRIM66;MARK1	31/226	0.10592	1.30451	PDE1C;ABHD3;GADL1;SLC4A3;CELSR2;CMIP;GOLGA7B;NCS1;MAP6;PDE4A;SPOCK1;SPA17;PCDHAC2;ARFGEF3;CDKL2;ACBD7;IFT140;LRRC49;HSPA12A;EML2;ANO2;MAPK8IP1;PKIB;KIF9;MORN4;KIFBP;TTC5;WDFY1;CNTN4;RETREG1;RNF220	15/226	0.972766	0.631777	RAB3B;STXBP1;FAM229B;TTC21A;PTPRF;DBNDD1;GNAL;B4GAT1;TOLLIP;ORMDL3;CASKIN1;CEP170B;CNPPD1;SCN4B;ATP9A	16/226	0.777688	0.843023	SPTBN4;PTPRU;CLSTN2;TRAF3IP1;AGAP1;KCTD1;DCDC2;ARHGAP39;MEIS3;LARP6;TMEM231;RIC8B;H2BC21;BORCS7;FGF12;SPTBN2
B Cells Memory	12/147	0.356417	1.15914	SPIB;P2RY8;ADAM28;P2RY10;PTPRC;DENND5B;CD37;IL16;BACH2;FRK;GAPT;RALGPS2	13/147	0.824018	0.792199	CD86;IL10RA;SLC12A1;RHOH;PAX5;RASAL3;CYTH4;BANK1;GNG7;TBX21;SLAMF6;TLR10;CYTIP	19/147	0.154875	1.32798	CD84;CR2;TRAF3IP3;NCF1B;WAS;TMC8;IKZF1;RASGRP2;IKZF3;CORO1A;CTSS;GPR174;FGR;DOK2;PARVG;CD19;SIK1;IL12RB1;EVI2B	13/147	0.443604	1.07597	IGHM;NCF1;GMFG;LAPTM5;NCF1C;NKG7;SNX20;ARHGAP30;SELL;TBC1D10C;BTLA;MNDA;MYO1G
Retinal Ganglion Cells	13/164	0.387437	1.1225	GRIA2;SYT4;CA10;CPNE4;ST8SIA3;POU6F2;LHFPL5;ATP2B3;NELL1;NKAIN3;ADGRB3;THEM4;CDK14	15/164	0.799207	0.822117	GALNT14;STOML1;PLPPR5;SYT16;MTUS2;ZDHHC22;TMEM196;SNAP91;ABLIM3;LRRTM1;MAP6;NACAD;BSN;ASIC2;SCAPER	16/164	0.592554	0.964644	ADCYAP1R1;BRSK2;SMIM18;NCAN;CELF5;STMN4;MMD2;TTBK1;NHLH2;CAMKV;PSD2;KIF5A;KCNQ2;CNTN2;SH3GL2;MAPK4	7/164	0.985206	0.492069	JPH3;DCTN1;CLVS2;KIF1A;FBXO44;BTBD10;FGF12
Fibroblasts	18/232	0.389925	1.0968	LAMA2;COL12A1;FN1;FMO2;DCN;TBX18;ADAMTSL1;GREM1;COL3A1;CXCL12;COL4A1;ABI3BP;COL4A4;COL4A3;COL8A1;NOX4;TCF4;CD55	26/232	0.470343	1.03263	ACVRL1;TAGLN;TNXB;COL13A1;ELN;THBS2;C1QTNF1;SRPX2;CYP1B1;TNS1;PDGFRA;IL1R1;PRG4;LAMB1;NFKB1;CKAP4;INMT;MFAP5;DAB2;KLF6;COL4A2;COL5A1;COL6A2;COL5A2;ANGPTL2;COL6A3	33/232	0.0267767	1.48811	SPON2;NFAT5;COL15A1;COL16A1;NNMT;LRRK1;LTBP2;PCSK6;ADAMTS10;ADAMTS2;UCP2;SERPINH1;PRKCD;BGN;NFATC1;SSC5D;IGF1;FLI1;PBX1;DKK3;FOSL2;VEGFA;FGR;NR4A1;MMP14;ABI3;COL5A3;CDH11;COL6A1;CD300E;MYL9;CD44;DDR2	20/232	0.458229	1.04628	ITIH5;CEBPB;C1S;HGF;PTCH1;STAT3;TCF21;ARAP1;PKD2;KLF2;VTN;EDNRA;ZEB2;FAP;CTSK;ERCC1;PIP4K2A;FKBP7;VIM;GSTM5
B Cells Naive	12/151	0.391609	1.12554	SPIB;ADAM28;P2RY10;PTPRC;IL2RA;CD37;IL16;BACH2;FRK;GAPT;RALGPS2;BIRC3	12/151	0.907781	0.704432	CD86;CYTH4;MME;BANK1;TBX21;IL10RA;SLC12A1;RHOH;SLAMF6;TLR10;RASAL3;CYTIP	22/151	0.0493833	1.52795	CD84;CR2;TRAF3IP3;IL4R;CR1;SIGLEC10;NCF1B;WAS;TMC8;IKZF1;RASGRP2;IKZF3;CTSS;GPR174;FGR;DOK2;PARVG;CD19;SIK1;IL12RB1;EVI2B;MYO1F	17/151	0.119913	1.41047	IGHM;CD74;NCF1;GMFG;DOCK8;MICAL3;NCF1C;NKG7;SNX20;ARHGAP30;SELL;TBC1D10C;BTLA;LCP2;MNDA;ZNF286A;MYO1G
Endothelial Cells	19/246	0.392789	1.09144	BTNL9;GPM6A;CLIC4;VWF;FMO2;ETS1;SELE;DCN;SHROOM4;COL3A1;PTPRB;CXCL12;MMRN1;COL4A1;ADAMTS1;CD36;ERG;CD46;CD55	27/246	0.514296	1.00842	ACVRL1;NRP2;SEMA7A;FLT1;CD82;STAB2;APOLD1;FGD5;C1QTNF1;HYAL2;CYP1B1;MADCAM1;A2M;CD300LG;TNS1;TBX1;PDGFRA;NOS3;LIFR;ABCA8;INMT;RHOJ;SPARCL1;ANGPTL2;CD9;DNASE1L3;ABCG2	25/246	0.513103	1.0098	CCL14;CASZ1;RAMP2;COL15A1;NNMT;SLC2A1;AQP7;WFDC1;AQP1;MYLK;STAB1;SYNPO;CD34;TNS2;GGT5;ARHGEF15;MCAM;BGN;HSPG2;FLI1;IFI27;BCL6B;ENG;C1QC;PLEC	20/246	0.56696	0.980704	SRGN;CARD10;PRKCH;FOXF2;C1S;CAVIN2;USHBP1;ITGB3;ECE1;PCDH12;PROX1;ELK3;RASGRP3;PLAC8;SLC9A3R2;HEY1;PDPN;MMRN2;VWA1;CYYR1
Pancreatic Stellate Cells	9/111	0.394912	1.15023	ADAMTSL1;COL3A1;CXCL12;LAMA2;COL4A1;CALD1;COL12A1;FN1;DCN	14/111	0.322205	1.18157	PDGFRA;TAGLN;IGFBP5;INHBA;ADAMTS12;THBS2;C1QTNF1;SRPX2;COL4A2;COL5A1;COL6A2;COL5A2;ANGPTL2;COL6A3	18/111	0.0286877	1.73408	SPON2;COL15A1;COL16A1;NNMT;TGFB1;DYNLT1;BGN;LTBP2;SSC5D;DKK3;EHD2;MMP11;ADAMTS2;MMP14;CDH11;COL6A1;MYL9;DDR2	3/111	0.995906	0.306649	EDNRA;C1S;FAP
Oligodendrocyte Progenitor Cells	10/125	0.4005	1.13357	GRIA2;CA10;MEGF10;LRRTM3;ADGRB3;MAP2;CTNND2;ST8SIA3;PCDH15;ANK2	14/125	0.4987	1.03173	PDGFRA;CADM3;KCNIP3;PHYHIPL;ATP1A2;ATP2B2;SOX10;DCLK1;SNAP91;BRINP2;LRRTM1;PLP1;NACAD;LRRC4C	16/125	0.190176	1.31266	ADCYAP1R1;SHC3;CNP;NCAN;AQP4;STMN4;MMD2;TTBK1;GFAP;CLIP3;PSD2;TNR;CNTN2;FYN;LRRC3B;MAPK4	4/125	0.993796	0.364898	VCAN;CLVS2;GPR37L1;KIF1A
Enteroendocrine Cells	11/139	0.405236	1.12028	PTPRT;GRIA2;SYT4;CA10;UNC13A;CSRNP3;TRPA1;CTNND2;ASXL3;ST8SIA3;AFP	13/139	0.759658	0.842878	PCSK2;ELAVL4;PHYHIPL;UNC5D;CPLX2;TMEM196;NOL4;SNAP91;ALCAM;RIPPLY2;LRRTM1;ASIC2;HMGCLL1	13/139	0.653214	0.920377	ABCC8;NCAN;PTPRN;NRXN1;ARX;USH1C;GAD2;LHFPL4;SSTR2;TTBK1;VEGFA;RIMBP2;SH3GL2	6/139	0.977121	0.498238	RAB3C;TOX3;CLVS2;PAX6;KIF1A;HAPLN4
Neurons	22/289	0.406535	1.07439	AMER2;GRIA2;SYT4;RGS17;SRRM4;CA10;UNC13A;CSRNP3;KMT2C;ST8SIA3;PRUNE2;MYO5A;ATP2B3;LRRTM3;ADGRB3;FRRS1L;CHN1;ADAM12;ZIC1;ATP6V1H;CTNNA2;SCN2A	35/289	0.277877	1.12903	PCSK2;CSF3;CTTNBP2;SFSWAP;SLC1A1;ELAVL4;PHYHIPL;ARID4A;ZDHHC22;CPLX2;PPP1R9A;NOL4;IFIT3;CMIP;GRM5;CALB1;LRRTM1;BSN;GRIA3;GABRA1;CACNA2D1;ACSL4;PTPN11;HTR5A;TMEM196;TMEM130;SNAP91;CACNB4;VSNL1;SCN8A;NMT1;TRIP11;FLYWCH1;HAP1;RNF220	35/289	0.145066	1.23396	CNTNAP2;ADCYAP1R1;NCAN;NRXN1;HDAC11;CELF5;STMN4;TMEM91;TTBK1;AQP1;MECP2;PSD2;TUBB3;KIF5A;SAFB2;PTK2B;SLC17A7;ZNF445;SH3GL2;RBFOX3;RHBDD2;B3GAT2;NICN1;GAD2;LHFPL4;MMD2;IGF1;SCAMP1;SAFB;GABRG2;DISP2;NBEA;KCNQ2;CNTN2;SCRG1	26/289	0.357007	1.09734	RAB3C;DGKB;RORA;RNPC3;GPATCH8;NRGN;SYNE1;RB1CC1;SACS;CLVS2;KIF1A;CACNG2;SCN1A;PACSIN1;GABBR2;SLC30A9;SLC6A17;PRMT2;SGIP1;PNMA8A;PROX1;DNM3;EML5;KCNMA1;AAK1;RIN1
Purkinje Neurons	12/155	0.427047	1.09382	GRIA2;SYT4;AMER2;SRRM4;CA10;LRRTM3;ADGRB3;CTNND2;ST8SIA3;ATP2B3;CD3G;CTNNA2	25/155	0.0292296	1.57944	CERK;TSHZ1;ELAVL4;GRIK3;ZDHHC22;CPLX2;GRM5;CALB1;PCBP3;LRRTM1;BSN;ASIC2;GRIA3;GABRA1;CNPY1;ATP2B2;SEZ6L;HTR5A;TMEM196;SNAP91;SHISA6;GRIN1;PLP1;PDE5A;PDE9A	21/155	0.0987982	1.40298	CNTNAP2;ADCYAP1R1;NCAN;NRXN1;CAMK2A;KCNA2;CELF5;GAD2;STMN4;MMD2;SLC1A6;SHISA8;GABRG2;TTBK1;PSD2;KIF5A;KCNQ2;CNTN2;HIVEP2;LRRC3B;HCN1	9/155	0.902857	0.681565	RAB3C;ADGRB1;KCNMA1;CLVS2;NRIP3;KIF1A;CACNG2;SHANK2;HDAC6
Smooth Muscle Cells	13/169	0.429868	1.08622	LAMA2;COL12A1;TPM1;SLC38A11;WWP2;DCN;ADAMTSL1;KAT2B;COL3A1;CXCL12;COL4A1;CALD1;NOX4	23/169	0.155259	1.29147	PDGFRA;NOTCH3;NRP2;MYOCD;TAGLN;IGFBP5;ELN;MAP3K7CL;ABCA8;THBS2;GJC1;MFAP5;SMTN;OBSCN;COL4A2;COL5A1;DAAM2;KCNMB1;COL5A2;ITGA8;ANGPTL2;COL6A3;TNS1	22/169	0.127088	1.3395	SPON2;COL15A1;COL16A1;DMPK;LAMB2;BGN;WFDC1;KCNAB1;AQP1;MYLK;DKK3;EHD2;JPH2;AKT2;PRXL2C;CDH11;SYNPO;MYL9;TNS2;MYH6;DDR2;ITGA9	8/169	0.973559	0.548605	EDNRA;C1S;HSPB7;ITGA1;TCF21;PDE4DIP;NF2;ZBTB44
Adipocyte Progenitor Cells	9/115	0.436314	1.10659	ENAH;COL3A1;COL4A1;CALD1;ADAMTS1;COL12A1;PLS3;SLIT2;TBX18	14/115	0.371985	1.13452	YAP1;NOTCH3;IGFBP5;LAMB1;GLI1;UACA;COL4A2;COL5A1;NRG4;COL5A2;HOXC4;AMOTL2;PPARG;TEAD1	12/115	0.494187	1.04011	EHD2;CEBPA;FZD4;LAMB2;STAB1;COL6A1;SERPINH1;DAB2IP;FBLN1;HOXD3;HOXC6;TBX2	6/115	0.921903	0.608743	KANK2;WWTR1;EDNRA;GPX8;EGFR;GLI2
Taste Receptor Cells	9/115	0.436314	1.10659	UNC13C;GRIA2;AMER2;SRRM4;MYT1L;FRRS1L;ST8SIA3;CTNNA2;XKR4	21/115	0.0121763	1.83517	PCSK2;GABRA1;SLC24A4;MCOLN3;ZNF493;WSCD2;KCNC2;B3GAT1;SLC1A2;SLC7A14;ATP2B2;CPLX2;SEZ6L;HTR5A;CACNA1E;ST18;SGSM1;CACNB4;SV2B;FAM153B;GNG7	27/115	2.21439e-05	2.76214	AMER3;CATSPER2;NRXN1;KCNA2;OTUD7A;STMN4;CYP46A1;C4ORF50;GRM4;KCNT1;MOBP;TNR;ST8SIA5;MROH7;CHRNB2;KCNH2;RBFOX3;PRKCB;KCNB1;GAD2;SSTR2;RUNDC3A;AP3B2;MYO15A;CNTN2;CNTNAP5;HCN1	9/115	0.618805	0.940823	KCNJ6;CACNA1A;ADCY2;PROX1;FGF13;CACNG2;MCF2L2;CNDP1;SCN1A
Airway Epithelial Cells	8/103	0.454344	1.09741	ARHGEF37;CEACAM6;IL20RA;FMO2;ADH7;CYP2C18;CP;CLCA4	10/103	0.697092	0.878855	PIGR;FAM83F;CD164L2;TMEM30B;SLC6A14;CWH43;PPL;MUC20;GRHL2;ZBTB7C	6/103	0.954737	0.550759	GGT6;ERBB3;PLEKHS1;SCNN1B;FUT2;AQP1	9/103	0.483339	1.06163	TMPRSS4;MYH14;TMPRSS2;C1ORF87;SLC5A1;CFTR;DUOX2;KLK11;PROM2
T Regulatory Cells	9/117	0.456929	1.08598	GZMK;P2RY10;PTPRC;CCL5;IL2RA;GPR171;CTLA4;IL16;HLA-F	9/117	0.902144	0.680223	CYTH4;IL1R1;TBX21;IL10RA;ITGB8;SLAMF6;IKZF2;RASAL3;CYTIP	15/117	0.198006	1.31493	CD84;TRAF3IP3;ITGB2;SLA;GIMAP4;ITGAE;CTSS;DOK2;MAF;PARVG;CD6;EVI2B;CCR4;JAK3;CNGB1	6/117	0.9291	0.597709	ARHGAP30;SELL;LCP2;AOAH;TIGIT;SNX20
Ciliated Cells	8/104	0.46528	1.08592	CCDC39;TMEM212;DNAAF1;ARMC3;VWA3A;EFHB;ADH7;CFAP43	6/104	0.97581	0.499347	DRC7;CFAP100;CCDC187;SPAG6;VWA3B;SAXO2	5/104	0.983256	0.44942	SPATS1;TTC21A;CDHR4;CFAP65;PPIL6	4/104	0.976693	0.442035	SNTN;CFAP70;C1ORF87;ECT2L
Peritubular Myoid Cells	9/120	0.487597	1.05646	COL3A1;CXCL12;LAMA2;COL4A1;CALD1;COL12A1;TPM1;PLPP3;DCN	20/120	0.0350713	1.64159	PDGFRA;MYOCD;TAGLN;IGFBP5;LAMC3;ELN;HSPB8;ABCA8;THBS2;UACA;C1QTNF1;COL4A2;TMEM98;KCNMB1;COL5A2;PMP22;CYP1B1;ANGPTL2;COL6A3;TNS1	16/120	0.149873	1.37615	COL15A1;COL16A1;NNMT;FZD4;CPXM2;LAMB2;BGN;HSPG2;AQP1;MYLK;SMOC2;CDH11;COL6A1;MYL9;TNS2;DDR2	4/120	0.991435	0.380731	EDNRA;FAM114A1;C1S;HSPB7
Transient Cells	9/120	0.487597	1.05646	UNC13B;GCLC;ARHGEF37;JUP;APLP2;GNA11;HEPACAM2;GPR107;SLC26A4	16/120	0.232138	1.26014	SCARB2;PPP1R26;DSP;CADPS2;ARHGEF17;MTUS1;ATP1A1;PPL;RAP1GAP;TSPAN15;KIAA1522;DAG1;ITGAV;PCDH1;TSPAN1;DOCK1	21/120	0.0084301	1.90271	LAMA5;SLC43A2;WFS1;LAMB2;CTNND1;HDAC11;HDLBP;CLCNKB;DAB2IP;COBL;PLEKHA6;ARHGEF10L;CDC42BPB;PTPRF;CAMSAP3;MMP15;MYO5B;OGDH;CEP170B;PLXNB2;NFE2L1	8/120	0.78581	0.790745	PTPRU;SDC4;ARHGEF16;ERBB2;CTNNA1;MYH14;VWA1;PLXNB1
Plasmacytoid Dendritic Cells	11/150	0.506681	1.03101	SPIB;MAP3K2;P2RY10;PTPRC;CD8A;MZB1;CYBB;TCF4;CD37;IL16;GAPT	11/150	0.944624	0.645431	CD86;NRP1;CYTH4;IL10RA;CARD6;SLAMF6;TLR7;RASAL3;CYTIP;SLC15A4;ETV6	16/150	0.443968	1.06626	CD84;TRAF3IP3;ITGAM;ITGB2;NCF1B;WAS;SLA;IKZF1;CTSS;PIK3R5;FGR;DOK2;PARVG;ITGAX;EVI2B;MYO1F	23/150	0.00289619	2.02164	IGHM;SPI1;NCF1;BCL11A;GMFG;DOCK8;NFAM1;LAPTM5;NCF1C;NKG7;AOAH;SNX20;ERN1;ARHGAP30;SELL;BLNK;HCLS1;LCP2;MNDA;MCTP2;S100A8;PACSIN1;MYO1G
Alpha Cells	10/136	0.507206	1.03399	PTPRT;MAPK10;SYT4;SLC30A8;CSRNP3;ASXL3;ST8SIA3;PGR;EDIL3;DNALI1	17/136	0.311241	1.16968	PCSK2;IGFBP5;CACNA2D1;SEMA6D;PHYHIPL;TMEM196;NOL4;GLS;TMEM98;PLCE1;MAP6;PCDHB4;CNTN4;HMGCLL1;PDZRN3;GRIA3;RUNX1T1	12/136	0.727779	0.862948	RAMP2;MAFB;DDAH1;ABCC8;ARX;UCP2;USH1C;RIMBP2;PLEKHA6;SORBS2;SH3GL2;RAPGEF4	8/136	0.883888	0.691295	RAB3C;TOX3;FAP;KIF12;PAX6;FXYD5;PROX1;GPC6
Stromal Cells	9/124	0.52776	1.01949	ADAMTSL1;COL3A1;CXCL12;ITGA4;LAMA2;COL4A1;ABI3BP;DCN;TLR2	20/124	0.0472581	1.5781	ACVRL1;PDGFRA;TAGLN;MME;ELN;THBS2;DAB2;SRPX2;COL4A2;COL5A1;COL6A2;COL5A2;KIT;RHOJ;ANGPTL2;COL6A3;ITGAV;MADCAM1;TLR4;TNS1	16/124	0.181723	1.32488	COL15A1;COL16A1;NNMT;BGN;LTBP2;SSC5D;AQP1;DKK3;ADAMTS2;MMP14;COL5A3;CDH11;COL6A1;SERPING1;MYL9;DDR2	4/124	0.99338	0.367959	EDNRA;C1S;FAP;MMRN2
Myoblasts	9/126	0.54743	1.00195	COL3A1;MUSK;COL4A1;CALD1;COL12A1;TPM1;ADAM12;FN1;TTN	21/126	0.0313945	1.64189	YAP1;ACHE;AFAP1L1;IGFBP5;CACNA2D1;ZBTB16;HSPB8;LAMB1;ADAMTS12;UACA;C1QTNF1;SRPX2;COL4A2;COL5A1;COL5A2;ANGPTL2;AMOTL2;LMCD1;TEAD1;PDZRN3;RBM24	14/126	0.391329	1.1165	COL16A1;NNMT;LAMB2;BGN;HSPG2;EHD2;JPH2;TSPAN9;MYL3;COL6A1;NES;TNS2;MYD88;STK40	7/126	0.905111	0.650557	WWTR1;EDNRA;FAM114A1;HSPB7;IGF2;FLNC;EGFR
Satellite Glial Cells	8/114	0.570973	0.982942	PTPRT;GRIA2;CD163;CA10;RTN1;ALDH2;VWF;TDRD6	18/114	0.0681587	1.53792	CSF1R;CADM3;MAOB;GALNT15;SLC1A2;ATP1A2;SEZ6L;SLC8A1;SHISA6;GRM5;PLP1;SPARCL1;PHF24;MAPK1;A2M;TLR4;GRIA3;TNS1	22/114	0.00209427	2.14689	C1QB;C1QA;NTRK2;LYNX1;NRXN1;KCNA2;SLC1A3;TGFA;AQP4;MMD2;MTURN;GFAP;KIAA0513;GRIN2A;MAF;RASSF4;SLCO2B1;SERPING1;GLUL;SCN4B;GAS7;C1QC	5/114	0.964268	0.506978	CDH20;EPB41L3;FAM107A;NDRG2;PLXDC2
Leydig Cells	10/145	0.590211	0.964585	COL3A1;CXCL12;LAMA2;COL4A1;CALD1;COL12A1;FMO2;PLPP3;DCN;PARD3B	18/145	0.314764	1.16049	YAP1;PDGFRA;IGFBP5;MAOB;HSPB8;LIFR;ABCA8;INHBA;THBS2;TJP1;C1QTNF1;EFS;COL4A2;SPARCL1;ANGPTL2;AMOTL2;TACC2;PDZRN3	23/145	0.0189331	1.69057	COL16A1;FZD4;CPXM2;LAMB2;BGN;PLAUR;PRICKLE2;FBLN1;IGF1;DLK1;AQP1;ANO1;SMOC2;MAFB;NR5A2;STAR;CDH11;SERPING1;ACSBG1;SYNPO;GAS6;PDE8A;TNS2	7/145	0.960944	0.560403	EDNRA;LHCGR;FAM114A1;C1S;PTCH1;IGF2;EGFR
T Cytotoxic Cells	7/102	0.597272	0.959556	GZMK;P2RY10;PTPRC;CD8A;GPR171;CTLA4;CD3G	5/102	0.989626	0.420243	TBX21;SLAMF6;ZNF831;RASAL3;CYTIP	4/102	0.993796	0.363044	GPR174;DOK2;TRAF3IP3;CD6	5/102	0.931904	0.570072	SELL;GRAP2;TBC1D10C;NKG7;TIGIT
Melanocytes	9/133	0.613483	0.945034	COL4A1;CALD1;COL12A1;SH3PXD2B;FN1;RASSF8;HMCN1;PLPP3;OSMR	25/133	0.00455252	1.90354	YAP1;TPH2;NRP2;HSPB8;IL24;THBS2;UACA;EPS8;SRPX2;ENPP1;ITGAV;TEAD1;TP63;STARD13;AFAP1L1;LAMB1;TANC1;COL4A2;DCT;COL5A2;PMP22;ANGPTL2;AMOTL2;PPARG;DOCK1	17/133	0.18277	1.31068	TFAP2A;COL16A1;LAMB2;AHNAK2;PRICKLE2;NAV2;HSPG2;DKK3;EHD2;PPFIBP1;MMP14;KLC2;ZC3H7A;COL6A1;PPARA;TNS2;DDR2	6/133	0.968498	0.521948	WWTR1;FAM114A1;GPNMB;FAP;HSPB1;EGFR
T Memory Cells	9/133	0.613483	0.945034	GZMK;SP100;P2RY10;PTPRC;GPR171;GIMAP2;CD3G;IL16;RAPGEF6	8/133	0.981566	0.521669	CYTH4;TBX21;IL10RA;ENPP1;RHOH;SLAMF6;RASAL3;CYTIP	16/133	0.264016	1.22235	TRAF3IP3;SLA;TMC8;GIMAP4;IKZF1;ITGAE;ARHGAP45;GPR174;APBB1IP;DOK2;PARVG;CD6;CD7;EPSTI1;ARHGEF1;EVI2B	15/133	0.136099	1.4128	SEPTIN1;GMFG;NKG7;ARHGAP15;SNX20;ARHGAP30;SELL;GRAP2;TBC1D10C;LCP2;IL7R;TIGIT;S100A9;S100A8;MYO1G
T Cells	11/165	0.635544	0.929833	GZMK;P2RY10;PTPRC;CD8A;CCL5;IL2RA;GPR171;MYB;GIMAP2;CD3G;IL16	14/165	0.871692	0.75671	NOTCH3;CERK;CD81;CD160;SEMA6D;IL10RA;RHOH;RASAL3;IFIT3;HOPX;CYTH4;TBX21;SLAMF6;CYTIP	15/165	0.700982	0.89175	TGIF1;IL32;TRAF3IP3;CREM;TNFAIP3;GIMAP4;GDPD3;DKK3;GPR174;DOK2;FMNL1;PARVG;CD6;CD7;EVI2B	17/165	0.205565	1.27607	SEPTIN1;GMFG;MBD2;NKG7;RORA;SNX20;ARHGAP30;SELL;GRAP2;MAFF;TBC1D10C;NABP1;LCP2;IL7R;TIGIT;JUNB;MYO1G
Adipocytes	14/210	0.642243	0.929684	LAMA2;PDE3B;FMO2;DCN;GULP1;COL3A1;APOL6;CXCL12;ACVR1C;ADAM12;RSPO3;PLPP3;PCK1;TLR2	27/210	0.207127	1.20926	ACVRL1;TAGLN;H6PD;MAOB;LRP1;THBS2;C6;C1QTNF1;SRPX2;CYP1B1;FFAR2;PPARGC1A;TNS1;TBX1;PDGFRA;IL1R1;TNFRSF9;ZBTB16;TFE3;ARNT;ABCA8;DAB2;COL6A2;ANGPTL2;COL6A3;PPARG;TLR4	24/210	0.287386	1.15351	CCL14;COL15A1;NNMT;CAVIN1;FZD4;BGN;LTBP2;AQP1;CYTH3;MC2R;ADAMTS2;PIKFYVE;MYO1C;COL5A3;COL6A1;EPSTI1;TRIP10;SERPING1;STAT6;LPIN1;MYL9;TNS2;PNPLA2;BCAT2	11/210	0.965548	0.610125	MT2A;STEAP4;FAP;FAM114A1;C1S;FST;HSPB7;TCF21;TSPO;MNDA;EGFR
Pinealocytes	7/107	0.647896	0.911332	UNC13C;ZNF891;SRRM4;MYT1L;FRRS1L;XKR4;CDH7	18/107	0.0405277	1.65953	CRB1;ZNF382;SLC7A14;GPR83;TVP23A;KSR2;GABRG3;SLC4A5;GNGT1;MGAT4C;PDE10A;SV2B;STRC;GALR1;CNGA1;SAG;ZBTB8B;ZNF774	23/107	0.000352361	2.46057	PLEKHD1;AMER3;CATSPER2;RBFOX3;KCNB1;CABP4;CREM;CRX;CACNA1F;ADRA1B;SSTR2;AP3B2;DISP2;MAS1;MYO15A;CATSPERG;TNR;PMEPA1;PDE6B;AIPL1;PDZD7;CNGB1;HCN1	10/107	0.39238	1.14361	SLC6A6;KCNJ6;NPFFR1;ATCAY;GRM6;DDX25;ASMT;CACNA1A;MCF2L2;FAM227A
Epsilon Cells	9/138	0.657487	0.908158	ITGA4;COL12A1;EYA4;MASP1;PLPP3;PCK1;A1CF;ADAMTS6;THSD4	15/138	0.544441	0.997363	PON3;ENPEP;MAOB;FAXDC2;COL22A1;ANXA13;ABCA8;CYP3A4;C6;FAM124A;HNF4A;ALDOB;A2M;PPARGC1A;CGNL1	12/138	0.745914	0.849155	F7;SPINK1;FZD4;MYO1A;ARX;CHRD;AQP7;PLEKHA6;SORBS2;SORBS1;PCSK6;KALRN	11/138	0.596732	0.959816	VTN;C1S;CD109;KRT8;S100A6;IGF2;KIF12;PROX1;SERPINA7;XYLB;CORIN
Satellite Cells	9/139	0.665932	0.901124	ENAH;COL3A1;COL4A1;GNA11;COL12A1;SH3PXD2B;PLS3;PLPP3;PARD3B	24/139	0.015175	1.71469	YAP1;NCKAP1;NOTCH3;IGFBP5;HSPB8;ARHGEF17;NFATC2;LIFR;SCRIB;LAMB1;HSPA12A;UACA;TJP1;NUAK1;SRPX2;COL4A2;CASKIN2;COL5A2;DAG1;AMOTL2;NCAM1;TEAD1;DOCK1;MET	14/139	0.542048	0.99966	MESP1;COL16A1;LAMB2;DAB2IP;FOXK1;HSPG2;TBX2;JPH2;DDAH1;COL6A1;OBSL1;NES;TNS2;VAMP2	9/139	0.82204	0.766123	WWTR1;PTPRU;EDNRA;LIMCH1;ERBB2;HMOX1;TCF21;FLNC;EGFR
Pericytes	10/155	0.674104	0.897575	COL3A1;MYO1B;CXCL12;LAMA2;COL4A1;ZIC1;SLC38A11;PLPP3;DCN;TBX18	21/155	0.173521	1.28445	ACVRL1;PDGFRA;NOTCH3;TAGLN;IGFBP5;ELN;ABCC9;ABCA8;GLI1;THBS2;C1QTNF1;COL4A2;DAAM2;COL6A2;COL5A2;GNB4;SPARCL1;ANGPTL2;COL6A3;PDE5A;TNS1	15/155	0.604995	0.955982	COL15A1;RAMP2;COL16A1;MCAM;BGN;DLK1;AQP1;VEGFA;ADAMTS2;ANPEP;CDH11;COL6A1;SERPING1;TNS2;DDR2	8/155	0.94888	0.601316	INPP4B;VTN;EDNRA;STEAP4;C1S;FAP;HSPB7;VIM
Luteal Cells	8/125	0.674946	0.889998	UNC13B;MYO1B;ADAMTS1;GNA11;PLS3;SLC7A2;ADGRL2;PLIN5	13/125	0.613327	0.948988	GAMT;YAP1;EPHX2;HSPB8;ARHGEF17;EPDR1;SLC39A14;ZDHHC9;CASKIN2;DAG1;AMOTL2;TEAD1;BOK	17/125	0.124136	1.40839	B4GALT2;WFS1;LAMB2;PGAM1;CITED4;DAB2IP;PTPRF;AIF1L;DDAH1;TSPAN9;MMP15;COL6A1;CEP170B;AKT1;OBSL1;FKBP5;PCYOX1	13/125	0.234118	1.28887	PTPRU;LHCGR;RORA;DHCR24;EGFR;PC;VWA1;PLXNB1;MPDZ;GAPDH;MOCS1;GPC6;TBC1D16
Crypt Cells	7/110	0.676395	0.884645	PTPRT;SLC12A2;NEBL;ASXL3;IL20RA;FREM1;LGR5	18/110	0.0511459	1.60514	AHCYL2;SEMA6A;IGFBP5;MAOB;TNFRSF19;PPP1R9A;BMP7;HOPX;SHISA6;HEPH;ZNF704;SPARCL1;EPHB2;PCDH1;PDZRN3;PDE9A;FGFR2;ZBTB7C	19/110	0.0135164	1.8718	CLIC5;USH1C;COBL;MSI1;KALRN;PBX1;SMOC2;VANGL2;TERT;DLG3;MYO5B;MCF2L;LRIG1;RIMBP2;B4GALNT3;PROM1;SCN4B;EPHB3;ITGA9	6/110	0.901052	0.638184	TOX3;MYH14;SLC5A1;NDRG2;CFTR;AMOT
Nuocytes	7/110	0.676395	0.884645	GZMK;P2RY10;PTPRC;IL2RA;GPR171;CTLA4;CD3G	6/110	0.984368	0.470379	CYLD;BCL11B;TBX21;SLAMF6;ZNF831;CYTIP	5/110	0.989155	0.423596	GPR174;TRAF3IP3;CD6;GIMAP4;CCR4	4/110	0.983894	0.416877	SELL;RORA;IL7R;TIGIT
Red Pulp Macrophages	7/110	0.676395	0.884645	CD163;CLEC12A;C5AR1;TFEC;SLC40A1;CYBB;TLR2	6/110	0.984368	0.470379	CD86;CSF1R;FCGR3B;CYTH4;TBXAS1;TREM1	18/110	0.0264378	1.75303	LRRC25;C1QA;CSF3R;ITGAM;NCF2;AQP9;NCF1B;SIRPB2;GIMAP4;CTSS;MS4A4A;FGR;SLC7A7;CLEC7A;ITGAX;CD300E;SIGLEC1;MYO1F	10/110	0.426614	1.10912	FCN1;MARCO;SPI1;NCF1;NFAM1;NCF1C;HMOX1;MNDA;AOAH;LYZ
T Follicular Helper Cells	7/110	0.676395	0.884645	GZMK;P2RY10;PTPRC;GPR171;GIMAP2;CD37;IL16	6/110	0.984368	0.470379	CYTH4;TBX21;IL10RA;SLAMF6;RASAL3;CYTIP	14/110	0.216013	1.30375	CD84;TRAF3IP3;ITGB2;SLA;GIMAP4;IKZF1;PIK3R5;FGR;DOK2;PARVG;CD6;EVI2B;IL6R;MYO1F	11/110	0.301072	1.23317	ARHGAP30;SELL;GMFG;TBC1D10C;LAPTM5;NKG7;HCLS1;LCP2;AOAH;SNX20;MYO1G
Microfold Cells	8/126	0.683591	0.882408	SPIB;OAS1;CEACAM6;NFIB;RHBDF2;TNFAIP2;CTSH;LTBR	11/126	0.821645	0.781189	RBM47;KLF5;IL1R1;ANKRD22;NFIC;BHLHE40;GP2;B3GNT3;TCIRG1;FOXP4;ZBTB7B	21/126	0.014438	1.79338	BATF2;IL4R;VDR;SECTM1;SLC8B1;FOSL2;TAPBP;MAPK13;ZFP36;SBNO2;TBC1D2;TNIP1;TMEM127;OAS3;BCL3;RAC2;LRP10;APOL1;CTSD;NFE2L2;CTSB	16/126	0.0563401	1.61828	DTX3L;CEBPD;ANXA4;MVP;CTSZ;HLA-C;TMPRSS2;IFI30;SAT1;TYMP;NFKBIA;MGAT1;SUSD6;CD68;JUNB;S100A11
NK Cells	10/157	0.689605	0.885267	GZMK;P2RY10;PTPRC;CD8A;ITGA2;CCL5;GPR171;PCDH15;CD3G;IL16	12/157	0.931335	0.675054	CYTH4;SEMA6D;ZBTB16;TBX21;IL10RA;KIT;SLAMF6;SERPINB9;RASAL3;CYTIP;DOCK2;HOPX	18/157	0.317222	1.15723	IL32;SPON2;TRAF3IP3;TGFB1;ITGAM;SLA;GIMAP4;FGR;DOK2;HMBOX1;PARVG;CD6;CD7;ITGAX;IL12RB1;EVI2B;CD33;MYO1F	12/157	0.655597	0.916742	ARHGAP30;SELL;CHSY1;GMFG;GRAP2;NKG7;KLRD1;LCP2;AOAH;TIGIT;SNX20;MYO1G
Glomus Cells	8/127	0.692091	0.874945	COL4A1;CALD1;ANK2;SLIT2;IL6ST;PLPP3;EDIL3;ADGRL2	22/127	0.0187925	1.72087	IGFBP5;KCNK9;IL1R1;CACNA2D1;SEMA6D;HSPB8;ARHGEF17;LIFR;FIGN;HSPA12A;GFRA2;DCLK1;NUAK1;COL4A2;MAP1B;MAP6;ANGPTL2;AMOTL2;NACAD;PCDHB4;TEAD1;PDZRN3	11/127	0.744502	0.845546	COL16A1;ABCC8;DPYSL3;SDC3;COL6A1;BGN;PRICKLE2;DAB2IP;OBSL1;NES;DKK3	9/127	0.733253	0.84459	EDNRA;LIMCH1;ARHGEF25;LRP4;VIM;MEIS3;MPDZ;GPC6;LARP6
Granulosa Cells	7/112	0.694569	0.8677	ENAH;COL4A1;ADAMTS1;GNA11;COL12A1;FAT1;PLS3	15/112	0.236049	1.26655	YAP1;NCKAP1;MTCL1;ARHGEF17;FIGN;LAMB1;TJP1;NUAK1;COL4A2;CASKIN2;COL5A2;DAG1;AMOTL2;TEAD1;BOK	13/112	0.337997	1.17316	B4GALT2;LAMB2;MCAM;HJURP;DAB2IP;P3H4;PTPRF;EHD2;DDAH1;TUBB3;SERPINH1;OBSL1;NES	12/112	0.215341	1.33256	TEAD4;PTPRU;STC2;GPX8;LRP4;FLNC;MEIS3;MPDZ;GAPDH;LARP6;EGFR;GLI2
Retinal Progenitor Cells	7/112	0.694569	0.8677	GRIA2;UNC13A;CSRNP3;MEGF10;CTNND2;ANK2;LGR5	15/112	0.236049	1.26655	SEMA5B;GRIK3;PHYHIPL;UNC5D;ZDHHC22;RND2;NOL4;SNAP91;NKAIN1;DPYSL5;MAP1B;SAG;MAP6;LRRC4C;CACNG5	18/112	0.0310776	1.71554	ADCYAP1R1;BRSK2;NOTCH1;NCAN;CELF5;LHFPL4;MSI1;MMD2;NR2E1;PHF21B;STOX2;CAMKV;IGDCC4;PTPRZ1;NOVA2;KCNQ2;CASKIN1;MAPK4	5/112	0.96011	0.516511	RIMS4;CLVS2;LRP4;PAX6;KIF1A
Monocytes	11/176	0.717592	0.867326	RGS2;CD163;PTPRC;OAS1;CLEC12A;C5AR1;FN1;CYBB;CD36;SELE;TLR2	13/176	0.954018	0.650188	CD86;RGS18;CSF1R;ACE;IL10RA;MEFV;TREM1;IFIT3;FCGR3B;CYTH4;PLAU;TLR4;IDO1	26/176	0.0301836	1.55425	IFITM3;CX3CR1;CSF3R;ITGAM;NCF2;AQP9;ITGB2;PTAFR;NCF1B;SIRPB2;CTSS;CLEC7A;PSAP;ITGAX;LGALS9;CD33;LRRC25;MGMT;ADA2;FGR;DOK2;PARVG;CD7;EVI2B;CD44;MYO1F	28/176	0.000605102	2.11597	FCN1;CEBPB;SPI1;NCF1;NCF1C;AOAH;IFI30;CFP;LYST;ZFP36L2;TYMP;NFKBIZ;S100A12;NFAM1;MX1;TET2;LAPTM5;LYZ;RHOC;SNX20;VCAN;SELL;PRTN3;LCP2;MNDA;CD68;S100A9;S100A8
Pulmonary Alveolar Type I Cells	8/131	0.724621	0.846308	COL4A4;COL12A1;RTKN2;COL4A3;SCNN1A;IL20RA;OSMR;THSD4	20/131	0.0753956	1.47799	DSP;YAP1;NOTCH3;TINAGL1;HSPB8;SHROOM3;SEMA3E;PPL;HOPX;TJP1;KIAA1522;AMOTL2;ITGB6;TACC2;A4GALT;PCDH1;TSPAN1;TEAD1;DOCK1;MET	18/131	0.108208	1.42557	CLIC5;LAMA5;COL16A1;LAMB2;CTNND1;DAB2IP;FBLN1;OLFML2A;HSPG2;PTPRF;VEGFA;ANO1;MMP11;CLDN4;SERTAD4;SCNN1B;CEP170B;RADIL	12/131	0.400653	1.11863	WWTR1;PTPRU;EDNRA;FAM114A1;SDC4;FBLIM1;ERBB2;PDPN;PLXNB1;SEMA3F;CLDN1;EGFR
T Cells Naive	6/102	0.743309	0.813292	GZMK;P2RY10;PTPRC;GPR171;CD37;IL16	6/102	0.972103	0.509808	CYTH4;TBX21;IL10RA;SLAMF6;RASAL3;CYTIP	11/102	0.453332	1.07935	GPR174;DOK2;TRAF3IP3;PARVG;CD6;ITGB2;WAS;SLA;GIMAP4;IKZF1;PIK3R5	11/102	0.222076	1.34217	ARHGAP30;SELL;GMFG;GRAP2;TBC1D10C;NKG7;HCLS1;LCP2;AOAH;SNX20;MYO1G
Thymocytes	7/118	0.745003	0.820531	GZMK;P2RY10;PTPRC;CD8A;IL2RA;CD37;IL16	6/118	0.991432	0.436584	CYTH4;TBX21;IL10RA;SLAMF6;RASAL3;CYTIP	18/118	0.0486096	1.61207	TRAF3IP3;NOTCH1;ITGB2;NCF1B;WAS;SLA;TMC8;GIMAP4;IKZF1;CORO1A;PIK3R5;GPR174;FGR;DOK2;PARVG;UCP2;EVI2B;MYO1F	14/118	0.108813	1.49636	NCF1;GMFG;LAPTM5;NCF1C;NKG7;AOAH;SNX20;TSHR;ARHGAP30;SELL;TBC1D10C;HCLS1;LCP2;MYO1G
Dopaminergic Neurons	7/119	0.752806	0.813161	GRIA2;SYT4;UNC13A;CSRNP3;CTNND2;ST8SIA3;SCN2A	14/119	0.422711	1.09105	CADPS2;TENM1;GRIK3;PHYHIPL;ZDHHC22;CPLX2;MYT1;TMEM196;NOL4;SNAP91;DPYSL5;LRRTM1;BSN;HMGCLL1	21/119	0.00766279	1.92223	ADCYAP1R1;BRSK2;ABCC8;NCAN;NRXN1;CELF5;GAD2;LHFPL4;MSI1;STMN4;GABRG2;TTBK1;PHF21B;CAMKV;NOVA2;KIF5A;KCNQ2;CASKIN1;RIMBP2;CNTN2;MAPK4	10/119	0.527783	1.01704	RIMS4;KCNJ6;SMAD3;JPH3;CLVS2;CHD5;LMX1B;KIF1A;MAPT;ADCY1
Pulmonary Alveolar Type II Cells	8/135	0.754758	0.819475	DDX3Y;CAPN8;CEACAM6;SCNN1A;TNFAIP2;CTSH;FMO2;CD36	9/135	0.964974	0.582456	CSF1R;PIGR;RBM47;MUC1;ABCD3;IL1R1;ABCA3;SLC6A14;INMT	13/135	0.610688	0.950766	C1QB;C1QA;CEBPA;CTNND1;TFCP2L1;RUNX3;MS4A4A;IFI27;SLCO2B1;SCNN1B;SIGLEC1;LTF;C1QC	13/135	0.325693	1.18258	SFTPB;STEAP4;CEBPD;PPBP;LYZ;SAT1;TYMP;MARCO;GRK2;SOAT1;CD68;S100A9;DUOX2
B Cells	11/182	0.756984	0.836621	SPIB;P2RY8;P2RY10;PTPRC;MZB1;CD37;IL16;BACH2;CD55;RALGPS2;BIRC3	17/182	0.783611	0.841398	CD86;MME;SEMA6D;TNFRSF9;IL10RA;B3GAT1;RHOH;PAX5;RASAL3;IFIT3;BST1;SPCS3;CYTH4;BANK1;SLAMF6;TLR10;CYTIP	24/182	0.103655	1.36007	CR2;TRAF3IP3;NCF1B;HMGA1;WAS;TMC8;IKZF1;CORO1A;FLI1;CTSS;GPR174;FGR;IGHG1;DOK2;DOK3;PARVG;KLHL6;CD19;POU2AF1;IL21R;IL12RB1;EVI2B;SMAP2;LAIR1	24/182	0.0154553	1.6938	IGHM;CD74;FCMR;NCF1;BCL11A;GMFG;SWAP70;EDEM1;LAPTM5;NCF1C;NKG7;TENT5C;SNX20;RASGRP3;ARHGAP30;SELL;TBC1D10C;BTLA;BLNK;HCLS1;LCP2;CD24;HLA-DQA1;MYO1G
Basophils	10/169	0.772755	0.817921	NT5C3A;CLEC12A;TFEC;F13A1;PDK3;CYBB;SNCAIP;FBXO9;GAPT;TLR2	12/169	0.963378	0.623034	CD86;RGS18;CSF1R;FCGR3B;TEC;OSBPL5;P2RX1;TBXAS1;PLG;MS4A2;TREM1;TLR4	28/169	0.00579715	1.78334	CEBPA;LAMA5;CSF3R;ITGAM;NCF2;AQP9;PTAFR;SIRPB2;GATA2;CTSS;MS4A4A;CLEC7A;STAB1;ITGAX;LGALS9;FADS1;CD33;LRRC25;IL4R;PLEKHG5;H1-3;BACE1;FGR;INF2;FAR2;SIGLEC1;CD44;MYO1F	15/169	0.427761	1.0804	SPI1;HGF;NFAM1;MBOAT1;IRAK3;AOAH;NPL;LYZ;FADS2;GRM6;S100A12;LCP2;MNDA;S100A9;S100A8
Alveolar Macrophages	7/123	0.782303	0.784951	CLEC12A;C5AR1;TFEC;TNFAIP2;CYBB;CD36;TLR2	4/123	0.99954	0.273575	CD86;CSF1R;CYTH4;TREM1	20/123	0.0213978	1.74047	LRRC25;KLHDC4;CSF3R;ITGAM;NCF2;AQP9;ITGB2;PTAFR;NCF1B;SIRPB2;CTSS;MS4A4A;FGR;ADGRE2;CLEC7A;ITGAX;LGALS9;SIGLEC1;EVI2B;MYO1F	16/123	0.0469658	1.66393	FCN1;SPI1;NCF1;NFAM1;LAPTM5;NCF1C;AOAH;IFI30;LYZ;TYMP;MARCO;GPNMB;MNDA;CD68;S100A9;S100A8
Acinar Cells	7/124	0.789251	0.778199	CASR;AMY2B;MUC17;CEACAM6;CYP2C18;A1CF;CTRC	5/124	0.998323	0.342126	PIGR;MUC1;CEACAM7;HNF4A;ALDOB	4/124	0.998978	0.296121	FUT6;SPINK1;ANPEP;EPS8L3	6/124	0.949886	0.562036	ANXA4;TMPRSS2;SLC5A1;LYZ;CFTR;DUOX2
Gastric Chief Cells	6/109	0.797843	0.757733	CHRM3;ALDH2;CEACAM6;SCNN1A;IL20RA;LGR5	11/109	0.651821	0.917581	DSP;ALS2CL;TMEM30B;B3GNT3;AATK;MANSC1;ATP2C2;PCDH1;PPL;FGFR2;TJP3	12/109	0.418281	1.10482	CAMSAP3;VIPR1;CLDN4;ERBB3;RAB3D;ANPEP;PLEKHA6;ARHGEF10L;EPPK1;PRKCZ;EPHB3;LLGL2	10/109	0.415201	1.12038	FA2H;ARHGEF16;ERBB2;AGR2;MYH14;TMPRSS2;KIF12;CD24;EGFR;OVOL2
Parietal Cells	6/111	0.811666	0.743219	PTPRT;HLF;NEBL;CHDH;RAPGEF5;CP	22/111	0.00389569	2.03208	CXADR;MAOB;MTUS1;KIAA1671;PHYHIPL;EBF4;CGN;PPP1R9A;CACNA1H;RAP1GAP;PIK3C2B;SLC22A23;HOOK1;ZNF704;SPARCL1;SLC12A6;PCDH1;DSCAML1;PDE9A;FGFR2;ARFGEF3;ZBTB7C	20/111	0.00723449	1.9713	PPP1R13B;USH1C;HIP1R;COBL;PLEKHA6;AQP4;SORBS2;SORBS1;KALRN;PRKCZ;CAMSAP3;SHH;DLG3;ERBB3;MYO5B;MCF2L;PROM1;FGFR3;ATP9A;MAPK4	11/111	0.311455	1.22077	TOX3;USP54;FAM110C;PTCH1;AGAP1;MYH14;TMPRSS2;PLXNB1;NDRG2;CD24;SHANK2
Osteoclasts	8/144	0.81382	0.764872	CASR;CD163;VWF;ITGA2;TNFAIP2;F13A1;ESR1;TLR2	15/144	0.613074	0.950651	ACVRL1;RGS18;CSF1R;NRP2;LRP1;IL1R1;TNFRSF11A;TREM1;SLC39A14;DAB2;MMP19;ITGAV;EPHB1;TLR4;TNS1	29/144	0.000214798	2.26906	RAB3B;C1QB;CX3CR1;C1QA;AQP9;SLC2A1;ARHGEF10L;MS4A4A;PTGS1;RASSF4;TMEM127;ANPEP;PSAP;STAB1;SLC15A3;CTSD;CTSB;ABCA1;SEMA4D;VDR;MMP14;MAFB;SLC7A7;SERPING1;TGFBI;PLEKHO2;SIGLEC1;ENG;C1QC	18/144	0.0512012	1.58993	SMAD4;THRA;CEBPD;ITGB3;CTSZ;IRAK3;EFNB2;CST3;MARCO;P2RY6;CTSK;KCNMA1;NUMB;HMOX1;KCTD12;CD68;RIN2;ZBTB7A
Clara Cells	6/113	0.824736	0.729248	CAPN8;CEACAM6;SCNN1A;LEPR;FMO2;ADH7	16/113	0.16602	1.35162	PIGR;CD164L2;TMEM30B;SLC6A14;ATP2C2;EVPL;PPL;GRHL2;MUC1;FAM83E;ALS2CL;SCGB3A2;B3GNT3;ITGB6;TSPAN1;MUC20	7/113	0.94572	0.587992	RAB3D;PLEKHS1;SCNN1B;CEACAM5;TFCP2L1;FOXM1;MUC5B	10/113	0.460751	1.07664	ERN1;STEAP4;TMPRSS4;AGR2;TMPRSS2;CYP2E1;SYT8;DUOX2;KLK11;PROM2
Foveolar Cells	6/114	0.830996	0.722457	SULT1C2;CAPN8;CEACAM6;SCNN1A;ANXA10;CYP2C18	8/114	0.938723	0.615837	PIGR;MUC1;FAM83E;CEACAM7;HNF4A;B3GNT3;ITGB6;TSPAN1	7/114	0.948802	0.582465	CLDN4;SPINK1;DMBT1;LIPH;CEACAM5;EPS8L3;PTPRH	9/114	0.608203	0.949835	TMEM184A;ATP8B1;ANXA4;KRT8;AGR2;TMPRSS2;GCNT3;SLC5A1;DUOX2
Choroid Plexus Cells	6/117	0.848703	0.702817	UNC13B;CHMP1A;PLPP3;DNALI1;ADGRL2;PARD3B	20/117	0.0275868	1.69265	SCARB2;NCKAP1;CADPS2;NOTCH3;FARP1;IGFBP5;ARHGEF17;SHROOM2;PHYHIPL;SHROOM3;SLC4A5;TJP1;EFS;TMEM98;MAP6;AMOTL2;PCDHB4;TEAD1;PDZRN3;CGNL1	20/117	0.0128258	1.84875	WFS1;LAMB2;CTNND1;CHRD;PRICKLE2;DAB2IP;COBL;PLEKHA6;ARHGEF10L;SLC4A2;CDC42BPB;PTPRF;AQP1;BACE1;DDAH1;MMP15;CEP170B;OBSL1;FGFR3;ATP9A	14/117	0.103338	1.51097	PTPRU;SLC13A4;AGAP1;KIF12;CLDN1;EGFR;TOX3;FLRT3;MYH14;VWA1;PLXNB1;MPDZ;GPC6;SHANK2
Natural Killer T Cells	6/118	0.854259	0.696504	GZMK;P2RY10;PTPRC;GPR171;IL16;IL12RB2	9/118	0.907242	0.673944	CYTH4;ZBTB16;TBX21;IL10RA;SLAMF6;NCAM1;ZNF831;RASAL3;CYTIP	16/118	0.135181	1.40329	TRAF3IP3;ITGB2;SLA;GIMAP4;IKZF1;PIK3R5;GPR174;FGR;NR4A1;DOK2;PARVG;CD6;IL12RB1;EVI2B;CD44;MYO1F	12/118	0.270231	1.25672	ARHGAP30;SELL;GMFG;GRAP2;NKG7;RORA;LCP2;AOAH;TIGIT;SNX20;IL17RA;MYO1G
Erythroid-like And Erythroid Precursor Cells	8/153	0.861336	0.717047	SPTA1;GYPA;FECH;ITGA4;CLEC12A;CD36;CD55;GAPT	11/153	0.952914	0.631688	RGS18;ALAS2;FCGR3B;EPB41;EPB41L2;P2RX1;HEXA;KIT;ASNS;GAB3;THBS1	22/153	0.0556931	1.50446	RBM38;NFE2;CSF3R;CR1;EPB42;NR1I3;DEFA1;HBA1;COX6B2;RASGRP4;AQP1;DOK2;GFI1B;SLC25A39;TAL1;TREML2;UCP2;TMCC2;ERMAP;DCAF12;CD44;MYO1F	22/153	0.00762974	1.87314	FCN1;GYPC;GMFG;UROS;DEFA3;NKG7;HBB;HBA2;PPBP;HBD;CFP;HTATSF1;LYL1;SLC25A37;UBB;GRAP2;S100A12;MNDA;DEFA1B;S100A9;S100A8;SNCA
Kupffer Cells	7/137	0.864915	0.699886	CD163;CLEC12A;HFE;C5AR1;SLC40A1;CYBB;TLR2	9/137	0.968995	0.57329	CD86;CSF1R;STARD5;CYTH4;IL10RA;CLEC4E;TREM1;DNASE1L3;TLR4	27/137	0.000498797	2.20699	C1QB;C1QA;CSF3R;ITGAM;NCF2;AQP9;ITGB2;PTAFR;NCF1B;SIRPB2;CTSS;MS4A4A;CLEC7A;ITGAX;LGALS9;SLC15A3;PLTP;LRRC25;VDR;CHIT1;FGR;DOK2;PARVG;SIGLEC1;PPARA;MYO1F;C1QC	14/137	0.242973	1.26389	FCN1;SPI1;NCF1;NFAM1;LAPTM5;NCF1C;AOAH;LYZ;TYMP;MARCO;LCP2;MNDA;S100A9;FTL
Astrocytes	8/154	0.865952	0.712097	GRIA2;AMER2;CA10;SPHKAP;LRRTM3;ADGRB3;NFATC3;ETS1	20/154	0.234685	1.22272	CADM3;ITIH3;DIO2;SLC1A2;PHYHIPL;ATP1A2;ATP2B2;HSPA2;SHISA6;GRM5;DAAM2;SLIT1;PLP1;SPARCL1;MAP6;PHF24;NACAD;TEAD1;GPM6B;GRIA3	23/154	0.0355325	1.57363	NTRK2;ADCYAP1R1;NCAN;NRXN1;CAMK2A;SLC1A3;AQP4;MMD2;SLC6A11;SORBS1;SLC1A6;DKK3;GFAP;GRIN2A;PSD2;PTPRZ1;CNTN2;ACSBG1;LRRC3B;FGFR3;SCN4B;MAPK4;RAPGEF4	11/154	0.737406	0.851675	CDH20;LGI4;FAM107A;PLXNB1;HMG20A;GPR37L1;VIM;SLC4A4;S100A8;SLC25A46;SYNE1
Goblet Cells	6/122	0.874827	0.672341	BACE2;CAPN8;MUC17;CEACAM6;SI;SCNN1A	8/122	0.962422	0.572361	GALNT12;PIGR;FAM83E;CEACAM7;B3GNT3;ATP2C2;TSPAN1;TJP3	7/122	0.968334	0.541703	FCGBP;CLDN4;DMBT1;CEACAM5;USH1C;EPS8L3;MUC5B	5/122	0.977208	0.472106	KRT8;AGR2;TMPRSS2;MST1R;OVOL2
Cardiomyocytes	9/174	0.880039	0.708629	SGPL1;LAMA2;ACTN2;PDE4D;TPM1;ATP2A2;XIRP2;CD36;TTN	10/174	0.993671	0.496379	MYOCD;OBSCN;CAV3;HSPB8;TNNI1;ALPK3;PYGM;ATP1A2;TRPV1;RBM24	16/174	0.68744	0.903084	MYH7B;NOTCH1;ADPRHL1;KLHL38;SORBS2;SORBS1;AQP1;JPH2;C10ORF71;SYNPO2L;TNNT2;MYL3;SMYD1;ZFPM2;IP6K3;MYH6	12/174	0.784577	0.819774	MYOM1;EDNRA;PDLIM3;CMYA5;HSPB7;HMGB2;CASQ2;STRN;SLC5A1;FLNC;PDLIM5;FGF23
Decidual Cells	5/106	0.881919	0.643564	GZMK;P2RY10;CD8A;CCL5;GPR171	3/106	0.999532	0.237159	TBX21;SLAMF6;CYTIP	3/106	0.99895	0.258864	IL32;DOK2;CD7	4/106	0.979377	0.43332	SELL;GRAP2;NKG7;TIGIT
Parathyroid Chief Cells	5/106	0.881919	0.643564	CASR;ZFHX2;CTNND2;ANK2;UMOD	14/106	0.262646	1.24614	TRPC7;APP;STARD13;KIRREL2;WWC1;ARHGEF17;ATN1;OGDHL;FOXP4;NOL4;MUC1;SLC7A8;PDZRN3;CAMK1G	13/106	0.26868	1.24927	NTRK2;EPHA8;VDR;WFS1;ABCC8;USP2;AQP2;TTBK1;VEGFA;CAMSAP3;CEP170B;SLC22A8;SH3GL2	7/106	0.784019	0.782841	SPTBN4;SLC6A18;LGI2;VWA1;KIF12;KIF1A;LRP2
Spermatocytes	5/106	0.881919	0.643564	SYCP1;SPATA33;SYCP3;CD46;WDR87	4/106	0.997837	0.319477	NOTCH3;SYCP2;TEX33;GCNA	1/106	0.999984	0.084551	TP73	1/106	0.999894	0.105027	IGF2
Microglia	8/158	0.88318	0.692957	HPGDS;CD163;PTPRC;CLEC12A;C5AR1;LPCAT2;CYBB;OTULINL	10/158	0.982247	0.55054	CD86;MRC2;CSF1R;SALL1;CYTH4;ALDH1A2;IL10RA;TBXAS1;TCIRG1;SLC2A5	38/158	2.72186e-07	2.86153	C1QB;CX3CR1;C1QA;CEBPA;CD84;CSF3R;ITGAM;NCF2;AQP9;ITGB2;PTAFR;NCF1B;SLA;GIMAP4;CTSS;PIK3R5;MS4A4A;PTGS1;CLEC7A;SLCO2B1;UCP2;ITGAX;IL21R;LGALS9;IL6R;LAIR1;LRRC25;FOS;TGFBR1;APBB1IP;FGR;SKI;DOK2;MAFB;PARVG;SIGLEC1;EVI2B;MYO1F	12/158	0.664225	0.910413	P2RY6;SPI1;NCF1;NFAM1;LAPTM5;NCF1C;LCP2;MNDA;AOAH;LYZ;S100A9;S100A8
Megakaryocytes	7/143	0.891456	0.668791	VWF;CLEC12A;IL2RA;C5AR1;MRTFB;F13A1;GAPT	12/143	0.866295	0.747789	RGS18;ACHE;FCGR3B;CYTH4;LRP1;P2RX1;ITGA2B;TBXAS1;MPL;CD9;PPARG;TREM1	23/143	0.016247	1.71894	LRRC25;SPON2;CSF3R;TGFB1;ITGAM;AQP9;ITGB2;NCF1B;WAS;NFATC1;GATA2;RASGRP4;FLI1;VEGFA;FGR;DOK2;PARVG;TSPAN9;ITGAX;IL21R;CD300E;PDE6B;MYO1F	19/143	0.026883	1.70656	FCN1;SPI1;NCF1;GMFG;ITGB3;NFAM1;NCF1C;NKG7;PPBP;PROX1;AOAH;CFP;SNX20;PRAM1;S100A12;LCP2;MNDA;S100A9;S100A8
Epiblast Cells	5/109	0.895921	0.624899	FBN3;EPHA7;CXCL12;WNK3;SYT6	17/109	0.0817834	1.51527	SEMA5B;COL26A1;CXADR;SEMA6A;UNC5D;ZDHHC22;RND2;IL17RD;BMP7;NKAIN1;IGFBPL1;FRAS1;DPYSL5;ADAMTS19;ZSCAN10;MYO3A;FGFR2	16/109	0.0798157	1.53987	CNTNAP2;EPHA8;VASH2;MSI1;ACVR2B;PHF21B;CECR2;LIN28A;VANGL2;GRM4;CAMKV;ZIC3;KCNQ2;PLEKHG4B;VRTN;SPSB4	8/109	0.689265	0.877395	TOX3;RIMS4;COL2A1;SALL2;BCL11A;SOX11;KIF1A;POU5F1
Eosinophils	6/127	0.897062	0.644384	PTPRC;CLEC12A;CCL5;C5AR1;SIGLEC8;GAPT	7/127	0.988352	0.475395	RGS18;CYTH4;IL10RA;IL5RA;IKZF2;RASAL3;CYTIP	20/127	0.0291981	1.67503	LRRC25;CSF3R;TRAF3IP3;ITGAM;PTGDR2;SIGLEC10;ITGB2;NCF1B;WAS;SLA;RASGRP4;CTSS;PIK3R5;FGR;DOK2;PARVG;ITGAX;EVI2B;LAIR1;MYO1F	17/127	0.0328042	1.72047	FCN1;SPI1;NCF1;GMFG;NFAM1;LAPTM5;NCF1C;NKG7;AOAH;CFP;SNX20;ARHGAP30;HCLS1;LCP2;MNDA;S100A9;MYO1G
Myocytes	8/163	0.902093	0.670422	COL3A1;LAMA2;ACTN2;COL4A1;TPM1;ADAM12;XIRP2;TTN	13/163	0.912792	0.707058	POPDC2;NOTCH3;CAV3;HSPB8;PYGM;LAMB1;ARHGAP26;TNNI1;ANGPTL2;ALPK3;CLOCK;DOCK1;MEF2D	13/163	0.848148	0.772078	DOCK5;UNC45B;IL4R;LDB1;KLHL38;PXN;PTK2;JPH2;C10ORF71;MYL3;SMYD1;IP6K3;MYH6	10/163	0.875856	0.722808	EDNRA;PTGIR;MYH2;PDLIM3;CMYA5;HSPB7;CASQ2;MYH14;FLNC;PLD1
Myeloid-derived Suppressor Cells	5/112	0.908461	0.607279	PTPRC;CLEC12A;C5AR1;CYBB;GAPT	6/112	0.986524	0.461452	CD86;RGS18;FCGR3B;CYTH4;CYTIP;TREM1	21/112	0.00373562	2.07091	LRRC25;CSF3R;IL4R;ITGAM;NCF2;AQP9;ITGB2;PTAFR;NCF1B;SIRPB2;CTSS;PIK3R5;FGR;DOK2;PARVG;CLEC7A;ITGAX;CEACAM8;EVI2B;CD33;MYO1F	15/112	0.0428931	1.72064	FCN1;SPI1;NCF1;NFAM1;NCF1C;AOAH;CFP;LYZ;SNX20;ARHGAP30;S100A12;LCP2;MNDA;S100A9;S100A8
Endothelial Cells (Blood Brain Barrier)	5/113	0.912338	0.601624	CADM4;GNA11;SH3PXD2B;FAT1;DZIP1	25/113	0.000413935	2.3388	YAP1;APP;MTCL1;SLC4A3;NUAK1;ALCAM;SALL1;CASKIN2;NCS1;TEAD1;FARP1;ARHGEF17;KCNIP3;TNFRSF19;SHROOM2;LIFR;HSPA12A;MAPK8IP1;TJP1;MAP1B;AMOTL2;NACAD;MEGF8;DOCK1;ABCG2	17/113	0.0603272	1.58551	BRSK2;SHC3;STXBP1;SDC3;TMEM132A;DAB2IP;KAZN;NAV2;CDC42BPB;PTPRF;GFAP;BACE1;DDAH1;ZIC3;CEP170B;OBSL1;FGFR3	14/113	0.0831438	1.57236	PTPRU;SLC13A4;FOXF2;AGAP1;LRP4;ARHGAP39;GPR37L1;MEIS3;LARP6;EGFR;PSD3;PLXNB1;MPDZ;TBC1D16
Enterocytes	10/203	0.920127	0.672587	CPS1;MUC17;SI;SLC40A1;CD36;PCK1;A1CF;CYP2C18;CD55;GULP1	18/203	0.85304	0.794047	SLC15A1;DGAT2;EPHX2;SLC52A1;PDZK1;GBA3;SLC30A10;SLC2A5;CYP3A4;SOX10;GFRA2;GLS;KLF5;HNF4A;PPARG;ALDOB;SLC28A2;ABCG2	17/203	0.821938	0.814209	SPON2;SPINK1;VDR;NR1I3;AQP7;SDSL;AQP1;SMOC2;NR5A2;DMBT1;MYO1A;ANPEP;CDHR2;COL20A1;PMEPA1;EPS8L3;CES2	8/203	0.995438	0.452104	VIL1;FERMT1;HMOX1;UGT2B17;FLOT2;SLC5A1;TTC7A;RGMB
Hepatocytes	11/221	0.92283	0.679805	BCHE;CPS1;HMGCS1;LEPR;OCIAD1;F13B;AFP;PCK1;A1CF;CP;CYP2C18	17/221	0.95566	0.679039	PON3;ABCD3;UGT1A1;ENTPD5;ANXA13;MCC;CYP3A4;GCK;MRPS18C;CYP2C9;C6;GRB14;NNT;HNF4A;TP53INP2;MASP2;ALDOB	19/221	0.799066	0.838005	CEBPA;ZHX2;VDR;NR1I3;AQP9;MAT1A;KNG1;RHOB;C4B;GHR;F7;RCAN1;LIPC;ATP7B;UCP2;SERPINH1;ASL;EPPK1;GLUL	10/221	0.989813	0.522451	ALDH6A1;CPB2;TKFC;FST;BNIP3;CYP2E1;PROX1;SERPINA7;G6PC1;SPTBN1
Neural Stem/Precursor Cells	7/152	0.922944	0.626974	GRIA2;CSRNP3;MEGF10;MAP2;CTNND2;ZIC1;NPAS3	17/152	0.4928	1.03012	SEMA5B;PLPPR5;GRIK3;PHYHIPL;ZDHHC22;RND2;DCLK1;HOPX;SNAP91;IGF1R;NKAIN1;DPYSL5;DCX;PLP1;MAP6;NACAD;GPM6B	19/152	0.191643	1.2777	ADCYAP1R1;BRSK2;NCAN;ARX;SLC1A3;MSI1;PHF21B;GFAP;DLL3;STOX2;CAMKV;PTPRZ1;INAFM2;MGAT5;KCNQ2;CNTN2;PROM1;LHX9;MAPK4	10/152	0.816977	0.779271	TOX3;RIMS4;S100A6;DBX1;CLVS2;SP8;KIF1A;MEIS3;POU3F2;POU3F3
Luminal Epithelial Cells	6/140	0.939668	0.581459	SLC12A2;CEACAM6;SCNN1A;IL20RA;PGR;ESR1	18/140	0.2632	1.20839	DSP;TMEM30B;ANKRD30A;SLC6A14;ATP2C2;EVPL;PPL;GRHL2;SYTL2;C6ORF132;MUC1;KLF5;ESRP1;B3GNT3;CD9;ITGB6;TSPAN1;FGFR2	10/140	0.908256	0.685018	CLDN4;ATP7B;ERBB3;ANPEP;SCNN1B;MYO5B;KRT15;HMGA1;PROM1;LTF	14/140	0.268593	1.2336	TMEM184A;CD74;ANXA1;CEBPD;ARHGEF16;KRT8;TMPRSS2;MST1R;CLDN1;SYT8;OVOL2;STC2;ERBB2;AGR2
Salivary Mucous Cells	4/105	0.947032	0.514489	MUCL1;IL20RA;PLA2R1;LCE1C	6/105	0.977487	0.494275	C6ORF132;DSG1;CWH43;ITGB6;THBS1;TP63	6/105	0.960096	0.539572	ANO1;PGLYRP3;SERPINB12;COL16A1;KRT15;NUPR1	4/105	0.978074	0.437635	COL17A1;SYT8;KLK11;PROM2
Neuroblasts	6/146	0.953391	0.556358	SYT4;EPHA7;UNC13A;CSRNP3;POU6F2;ITGA6	20/146	0.167976	1.30094	SEMA5B;PROS1;TSHZ1;PLPPR5;UNC5D;ZDHHC22;RND2;MYT1;SIRT1;NOL4;SNAP91;NKAIN1;GRM5;IGFBPL1;DPYSL5;KIF5C;ERBB4;MAP1B;DCX;NCAM1	20/146	0.0967092	1.42093	EPHA4;DRAXIN;ADCYAP1R1;BRSK2;NCAN;MSI1;LRP8;PBX1;PHF21B;DLL3;FAM171A2;CAMKV;TUBB3;ZIC3;KIF5A;KCNQ2;CASKIN1;NES;MAPK4;SPSB4	11/146	0.671397	0.902541	RIMS4;EFNA2;JPH3;MAPK7;CLVS2;TACC3;SP8;KIF1A;POU3F2;MARK2;EGFR
Plasma Cells	7/166	0.956177	0.571334	ZBP1;P2RY10;DENND5B;MZB1;CD37;IL16;PIAS1	7/166	0.99942	0.357998	GNG7;ENPP1;CD9;SLAMF6;TGM5;RASAL3;CYTIP	8/166	0.995476	0.449742	FGR;IGHG1;DIABLO;CD19;NCF1B;SIK1;MROH7;MS4A4A	10/166	0.888939	0.708791	IGHM;CD74;ARHGAP30;NCF1;SSR4;UGT2B17;NCF1C;CYCS;CD24;RASGRP3
Germ Cells	10/222	0.959286	0.611675	SPATA17;DDX4;SYCP1;SPATA33;DNAAF1;DNAH6;PARN;TESMIN;BRCA1;WDR87	13/222	0.996817	0.505763	PIWIL2;LRRC57;CCDC138;SPAG6;XRCC2;TEX33;KIAA2012;SORD;TEX35;GCNA;HOOK1;MOV10L1;SPA17	8/222	0.999917	0.33101	DYNLT1;UBE3D;CAMK4;CREM;FAM229A;SPATA3;TULP2;COX6B2	11/222	0.979561	0.575045	CCDC91;DMC1;CCDC30;WDR5;TEX15;DEPDC4;POU5F1;EGFR;STX11;MLH3;TCP11
Enteric Glia Cells	4/111	0.960737	0.485482	PTPRT;MEGF10;ANK2;FREM1	15/111	0.225525	1.27982	CADM3;IGFBP5;MAOB;GRIK3;PHYHIPL;ATP1A2;SOX10;DCLK1;SHISA6;EFS;DAAM2;CNTN1;PLP1;SPARCL1;GPM6B	16/111	0.0905813	1.50728	NTRK2;ADCYAP1R1;RAMP2;NRXN1;AQP4;SORBS1;CX3CL1;AQP1;DKK3;GFAP;SMOC2;PTPRZ1;CNTN2;SCN4B;MAPK4;RAPGEF4	3/111	0.995906	0.306649	LGI4;FAM107A;NDRG2
Pancreatic Progenitor Cells	4/114	0.966282	0.472165	ENAH;CXXC4;SLC7A2;MARK1	10/114	0.808496	0.785412	YAP1;CADPS2;NKAIN1;CXADR;WWC1;SHROOM3;CGN;BMP7;TEAD1;ARFGEF3	16/114	0.108379	1.46089	ABCC8;ARX;HNF4G;USH1C;DAB2IP;COBL;MSI1;PTPRF;PHF21B;AIF1L;CAMSAP3;DDAH1;MMP15;MFNG;FGFR3;MAPK4	12/114	0.233106	1.30629	EFNB2;TOX3;EFNA2;FLRT3;ARHGEF16;MYH14;VWA1;LRP4;PLXNB1;KIF12;RPL23A;KIF1A
Principal Cells	5/136	0.969409	0.495377	APELA;ARHGEF37;SCNN1A;IL20RA;NR3C2	15/136	0.520685	1.01396	DSP;TMEM30B;CGN;ATP2C2;CELSR2;PPL;GRHL2;ESRP1;KIAA1522;B3GNT3;PHACTR1;ITGB6;PCDH1;TSPAN1;ZBTB7C	10/136	0.889355	0.706923	ANO1;CLDN4;ADGRG1;ERBB3;SCNN1B;MYO5B;COBL;PLEKHA6;AQP4;AQP2	11/136	0.576893	0.97528	FA2H;PLA2G4F;FAM110C;ARHGEF16;ERBB2;AGR2;MYH14;TMPRSS2;SLC5A1;OVOL2;PROM2
Schwann Cells	5/138	0.972215	0.487875	GRIA2;BCHE;CADM4;MEGF10;ANK2	24/138	0.0139533	1.72983	NTRK1;CADM3;TAGLN;CD82;IGFBP5;HSPB8;PHYHIPL;ATP1A2;HSPA12A;SEPTIN9;SOX10;DCLK1;SHISA6;EFS;DAAM2;PRX;PLP1;PMP22;SPARCL1;MAP6;SCN7A;NACAD;PCDHB4;PDZRN3	20/138	0.0614787	1.51795	ZCCHC24;NTRK2;ADCYAP1R1;COL16A1;CNP;SDC3;CAMK2A;DAB2IP;AQP4;SORBS1;NDRG1;AQP1;GFAP;CLIP3;PSD2;BAG3;CNTN2;SCN4B;TNS2;MAPK4	7/138	0.945256	0.590575	LGI4;FAM107A;AGR2;LRP4;GPR37L1;NF2;RGS11
Airway Goblet Cells	4/118	0.972545	0.455499	CAPN8;GALNT5;CEACAM6;SCNN1A	20/118	0.0299334	1.67528	DUSP4;PIGR;GALNT6;SLC6A14;GP2;GGH;ATP2C2;EVPL;GRHL2;C6ORF132;MUC1;FAM83E;KLF5;CEACAM7;ESRP1;B3GNT3;ITGB6;TSPAN1;MUC20;TJP3	13/118	0.410404	1.10575	GGT6;FUT2;MUC5B;CLDN4;GOLPH3;DMBT1;LIPH;PLEKHS1;SCNN1B;CEACAM5;KRT15;QSOX1;LTF	8/118	0.770095	0.805211	TMEM184A;TMPRSS4;AGR2;TMPRSS2;MST1R;DUOX2;OVOL2;PROM2
Oligodendrocytes	7/178	0.97371	0.530894	PTPRT;GRIA2;AMER2;CA10;DLG2;LRRTM3;ST8SIA3	31/178	0.005678	1.73518	SLC1A2;PHYHIPL;ATP1A2;CPLX2;ADAMTS4;BRINP2;GRM5;SLC25A29;PHF24;MBP;ARSG;EPHB1;GPM6B;GAMT;CADM3;ATP2B2;ELOVL7;HTR5A;SOX10;ST18;SHISA6;ANLN;TSPAN15;PEX5L;DPY19L1;ZDHHC9;NFE2L3;PLP1;SPARCL1;DSCAML1;FGFR2	33/178	0.000411258	2.04851	ADCYAP1R1;TMEM63A;MYRF;HEPACAM;NCAN;NRXN1;HDAC11;CAMK2A;AQP4;STMN4;PRKCZ;TTBK1;MOBP;PSD2;TNR;ENPP6;PDE8A;MAPK4;NTRK2;SEMA4D;ARRDC2;MCAM;MMD2;SORBS1;KIF6;GFAP;BACE1;MPPED1;NPC1;FASN;CNTN2;RAPGEF4;PNPLA2	9/178	0.963641	0.588064	FA2H;PLLP;LGI4;NINJ2;FAM107A;KLHL2;KIF1B;NDRG2;EML1
Trophoblast Stem Cells	3/99	0.975688	0.405789	ENAH;MYO1B;TUFT1	10/99	0.648034	0.918561	DSP;YAP1;C6ORF132;WWC1;ESRP1;KIAA1522;SHROOM3;AMOTL2;CTSV;GRHL2	7/99	0.88197	0.678	TFAP2A;CLDN4;SERTAD4;KRT15;CELSR1;PTPRF;LRRC8E	9/99	0.435402	1.10905	FERMT1;PTPRU;CDH3;ARHGEF16;KRT8;GPX8;SEMA3F;ABCA12;OVOL2
Basal Cells	5/141	0.975979	0.477036	BACE2;ITGA2;METTL5;SRSF4;LTBR	13/141	0.777093	0.829615	CD151;TINAGL1;BMP7;SRPX2;KLF5;PLAU;B3GNT3;CD9;ITGB6;A4GALT;TSPAN1;TP63;OPTN	9/141	0.953198	0.606805	HEBP2;CLDN4;NNMT;MYO1C;KRT15;RARRES1;CD59;SLC16A3;MYLK	17/141	0.0745581	1.52506	COL17A1;GYPC;SDC4;ANXA2;BNIP3;MYOF;HSPB1;MST1R;RHOC;CLDN1;SYT8;TYMP;SH3RF2;SLC25A37;CDH3;RAB13;S100A11
Langerhans Cells	4/123	0.978845	0.436242	PTPRC;CYBB;HLA-F;TLR2	8/123	0.964713	0.567352	CD86;CSF1R;ACHE;CYTH4;IL10RA;TLR7;CYTIP;TLR4	18/123	0.0678301	1.53487	C1QA;CD84;ITGAM;NCF2;PRKCB;ITGB2;PTAFR;NCF1B;CTSS;PIK3R5;MS4A4A;FGR;PARVG;CLEC7A;ITGAX;LGALS9;SIGLEC1;MYO1F	16/123	0.0469658	1.66393	CD74;CIITA;SPI1;NCF1;NFAM1;LAPTM5;NCF1C;AOAH;LYZ;CLDN1;SNX20;ARHGAP30;GPNMB;LCP2;MNDA;HLA-DQA1
Cholinergic Neurons	3/102	0.979497	0.393428	SYT4;UNC13A;BRCA1	10/102	0.685236	0.888458	NKAIN1;ACHE;IGFBPL1;DPYSL5;PLPPR5;OGDHL;ZDHHC22;RND2;MYT1;SNAP91	13/102	0.225447	1.30571	EPHA8;NCAN;MSI1;PHF21B;DLL3;FAM171A2;VANGL2;CAMKV;TUBB3;KIF5A;KCNQ2;CASKIN1;SPSB4	7/102	0.749521	0.815981	RIMS4;EFNA2;JPH3;COL2A1;CLVS2;KIF1A;POU3F2
Erythroblasts	4/124	0.979929	0.432583	SPTA1;P2RY8;GYPA;ETS1	12/124	0.710748	0.875585	STAT5A;RGS18;ALAS2;TFRC;P2RX1;ITGA2B;KIT;GAB3;NMI;PTPN7;DOCK2;RELT	22/124	0.00604897	1.93533	NFE2;RGS19;EPB42;TMC8;USE1;ADCY7;LRP8;UNC13D;RASGRP4;ARHGAP45;ADGRE2;GFI1B;DOK3;ADGRE5;TAL1;TREML2;PIM1;RAC2;TRIM58;KMT5A;CD44;ENG	17/124	0.0267633	1.769	BCL11A;GFI1;GMFG;RHOG;HBD;CFP;LMNB1;LYL1;SLC25A37;CCND3;ELF4;GRAP2;ARHGDIB;FXYD5;GRSF1;SH2B3;GPSM3
Sebocytes	4/124	0.979929	0.432583	CEACAM6;SCNN1A;TNFAIP2;LTBR	12/124	0.710748	0.875585	HRH1;RBM47;MUC1;KLF5;RDH12;TMEM30B;ANKRD22;PLEKHG6;B3GNT3;FFAR2;EVPL;TJP3	10/124	0.812982	0.781861	CEBPA;CLDN4;TBC1D2;CNR2;VDR;BCL3;TGFA;SECTM1;LLGL2;MAPK13	8/124	0.81483	0.763311	COL17A1;CEBPB;CEBPD;ANXA3;P2RY2;AGR2;S100A9;S100A11
Trophoblast Progenitor Cells	3/103	0.980635	0.389473	RHBDF2;HLA-F;CD55	7/103	0.941152	0.59505	ISG20;PARP10;FCGR3B;SYTL1;ANO9;ZBTB7B;LITAF	23/103	0.000195417	2.58418	DENND1C;IL4R;ELL;ARRDC2;PRKCD;STXBP2;SECTM1;UBALD2;NBEAL2;KIAA0040;DEF6;ARHGAP45;NFKB2;OASL;MAPK13;ZFP36;SBNO2;ADGRE5;CTDSP1;IRF1;BCL3;PTPN6;LRP10	15/103	0.0221986	1.89755	FCMR;CEBPB;HLA-C;ARAP1;TMC6;NOD2;IFI30;TMPRSS13;TYMP;ABTB1;S100A12;JUNB;S100A9;S100A8;YPEL3
Trophoblast Cells	4/130	0.985408	0.41185	TTPA;SCNN1A;LTBR;CD55	15/130	0.447817	1.06723	TINAGL1;PARP1;IL1R1;TNFRSF9;SLC6A14;PLEKHG6;INHBA;SIRT1;HOPX;C6ORF132;KLF5;BHLHE40;B3GNT3;ITGB6;HES2	11/130	0.771242	0.824091	CLDN4;STAR;VDR;SH2D3A;KRT15;PLAUR;TFEB;ACKR2;PADI1;FOSL2;GPR157	13/130	0.278692	1.23346	COL17A1;TMEM184A;ANXA2;ANXA3;ANXA4;IGF2;SYT8;KLK10;ITPRIPL2;NIPAL1;MAFF;NFKBIZ;S100A11
Merkel Cells	3/111	0.987798	0.360467	SI;PIEZO2;TTF1	5/111	0.994999	0.384367	DSP;CEACAM7;HNF4A;B3GNT3;CGN	6/111	0.972888	0.508569	CEACAM5;HNF4G;USH1C;EPS8L3;MUC3A;FLI1	11/111	0.311455	1.22077	VIL1;TOX3;EFNA2;GFI1;ARHGEF16;KRT8;AGR2;TMPRSS2;KIF12;CFTR;OVOL2
Cholangiocytes	4/134	0.988237	0.399091	CAPN8;CEACAM6;SCNN1A;CYP2C18	13/134	0.712149	0.877956	PIGR;JAG1;TMEM30B;CGN;ATP2C2;PPL;GRHL2;CEACAM7;ESRP1;B3GNT3;ITGB6;TSPAN1;TJP3	12/134	0.708831	0.877192	CLDN4;GGT6;ERBB3;MYO5B;CEACAM5;AQP4;SLC4A2;EPS8L3;GGT1;SSTR2;MUC5B;AQP1	10/134	0.679447	0.893274	ARHGEF16;KRT8;AGR2;MYH14;TMPRSS2;KIF12;CD24;CFTR;DUOX2;OVOL2
Epithelial Cells	8/218	0.989464	0.493358	ITGA4;CEACAM6;SI;ITGA2;SCNN1A;PGR;BRCA1;KIF20B	27/218	0.2681	1.15809	PIGR;NRP2;ATP2C2;EVPL;MUC1;FAM83E;TM4SF20;ITGB6;TSPAN1;TP63;BOK;GABRP;DGAT2;IL1R1;SLC6A14;PLEKHG6;PRG4;FMO5;GRHL2;F5;ANLN;C6ORF132;KLF5;CEACAM7;SCNN1D;ESRP1;B3GNT3	21/218	0.619573	0.950944	ST6GAL1;GGT6;KIF23;GATA2;DKK3;SLC25A48;CLDN4;MECOM;INCENP;ANPEP;LIPH;PLEKHS1;MYO5B;CEACAM5;KRT15;SCNN1B;EMILIN2;ITGA5;PROM1;GGT1;LTF	19/218	0.441531	1.05901	TMEM184A;COL17A1;TMPRSS4;ITGA1;KRT8;TMPRSS2;MST1R;CLDN1;KLK10;SYT8;NKD1;OVOL2;FERMT1;OCLN;CDH3;PRC1;AGR2;CD24;DUOX2
Sertoli Cells	5/158	0.989743	0.423641	CXCL12;PLPP3;AARD;CD46;CD55	20/158	0.27176	1.18701	GAMT;NOTCH2;BCAR3;DOCK6;YAP1;SEMA5B;PFKFB3;IGFBP5;MAOB;LRP1;HSPB8;ARHGEF17;SERPINB9;HSPBAP1;EPS8;C1QTNF1;ABLIM3;AMOTL2;TNS1;BOK	25/158	0.0153374	1.68625	LAMA5;COL16A1;CHRD;MSI1;ARHGEF10L;CLU;AQP1;TSPAN9;SYNPO;SLC16A3;TNS2;LYNX1;FZD4;LAMB2;BGN;DAB2IP;HSPG2;MAFB;GDNF;STAR;COL6A1;PADI2;SERPING1;SHBG;OBSL1	14/158	0.435433	1.07833	CTSA;TMEM184A;FAM114A1;SDC4;C1S;IGF2;MRO;EGFR;SLC9A3R2;CST3;OCLN;ERBB2;VWA1;NF2
Dendritic Cells	7/199	0.989797	0.472288	P2RY10;CD163;PTPRC;CLEC12A;CD8A;HFE;CYBB	15/199	0.955693	0.664417	CD86;SEMA4A;CAMK2D;CADM1;ZBTB46;IL10RA;SERPINB9;PPL;ETV6;DAB2;CYTH4;ADGRG5;KIT;CYTIP;DNASE1L3	27/199	0.0677775	1.40655	CX3CR1;CD84;ITGAM;NCF2;FLT3;AQP9;PTAFR;ITGB2;NCF1B;SLA;GIMAP4;ITGAE;MACROH2A1;CTSS;PIK3R5;CLEC7A;ITGAX;LGALS9;LRRC25;CR2;FGR;DOK2;RAB30;PARVG;AXL;EVI2B;MYO1F	28/199	0.00392397	1.82905	SPI1;NCF1;NCF1C;AOAH;PLAC8;GPR132;PDPN;BTLA;AP1S3;HLA-DQA1;CD74;ANXA1;NFAM1;HLA-B;LAPTM5;HLA-C;SEPTIN6;HLA-A;LYZ;SNX20;VCAN;ARHGAP30;HCLS1;LCP2;MNDA;S100A9;S100A8;FTL
Myoepithelial Cells	3/115	0.990345	0.347518	COL4A1;COL12A1;OSMR	10/115	0.81689	0.777888	DSP;YAP1;TINAGL1;SRPX2;COL4A2;MME;CAV2;AMOTL2;ITGB6;TP63	15/115	0.180296	1.34137	COL16A1;LAMB2;PXN;AHNAK2;LTBP2;HSPG2;MYLK;EHD2;ANO1;JPH2;MMP14;MYO1C;GRWD1;KRT15;MYL9	17/115	0.0135732	1.93242	COL17A1;CARD10;WWTR1;FAM114A1;SDC4;FBLIM1;FST;MYOF;GPX8;SEMA3F;CLDN1;EGFR;FERMT1;SH3RF2;CDH3;CD109;ERBB2
Gamma Delta T Cells	4/146	0.993914	0.365127	GZMK;ASPM;P2RY10;CCL5	2/146	0.999995	0.112776	TBX21;HOPX	4/146	0.999843	0.249935	GPR174;SPON2;ADGRG1;CD7	6/146	0.984396	0.473144	TUBA1B;TROAP;TUBB;HMGB2;NKG7;KLRD1
Glycinergic Neurons	2/100	0.994753	0.26479	GRIA2;CADM4	8/100	0.865311	0.710112	GRM5;MAP6;BSN;ASIC2;CELSR2;SNAP91;MAPK8IP1;GRIN1	12/100	0.305588	1.21842	CLIP3;CAMKV;PSD2;STXBP1;NCAN;KIF5A;KCNQ2;CASKIN1;CNTN2;MMD2;SHISA7;TTBK1	6/100	0.844844	0.706463	RIMS4;JPH3;CLVS2;ARHGAP39;KIF1A;SPTBN2
Neutrophils	4/151	0.995399	0.352612	CLEC12A;C5AR1;GAPT;TLR2	9/151	0.987291	0.516359	RGS18;BST1;FCGR3B;CYTH4;MME;TBXAS1;CLEC4E;MEFV;TREM1	26/151	0.00458044	1.86771	CSF3R;ITGAM;NCF2;NR1I3;AQP9;ITGB2;PTAFR;NCF1B;SIRPB2;RASGRP4;CTSS;MYLK;CLEC7A;ITGAX;ELANE;CD33;LRRC25;SERPINB1;CR1;DEFA1;FGR;DOK2;OAS3;CEACAM8;MYO1F;LTF	23/151	0.00315562	2.00574	FCN1;SPI1;NCF1;ADPGK;DOCK8;NFAM1;NCF1C;DEFA3;AOAH;CFP;LYZ;LYST;SNX20;SIRPB1;PRAM1;SELL;S100A12;PRTN3;CTSG;MNDA;CD24;S100A9;S100A8
Trichocytes	2/103	0.995689	0.256883	TUFT1;TRIM16	11/103	0.574979	0.977754	DSP;KLF5;WWC1;ESRP1;ADGRG6;RAET1L;B3GNT3;HR;DSG2;EVPL;TSPAN1	6/103	0.954737	0.550759	TFAP2A;CLDN4;KRT15;DSG4;PADI1;LRRC8E	7/103	0.758496	0.807437	TMEM184A;CARD10;FERMT1;ARHGEF16;KRT8;MST1R;ABCA12
Noradrenergic Neurons	2/104	0.995963	0.254351	F13B;SLC9B2	3/104	0.999432	0.241883	TMPRSS6;PHYHIPL;ALDOB	7/104	0.909725	0.642872	F7;CDHR2;RIMBP2;MAT1A;SEMA4G;TTBK1;DLK1	3/104	0.993321	0.328027	SARDH;SERPINA7;SLC6A2
Adrenergic Neurons	2/106	0.996461	0.249433	SYT4;ST8SIA3	11/106	0.614337	0.946718	SEMA5B;COL26A1;LRRTM1;PHYHIPL;OGDHL;EBF4;CPLX2;PDE9A;CACNA1H;RAP1GAP;GCK	15/106	0.111312	1.47478	KCNH2;ABCC8;GRIK5;PLEKHA6;SEMA4G;TTBK1;DLK1;CAMSAP3;F7;ARVCF;MMP15;KIF26A;CDHR2;RIMBP2;SLC12A7	6/106	0.881082	0.663857	TOX3;EFNA2;SARDH;KIF12;KIF1A;HAPLN4
Urothelial Cells	2/106	0.996461	0.249433	SCNN1A;RHBDF2	11/106	0.614337	0.946718	RPS6KB2;SYTL1;ANO9;EPS8L1;TRPV1;TCIRG1;ZBTB7B;CARD14;EVPL;TJP3;UMODL1	16/106	0.0652937	1.59146	DENND1C;IL4R;SH2D3A;CDC42BPG;PRKCD;STXBP2;PRICKLE3;NBEAL2;GDPD3;TMCO4;AP1G2;RABEP2;FRMD8;BCL3;LRP10;LLGL2	5/106	0.944841	0.547375	TMEM184A;P2RY2;SIRT7;TMPRSS13;PROM2
Ductal Cells	3/132	0.996502	0.301443	SCNN1A;CTSH;CYP2C18	7/132	0.991895	0.45625	DSP;PIGR;MUC1;TINAGL1;B3GNT3;ITGB6;TSPAN1	7/132	0.983135	0.498088	ANO1;CLDN4;ERBB3;MYO5B;SERPING1;EPS8L3;AQP1	14/132	0.202591	1.31781	TMEM184A;SDC4;ATP8B1;ANXA4;ARHGEF16;KRT8;DCDC2;TMPRSS2;KIF12;CLDN1;PDLIM3;AGR2;MYH14;CFTR
Paneth Cells	3/132	0.996502	0.301443	MUC17;CEACAM6;SI	3/132	0.999962	0.189082	PIGR;CEACAM7;TM4SF20	9/132	0.924853	0.651533	IL4R;SPINK1;DMBT1;MYO1A;CEACAM5;DEFA1;EPS8L3;TLR5;KLF15	7/132	0.927581	0.619126	RAP1A;WNT9B;AGR2;DEFA3;SLC5A1;NOD2;LYZ
Tuft Cells	3/136	0.997257	0.292314	RGS2;PTPRC;CYBB	5/136	0.999407	0.310575	KLF6;FCGR3B;P2RX1;NREP;DCLK1	15/136	0.39604	1.10727	CAMK2B;CSF3R;IL4R;ITGAM;AQP9;PTAFR;NCF1B;CTSS;PTGS1;FGR;IGHG1;GFI1B;CDHR2;RAC2;LGALS9	11/136	0.576893	0.97528	IGHM;SPI1;NCF1;NFAM1;TUBB;NCF1C;MNDA;AOAH;LYZ;CD24;S100A9
Proximal Tubule Cells	4/164	0.997804	0.323734	NOX4;F13B;PCK1;A1CF	17/164	0.623648	0.945389	ENPEP;SLC22A1;CYP4A11;OSGIN1;SORD;SLC7A13;AK4;PDZK1;GBA3;SLC5A2;CYP3A4;PKHD1;C6;HNF4A;SLC16A9;ALDOB;CACNG5	10/164	0.973382	0.577485	SLC23A3;GHR;F7;SLC47A1;ASL;TGFBI;SLC22A8;AGXT;KNG1;AQP1	9/164	0.932896	0.641673	SLC6A18;CYP2E1;SLC5A1;AOAH;LRP2;SLC4A4;G6PC1;SERPINA7;TMEM106A
Hepatoblasts	2/114	0.997915	0.231516	AFP;A1CF	7/114	0.971225	0.533545	DSP;HNF4A;ADGRG6;DSG2;CGN;SMAD5;MET	11/114	0.606115	0.952958	CEBPA;CLDN4;ERBB3;MYO5B;HNF4G;MAT1A;EPS8L3;GGT1;FOXM1;PTPRF;DLK1	8/114	0.736213	0.835779	CARD10;ARHGEF16;KRT8;DNAJC22;KIF12;PROX1;CLDN1;SERPINA7
Hemangioblasts	1/97	0.999245	0.135073	SPTA1	5/97	0.98461	0.443207	FRAT1;ALAS2;ITGA2B;RPS6KB2;YIF1B	12/97	0.269806	1.26164	NFE2;GFI1B;RGS19;EGLN2;EPB42;PTGDR2;GUK1;TAL1;MFNG;IGFLR1;GATA2;TMEM91	9/97	0.411243	1.13438	LYL1;TOR2A;CCND3;GMFG;SHKBP1;RHOG;HBD;OAZ1;GPSM3
Undefined Placental Cells	1/108	0.999665	0.121115	C19ORF48	7/108	0.957225	0.565432	TFRC;KIAA1522;DSG2;NOC2L;MBNL3;LMNB2;EIF3B	10/108	0.658159	0.910326	TUBA1C;LAMA5;AHCY;TRIM28;KDELR1;MMP15;CBX2;FASN;DNAAF5;TUBG1	11/108	0.280595	1.25874	TEAD4;RECQL4;ARHGEF16;KRT8;WDR5;NME2;HMGB3;SSRP1;RPL8;FKBP4;EPHB4
Motor Neurons	1/111	0.999732	0.117793	ENAH	5/111	0.994999	0.384367	NKAIN1;IGFBPL1;CSNK1E;HSPA12A;TEAD1	16/111	0.0905813	1.50728	TFAP2A;EPHA8;TMEM132A;MSI1;PHF21B;DLL3;ISL2;FAM171A2;LHX3;ZIC2;IGDCC4;TUBB3;HOXD3;LHX9;HOXC6;SPSB4	9/111	0.575545	0.977932	RIMS4;EFNA2;COL2A1;ARHGEF25;STC2;ARHGAP39;MEIS3;POU3F2;GLI2
Mammary Epithelial Cells	1/134	0.999949	0.0973011	SCNN1A	13/134	0.712149	0.877956	DSP;ATP2C2;FOXP4;EVPL;PPL;C6ORF132;KLF5;ESRP1;KIAA1522;B3GNT3;ITGB6;TSPAN1;ABCG2	10/134	0.878762	0.718406	ANO1;CLDN4;MMP14;NNMT;MYO5B;KRT15;RARRES1;PADI2;SGMS2;RUNX2	14/134	0.218368	1.2957	COL17A1;TMEM184A;SDC4;ARHGEF16;STAT3;KRT8;MST1R;CLDN1;SYT8;OVOL2;TOX3;SH3RF2;ERBB2;AGR2
