# Supplementary material for: The mRNA content of plasma extracellular vesicles provides a window into molecular processes in the brain during cerebral malaria
Source: Sci Adv. 2024 Aug 16;10(33):eadl2256. doi: 10.1126/sciadv.adl2256 (PMC11328904; doi:10.1126/sciadv.adl2256)
Supplement: Supplementary file 3 — Tables S1 to S8 [file sciadv.adl2256_tables_s1_to_s8.zip › Table_s6.xlsx]

## Sheet: Sheet 1
Brain cell	Gene overlap between cell markers and Fig 3a Cluster	P-value	Gene symbol	Number of genes	Fig 3a cluster
astrocyte	58/350	0.838137	ASPH/PLIN5/NHSL1/FAT1/ALDH2/NEBL/EFNA5/TNIK/CHDH/TGFBR3/TRIM66/PEX11A/CTNNA2/PARD3B/WDR49/ENKUR/SEC14L6/GABRA2/GPD2/IQCH/AASS/VEGFB/ADI1/LPAR3/FAM171B/SESN3/SYCP3/ACP6/SLC7A2/EFHC1/CTNND2/GRAMD1C/MACF1/C5/TRPS1/NKAIN3/GPM6A/MYBPC1/HSD17B6/PLOD2/VWA3A/DHTKD1/MALRD1/ZFHX2/ARL6IP6/NPAS3/DPY19L3/ADD3/ACACB/EYA1/ALDH7A1/CNTNAP3/MASP1/TTPA/TCTN1/RNF170/GPR171/PPP2R5A	58	c1
endothelial	57/350	0.871533	OSMR/PHACTR2/ERG/RSU1/GPR85/SEMA3G/GBP4/GBP1P1/ZIC1/BTNL9/OAS2/ARHGAP42/SLC6A20/IFI44L/XAF1/TRIM56/SCN4A/FN1/ETS1/TPM1/PCK1/SMG1P4/PGR/BIRC3/SULT1B1/VWF/SELE/CSNK1G3/CXCL12/FAM124B/RNF152/MYO1B/KCNE4/TTN/PTEN/HMCN1/TBX18/HLA-F/SLFN12L/SLC38A11/CCNY/EPB41L4A/PTPRB/DCN/LAMA2/THSD4/LEPR/SULT1C2/CCDC68/SERPINB6/MLIP/BACE2/APOBEC3D/CALD1/COL4A1/COL3A1/FMO2	57	c1
microglia	44/350	0.999056	ELL2/RHBDF2/USP53/APAF1/PTPRC/DOCK11/CTSC/CD37/SIGLEC8/CYBB/GNAI3/FAM135A/IPCEF1/DNAJC10/ADAM28/RAPGEF2/TLR6/GABPB1/TFEC/PDE3B/PARN/KDM7A/EEPD1/ATP13A3/HPGDS/CAPZA1/CD226/RCOR1/STK38L/IL16/SPTLC2/PARP4/LPCAT2/MASTL/M6PR/NCOA3/C5AR1/CD163/TLR2/F13A1/IL1RAP/AREL1/ZBTB21/CPED1	44	c1
neurons	86/350	0.00177692	NRG1/FAM185A/THSD7B/AHI1/GPLD1/IL1RAPL2/EPHA7/BAG4/ANKRD36B/PPP3CB/SLITRK4/R3HDM1/ABCA6/CCSER1/CHRM3/MYT1L/ERICH3/TTC39B/ROBO2/LRFN5/FREM1/ATP2B3/CDH13/ZFYVE9/EYA4/ESR1/CPNE4/B3GALNT1/CDK14/CFAP44/ADAM23/SYT4/NELL1/ANKRD30B/STXBP5L/TRHDE/STS/MARK1/DNAAF1/CNKSR2/ADAMTS6/ARPP21/SRRM4/DNAH6/GRIA2/VWDE/RANBP17/TARBP1/ITFG1/CFAP36/PTH2R/SS18L1/RGS17/GLRA3/GRIA1/PPIP5K1/CSRNP3/CDH7/ARMC3/SPHKAP/CDKL5/U…	86	c1
oligodendrocytes	73/350	0.125424	LIN54/RAB3IP/MUSK/PHLDA3/SNX27/RMND5A/PYROXD1/SGPL1/CDK19/RDX/CA10/BRCA1/FANCB/WNK1/ZNF506/LGR5/ITGA2/ARHGAP11A/ARHGEF37/CDC42BPA/ACVR1C/PCDH15/TSEN15/TPTEP1/SLC12A2/RAPGEF5/TMEM64/FAR1/BCHE/SECISBP2L/NKAIN2/MTRR/MOSPD2/TBC1D32/KAT2B/FRK/MOB3B/UTP15/ANKS1B/SUGT1/PTBP2/LPGAT1/PRUNE2/TMEFF2/ZNF607/IFT80/IKZF5/AMER2/KIF2A/ARAP2/ZNF738/GSKIP/COL8A1/SHC4/CHN2/CEP97/AGMO/GDE1/DYNC1I2/AMD1/ZNF585B/ATE1/…	73	c1
Oligodendrocyte precussor cells	40/350	0.0845527	FAM200B/MOB4/RAB3IP/HAVCR1/SLC9A7/CA10/ETV1/SEMA5A/COL11A1/CTPS2/ARHGAP12/TLK2/ZNF808/RSPRY1/PCDH15/TPTEP1/A1CF/GBE1/TMEM64/BCHE/COL4A4/SOX6/KAT2B/MMRN1/TSNAX/CPNE3/DACT1/PCCA/RMND1/LRRC19/TRIM24/TPST1/FPGT-TNNI3K/IGF2BP2/COMMD2/SHC4/ZNF615/CATSPER2P1/CNTRL/WNK3	40	c1
astrocyte	104/539	0.305066	SHROOM3/DAG1/SCN11A/HAP1/ACBD7/SPARCL1/DIO2/PPP1R26/MGAT4C/YAP1/AK4/HEPH/PRDM5/NEK1/SYCP2/FREM2/FAT3/NME9/DSC1/TMPRSS3/CRB1/LRAT/RANBP3L/FUT10/NINL/ZNF827/ATP13A4/SLC30A10/FARP1/MAOB/LSAMP/HRH1/FSIP2/CAT/DCT/ZNF81/STRIP2/HS2ST1/STK33/ERLIN2/BHMT2/ZNF717/SLC1A2/UNG/GPAM/HOPX/ZHX3/KATNAL2/ZBTB7C/MGST1/PRSS35/CADM1/WWC1/PREX2/EHHADH/SLC16A9/PCDHB4/DHODH/EPHX2/PYGB/PON3/CDH2/PYGM/LRP1/FGD6/BMP7/PPARG…	104	c2
endothelial	93/539	0.782837	TP63/COBLL1/FLT1/IL1R1/UACA/GPER1/VANGL1/MYOCD/GABRE/ZNF274/CNKSR3/CARD6/NOTCH3/SYT15/WEE1/CSRP2/PDE4C/ELOVL7/DCBLD1/CAPN12/SNTB1/ENPEP/A4GALT/BHLHE40/ITGA10/IGF1R/TNS1/GALNT15/PKHD1/THBS1/AFAP1L1/ANTXR2/CENPP/PRX/COL4A2/ARHGEF17/PCBP3/LMCD1/APOL4/HYAL2/COL6A2/GJC1/DSP/ACVR1/GCNT1/SOS1/BTN3A3/IRGM/SOCS2/OPTN/FOXL2NB/ANO2/CSF3/ABCG2/ALS2CL/EVA1C/VCL/INMT/PARVB/ALDH1A2/JAG2/GPR4/CA5B/ABLIM3/DEAF1/C…	93	c2
microglia	75/539	0.998545	KYNU/CBWD2/FAM91A1/EIF2AK3/TLR7/ATF7IP2/TNFRSF11A/ENPP1/SLC2A5/MYO7A/MOB1A/SNX29/FRMD4A/MEF2C/TBXAS1/GLIPR1/BCAR3/DNAJC2/MTHFD1L/ARRDC3/FRRS1/CEP170/IL10RA/CD86/NFATC2/LIMS1/CSF1R/EML4/TBC1D14/TRAF6/GNB4/TLR10/CDC42EP3/ARL5A/INHBA/PLD4/MCM9/ALPK3/BACH1/SLC12A6/ESCO1/MDM2/HAUS8/CYTIP/EPB41L2/POPDC2/TLR4/HS6ST1/CYTH4/SERPINB9/TSR1/SLC15A4/EIF4A3/DOCK2/RGS18/GGA3/ATP6V1B2/ANKRD22/SRGAP2/VASH1/FHOD1/…	75	c2
neurons	127/539	0.000916998	CDKL2/TMEM196/GNB5/SLC44A5/ASNS/HTR5A/NREP/PLXNC1/ELAVL4/SNTG1/WWP1/GDAP1/TMEM130/FAM153B/GRIN3A/CACNA1E/THSD7A/HRK/RNF150/ERBB4/SCN8A/HMGCLL1/CACNA2D1/GFRA2/NETO2/HOOK1/OXCT1/ZNF829/PPP1R1C/CNTN4/ALK/FAM169A/GRM5/MYL6B/SLC25A14/TRIM37/RIMS2/HUNK/SORCS3/COL22A1/SCN7A/ELMOD1/GABRA1/VSNL1/AP3M2/RBM24/AMPH/SNAP91/PCDHAC2/PDE10A/PHTF1/CPLX2/SGSM1/NOL4/RTN3/CAMK1G/ASIC2/HSPA12A/ATP2B2/HSPA4L/GALNT14/F…	127	c2
oligodendrocytes	111/539	0.0941732	SAMD4B/SLC35D2/DNAJC21/AKNAD1/PCDH9/PGM3/ATG4C/MMACHC/RPS6KC1/ADAMTS18/ALCAM/MAP4K4/MAN2A1/ANKRD18A/SCARB2/KIF13A/SLAIN1/GALR1/BTBD16/ZGRF1/RASAL1/PTPN11/PDHB/MIB1/ACER3/PIK3C2B/RICTOR/MTMR2/PEX5L/UNC5C/SEMA6A/CLCN3/THBS2/BEST3/KCNMB4/TMEM98/EFS/ECHDC1/ANGPTL2/SNX6/PPP1R9A/ANAPC5/PHYHIPL/ITGB8/DAAM2/FOLH1/STK31/APBA3/BVES/SCHIP1/ZZZ3/CA14/CACNG5/MAPK8IP1/ANKRD40/MBP/SIK3/GALNT6/POLR2M/POLR1B/RNF2…	111	c2
Oligodendrocyte precussor cells	36/539	0.989059	WDFY1/KIF13A/HAPLN1/GALR1/RPP14/POLQ/LRP2BP/C21orf91/CLOCK/NMI/RICTOR/CLCN3/NIFK/BEST3/SLC8A3/PROS1/F5/DPH5/PPP1R9A/GK/POLA1/STAG3L4/LRRC4C/TENM1/RB1/PDGFRA/ZNF620/CSMD2/ZNF552/GAB3/ZNF624/LIPG/SNX25/ALDH1B1/ZBTB8B/SLC1A1	36	c2
astrocyte	100/490	0.128171	WBP2NL/HRNR/SMOX/PITPNC1/SEC14L2/DCUN1D1/LRRC3B/TNS3/FGFRL1/ACSS1/NTRK2/MAPK4/ASAP2/RAB30/FGFR3/AQP4/RASSF4/PCDHGA6/PPARA/MLYCD/LRIG1/COL5A3/MROH7/NTNG2/AQP1/KCNA2/TRAF3IP2/SCRG1/ACSBG1/TOM1L2/DKK3/PSD2/DPYSL3/POLL/DNAAF5/SLC7A11/SLC1A3/ACAA2/DCHS2/PRODH/NCAN/SLC6A11/FYN/ANKFN1/PTCHD1/ZFYVE21/MEIS2/IDH2/PCSK5/PTPRF/HERPUD2/GRIN2C/NHS/SLC44A2/CACNB1/WFS1/NAV2/LRRC8A/HEPACAM/DBP/HHIPL1/ADCYAP1R1/RG…	100	c3
endothelial	106/490	0.0323731	VGLL3/PMEPA1/TUBG1/NES/ARFGEF2/COL24A1/CHST12/MYO1C/GGT5/TSC22D1/SLC39A8/QRFPR/TNS2/PRELP/SPSB2/NFE2L1/RBCK1/MYADM/DENND2C/TRIP10/TSKU/SLC2A1/PHLDB2/HPCAL1/CDH6/C2CD2/NR4A1/ARRDC2/DAB2IP/IGSF9/SLC12A7/HEBP2/PTGDR2/RELA/SERPING1/TSPAN9/ANPEP/SORBS2/JUND/CD34/IRF1/TFPI/SIK1/SMOC2/PAPSS2/SERPINH1/ACTN4/GATAD2A/SHANK3/PXN/GATA2/LAMB2/ARHGEF15/SERTAD1/EHD2/BCL6B/PML/IFITM3/CD44/SHE/SLC25A39/SYNPO/FLI1…	106	c3
microglia	93/490	0.385137	TM6SF1/LRRK1/MS4A4A/CX3CR1/NUFIP2/TGFBR1/B3GNT5/IL4R/TMC8/KLHL6/PTPN6/SIPA1L2/GNA13/TAL1/ARID5A/SPATA13/MBD4/RIN3/DENND1C/FMNL3/CTSB/PTAFR/CD84/ST6GAL1/ISG20L2/SLC43A2/SNX9/APBB1IP/MYO1F/TGFBI/PLAUR/PTPRE/CD300E/NAA15/SFMBT2/ERMAP/LGMN/MAPKAPK2/PIK3R5/CD33/ITGAX/CSF3R/AKAP13/STAB1/FMNL1/EIF4E/ARRB2/LUZP1/SLA/DEF6/IKZF1/RASGEF1B/UBXN11/VHL/MICAL1/SLC16A3/POU2F2/RUNX2/C1QC/DOK2/ITGAM/SH3TC1/C1QA/TR…	93	c3
neurons	90/490	0.529399	KCNT1/SMIM18/TMEM132B/LYPD5/SLC35F4/FHDC1/CLIP3/EPHA10/PTPRN2/CHRM2/ST8SIA5/CNTNAP2/RIMBP2/PNMA2/PLCB1/TBC1D30/LHFPL4/AMER3/CAMK2B/NBEA/GRIN2A/ZNF273/LRRC2/PATE2/DLG3/SLC37A3/OSBPL10/PTCHD4/STAR/STXBP1/AP3B2/CAMKV/GRIP2/SGTB/KCNQ2/PRKCE/PCYOX1L/ENC1/TLE2/GABRG2/CAMK2A/CDH12/RAB3B/CAMTA1/KAZN/KCNIP2/CORO2A/SLC1A6/IGF1/ANKRD30BL/PKNOX2/B4GALT6/RHBDD2/COX7A2L/RNF165/KCNB1/NPTX1/CDH8/RGS6/ARX/SLC17A7…	90	c3
oligodendrocytes	82/490	0.856237	PDE8A/NHLH2/ITGAE/PLEKHB1/TMEM63A/FAM229B/MTURN/NFYB/ZNF271P/MYRF/AMPD3/FXR1/LCORL/RAB40B/PTK2/DOCK5/ZSCAN29/GAB1/TMEM230/NCAPD2/SGMS2/MAP7D1/POU2AF1/GDNF/AFG3L1P/KIF6/PCSK6/DIP2B/ENPP6/ACTL6A/CLMN/TMCC2/CPNE2/AKTIP/COBL/STMN4/BACE1/CD2BP2/MGA/CNTN2/CAPN3/IP6K3/NDUFS7/FEZ1/ZCCHC24/FAM131B/TGFB3/TNR/BNIP3L/ZC3H13/CYB5R2/SPECC1/NDE1/DYNC1LI2/TTYH2/USH1C/RASSF2/SNX30/AIF1L/DPF2/PDE6B/LTN1/SEMA4D/WDR…	82	c3
Oligodendrocyte precussor cells	22/490	0.999987	RNF6/TGIF1/ZFX/USP24/TSHZ3/RARRES1/CTPS1/NECAP2/DGKG/FER1L5/ZNF471/PTGS1/RABL3/ZSCAN12/TNR/SCFD2/KLHL18/PYGL/DGKI/MEGF11/TGFA/B3GAT2	22	c3
astrocyte	66/400	0.862504	CDH20/TMEM164/LRP4/ITPKB/MOCS1/NPFFR1/GSTM5/ZNF671/LGI4/FEZF2/ARHGEF4/NADK2/LGI1/POU3F2/NEK11/PLXNB1/ZIC5/AMZ2/NFIA/SLC25A43/CLPTM1/PTCH1/OXTR/XYLT2/SDC4/FAM107A/MTHFD1/CST3/PDLIM3/AMOT/KCNN3/MINK1/SALL2/EMX2/SYNE1/CMBL/HGF/GREB1/MRO/ABCC11/BMPR1A/ERBB2/DCLK2/TP53BP2/GLI2/FADS2/CYP7B1/GBA/POU2F1/ZBTB20/ABCA12/PTPN9/NWD1/MYOM1/GPR37L1/RORB/TEX15/NDRG2/SARDH/EGFR/PDE4DIP/GOLIM4/SLC4A4/SERPINE2/PAX6…	66	c4
endothelial	84/400	0.094151	RHOC/ITGA1/CEBPD/GNAI2/RPL36/ECE1/MLKL/S100A6/TAGLN2/CASQ2/TMSB10/ANKS1A/MYL6/RPL35/FOXF2/TSC22D3/HBB/CPAMD8/COL27A1/JUNB/SLC6A6/VAT1/RAB13/ING1/SLC9A3R2/SERF2/FLNB/RALB/VIM/NKD1/KLF2/RPL41/FKBP1A/CNN2/OCLN/HLA-A/MX1/RPL28/SIK2/EML1/NLRC5/NFKBIA/IGF2/RPS21/ATAD2/SLC19A3/ATP8B1/F2RL3/MX2/ESYT2/SUV39H1/IFITM2/ANXA2/ZNF257/EDNRA/ANXA3/RPS5/CCDC88C/ERVMER34-1/SYNE2/SLC13A4/DYRK3/HLA-C/ST8SIA6/STC2/MV…	84	c4
microglia	111/400	1.20706e-06	ADPGK/ARHGAP30/LCP2/RIN2/RNF144B/ARID3B/ETS2/SPI1/SUSD6/HIVEP3/GYPC/HS3ST4/IGSF10/ZFP36L2/SH2B3/DOCK8/CAP1/EDEM1/SAT1/TRA2B/SRGAP1/AKNA/STK17B/ADAP2/CLPB/ACTR2/GPX1/NFAM1/ETF1/SLC25A37/WDR1/BLNK/SP140L/EGR3/ARHGDIB/ATF6/CARD11/UBASH3B/CIITA/S100A11/PRR13/CNOT6/EMB/ZNF490/NABP1/MGAT1/RASSF5/DAPP1/SIRPB1/PABPC1/SRGN/RC3H1/CYB561A3/CD74/USP15/HCLS1/SDCBP/TCOF1/TET2/ITM2B/MNDA/ACTB/LAPTM5/KCTD12/PIK3…	111	c4
neurons	49/400	0.999783	SCAI/CALM3/CACNG2/ARHGEF3/BCL11A/CHD5/SLC6A17/LANCL3/POLR3A/RGMB/GABBR2/SP8/RAB27B/AKR1C2/WDR19/CYP2E1/GPRASP1/NRIP3/KLC1/SH2D5/CD24/SCN1A/CLSTN2/TOX3/SNCA/RAB3C/FGF12/KCNJ6/ARHGAP44/ATP8A2/AGR2/TSPAN13/ARF3/JPH3/GABRB2/SLC6A15/CACNA1D/CNST/LGI2/ANKRD55/ATCAY/SHANK2/GLB1L3/FGF13/DGKB/TTC39C/RELN/CLVS2/PLEKHA5	49	c4
oligodendrocytes	66/400	0.862504	CENPB/PPP2R3A/GCA/NUCKS1/UBE4B/ZNF576/PLLP/PTMA/CFL2/VAMP3/KLHL2/NINJ2/HIPK2/CFAP20/LARP6/TAOK1/FA2H/AGAP1/TTLL7/SH3PXD2A/ABCA2/ZNF652/RFFL/DNAJC22/LRP6/DIMT1/FKBP7/KCNK10/DPYSL2/LRP2/AGTPBP1/ST13/STRN/TJAP1/SYNJ2/RASGRP3/TXNL1/POGK/LIMCH1/TCP11L2/DHCR24/FLNC/FAM126A/CDC42SE2/CNDP1/NIPA1/NAPEPLD/PIP4K2A/PSEN1/ZEB2/FAM177A1/GPSM2/LDLRAD4/ATP10B/OTUD7B/REEP3/LRRC63/SH3TC2/USP32/CPB2/ZNF268/PLD1/HAU…	66	c4
Oligodendrocyte precussor cells	26/400	0.982591	MBD2/C9orf64/POMT1/JADE3/TCF12/AGAP1/RNF38/VBP1/CFTR/HMGCR/TSN/CHST9/DEPDC4/CWF19L1/KIAA0232/ERCC4/EIF3E/BLM/ZNF626/VCAN/ALPK1/HSPA4/DCUN1D3/GPSM2/TNPO1/PLAA	26	c4
