# Supplementary material for: The mRNA content of plasma extracellular vesicles provides a window into molecular processes in the brain during cerebral malaria
Source: Sci Adv. 2024 Aug 16;10(33):eadl2256. doi: 10.1126/sciadv.adl2256 (PMC11328904; doi:10.1126/sciadv.adl2256)
Supplement: Supplementary file 3 — Tables S1 to S8 [file sciadv.adl2256_tables_s1_to_s8.zip › Table_s7.xlsx]

## Sheet: Sheet 1
	Fig 3E Cluster 1				Fig 3E Cluster 2				Fig 3E Cluster 3				Fig 3E Cluster 4
Term	Gene_Overlap_between geneset and term_c1	P.value_c1	Odds.Ratio_c1	Genes_c1	Gene_Overlap_between geneset and term_c2	P.value_c2	Odds.Ratio_c2	Genes_c2	Gene_Overlap_between geneset and term_c3	P.value_c3	Odds.Ratio_c3	Genes_c3	Gene_Overlap_between geneset and term_c4	P.value_c4	Odds.Ratio_c4	Genes_c4	Odds.Ratio_c4	Genes_c4
Ribosome	1/158	0.999989	0.999989	0.0823198	9.40267e-07	MRPL30	2/158	0.999996	0.10403	MRPL27;MRPS18C	14/158	0.732632	0.866837	RPL4;MRPS16;RPL23;RPL36A;RPL9;RPL3L;MRPS5;MRPL22;RPS19;RPL24;RPS13;RPS12;RPS23;RPL19	65/158	1.3363e-29	8.02313	RPL5;RPL30;RPL3;RPL32;RPL31;RPL34;RPLP1;RPLP0;RPL10A;RPL8;RPL6;RPL7;RPS15;RPS4X;RPS14;RPL7A;RPS17;RPS16;RPL18A;RPS18;RPL36;RPL35;RPLP2;RPL37;RPS11;RPL39;RPS10;RPL21;RPS7;RPS8;RPS5;RPL22;RPS6;RPL13A;RPSA;RPS3A;RPL27;RPL26;RPL29;RPL28;UBA52;RPL10;RPL12;RPL11;RPS15A;RPL14;RPS3;RPL13;RPL15;RPL18;RPS27A;RPL17;RPL41;RPL35A;RPL23A;RPS26;RPS25;RPS27;RPS29;RPL27A;RPS20;FAU;RPS21;RSL24D1;RPS24
Coronavirus disease	15/232	0.690492	0.998366	0.899303	0.333058	IFNAR2;VWF;C5AR1;F13A1;CYBB;IRAK4;MAPK14;MAPK10;C5;OAS1;OAS2;F13B;MASP1;IL6ST;TLR2	18/232	0.955815	0.685314	NRP1;CSF3;ACE;DDX58;STAT2;PIK3R3;PIK3CD;PIK3R1;NFKB1;MAPK12;MAPK9;TBK1;C6;TRAF6;MAPK1;TLR7;MASP2;TLR4	27/232	0.241645	1.17795	RPL4;C1QB;C1QA;RPL36A;ADAR;RPL9;RELA;C4B;RPS19;IRAK1;IL6R;RPS13;RPS12;RPL19;PRKCB;RPL23;FOS;RPL3L;MAPK13;MAS1;TRAF3;OAS3;RPL24;TAB2;MYD88;RPS23;C1QC	76/232	9.74917e-27	5.61197	RPL5;RPL30;RPL3;RPL32;RPL31;RPL34;RPLP1;RPLP0;RPL8;RPL10A;RPL6;RPL7;RPS15;RPS4X;RPS14;RPL7A;RPS17;RPS16;RPL18A;RPS18;RPL36;RPL35;RPLP2;RPL37;RPS11;RPL39;RPS10;IKBKE;RPL21;SYK;RPS7;RPS8;RPS5;RPL22;RPS6;RPL13A;RPSA;RPS3A;RPL27;RPL26;RPL29;RPL28;UBA52;RPL10;C1S;RPL12;RPL11;TMPRSS2;EGFR;RPS15A;RPL14;RPS3;RPL13;RPL15;RPL18;RPS27A;RPL17;RPL41;MX2;STAT3;MX1;EIF2AK2;RPL35A;RPL23A;RPS26;NFKBIA;RPS25;MAVS;…
Parkinson disease	12/249	0.946358	0.998366	0.656616	0.0362022	MAPK10;PSMD9;APAF1;ATP8;NDUFA4;NDUFA2;GNAI3;ND4L;UBE2G1;SNCAIP;ND3;ND2	13/249	0.999471	0.447214	CAMK2D;MAOB;EIF2AK3;NDUFB1;PSMA5;SEM1;MAPK9;TUBB6;KIF5C;MFN1;TP53;MAP3K5;TUBA8	29/249	0.230739	1.17913	CAMK2B;NDUFB9;PSMD12;CAMK2A;NDUFB2;TUBA1C;KLC2;TUBB3;KIF5A;PRKACA;NDUFV1;CAMK2G;HSPA5;ATP5PB;ADRM1;SDHD;COX6B2;SDHA;ATP5F1E;COX7A2L;PINK1;GNAL;NDUFS7;VDAC1;UQCRC2;ATF4;BCL2L1;NFE2L2;SLC25A6	42/249	7.18168e-06	2.28157	UQCRB;NDUFA12;COX4I1;ATP5MC2;KLC1;UBE2J1;GNAI2;PSMD8;TUBA1B;ATP5F1A;PSMB2;UBB;UBC;COX3;COX1;RPS27A;PRKACB;SNCA;DUSP1;TUBB;ATP5F1C;ERN1;PSMA6;NDUFS8;PSMA2;PSMC1;PSMC2;ATP5PO;PPIF;GNAS;CYCS;NDUFS2;BAX;CALM3;MAPT;CYTB;CALM1;ATF6;UBA52;CALM2;ND5;MCU
Endocytosis	24/252	0.0902824	0.998366	1.37743	3.31246	WASHC4;RAB5B;PDCD6IP;ZFYVE9;IST1;VPS4B;CLTC;GBF1;VPS4A;ARAP2;AGAP4;VPS26A;HLA-F;RBSN;EPN1;DNM2;ACAP2;RABEP1;CAPZA1;NEDD4;IL2RA;CHMP1A;EPS15;CHMP7	35/252	0.0792613	1.32433	TFRC;AGAP2;NEDD4L;IGF1R;EEA1;SNX1;GRK3;CYTH4;KIF5C;CHMP1B;CLTCL1;MVB12B;PIP5K1A;VPS35;PIP5K1B;RAB11FIP2;LDLRAP1;RAB11FIP3;SNX6;PDGFRA;CAV3;CAV2;WWP1;EPS15L1;AP2B1;HSPA2;RAB11B;DAB2;AGAP6;PARD3;TRAF6;MDM2;AMPH;STAM2;FGFR2	40/252	0.00255279	1.69792	ARF1;SRC;ARRB1;AGAP3;ARRB2;ASAP2;PRKCZ;CDC42;CYTH3;CYTH2;ZFYVE27;PSD2;KIF5A;GRK6;HRAS;GIT1;RAB8A;SH3GL2;CYTH1;PSD;GIT2;ARFGEF2;HSPA6;VPS37C;SNF8;IGF2R;TGFBR1;PML;RNF41;RUFY1;EHD1;EHD2;ITCH;ARPC2;BIN1;HGS;CAPZA2;SMAP2;FGFR3;ARF5	42/252	9.73441e-06	2.24861	ARF3;SH3KBP1;WIPF2;AGAP1;CLTA;CBLB;AP2A1;ASAP1;PLD1;CBL;ACTR3B;EGFR;SNX3;RAB11FIP1;GRK2;CAPZB;PSD3;PIP5K1C;RAB11FIP4;RAB11FIP5;SMAD2;HSPA8;ACTR2;SMAD3;VTA1;HLA-B;HLA-C;VPS37A;HLA-A;ARPC5;ARAP1;ARFGAP3;RHOA;RAB11A;SPART;DNM3;RAB10;ACAP3;RAB31;CHMP2B;CHMP3;HSPA1B
Shigellosis	10/246	0.9839	0.999989	0.548753	0.00890701	CAST;MAPK10;RRAGC;RPS6KB1;ROCK2;UBE2D2;CCL5;PIK3R4;PIK3C3;MAPK14	28/246	0.43274	1.05111	ROCK1;CALCOCO2;PIK3R3;PIK3CD;NOD1;PIK3R1;MAPK9;TBK1;CYTH4;PLCE1;MAPK1;IL1R1;WIPI2;SEPTIN9;NFKB1;MAPK12;MTOR;SEPTIN8;TRAF6;RPS6KB2;MDM2;TAB1;PLCD3;TP53;TLR4;CRK;DOCK1;VCL	35/246	0.0230484	1.48904	ARF1;SRC;PXN;FOXO3;RELA;FOXO1;HK2;RPTOR;CDC42;CYTH3;CYTH2;AKT2;AKT1;CYTH1;PRKCE;PRKCD;TRAF2;ACTN4;PTK2;MAPK13;PLCB3;ARPC2;TNIP1;VDAC1;TAB2;RBCK1;ITGA5;TLN1;PLCB1;TLR5;MYL9;CD44;PLCD1;MYD88;BCL2L1	39/246	6.26577e-05	2.11467	BCL10;FNBP1L;ACTR3B;ACTB;GABARAP;EGFR;CRKL;ACTG1;U2AF1L4;SHARPIN;CAPNS1;UBB;UBC;TIFA;RIPK1;H3C2;RAC1;RPS27A;H3C7;H3-3A;SKP1;H3-3B;ACTR2;FNBP1;BNIP3;SEPTIN6;ARPC5;RHOA;SEPTIN7;NFKBIA;ELMO1;UBE2N;HCLS1;CYCS;BAX;ATM;PFN1;UBA52;TECPR1
Amyotrophic lateral sclerosis	29/364	0.293225	0.998366	1.13021	1.38655	GRIA1;GRIA2;NUP205;ATP8;DNAH8;DNAH6;PIK3R4;DNALI1;PSMD9;PPP3CA;PPP3CB;ATXN2;HNRNPA3;APAF1;NDUFA4;NDUFA2;ND4L;NRG1;MAPK14;SETX;FIG4;ALS2;ATG2A;PIK3C3;ND3;ACTR10;ND2;NUP58;ATG2B	33/364	0.890109	0.812542	DNAH1;DNAH2;DCTN2;DCTN4;SLC1A2;NDUFB1;NUP160;TUBB6;TBK1;KIF5C;ERBB4;NUP88;MAP3K5;MAP2K6;SEC13;NUP210;NUP133;EIF2AK3;WIPI2;MAPK12;MTOR;GRIN1;PSMA5;SEM1;NRG4;CAT;NUP35;NUP98;HAP1;TP53;OPTN;DNAL1;TUBA8	38/364	0.433536	1.04118	NDUFB9;POM121;PSMD12;TOMM40;NUP188;NDUFB2;TUBA1C;GRIN2A;KLC2;TUBB3;KIF5A;NDUFV1;RAB8A;DNAH10;DNAH17;HSPA5;ATP5PB;FUS;ALYREF;ADRM1;TRAF2;SDHD;NRG2;GRIN2C;COX6B2;SDHA;ATG13;ATP5F1E;MAPK13;POM121L2;COX7A2L;PINK1;NDUFS7;HNRNPA2B1;VDAC1;UQCRC2;ATF4;BCL2L1	51/364	0.000143807	1.83175	NDUFA12;COX4I1;ACTB;ACTG1;GLE1;PSMD8;TUBA1B;RB1CC1;RAC1;NUP214;GPX1;TUBB;GPX8;NUP93;ERN1;PSMA6;NDUFS8;PSMA2;NDUFS2;MATR3;PFN1;ATF6;ND5;UQCRB;DCTN1;DCTN3;ATP5MC2;KLC1;GABARAP;HDAC6;PPP3R1;ATP5F1A;PSMB2;COX3;COX1;UBQLN4;RANBP2;DNAH11;NUP155;DNAH14;ATP5F1C;VAPB;PSMC1;PSMC2;CHMP2B;ATP5PO;CYCS;BAX;CYTB;TARDBP;MCU
Bacterial invasion of epithelial cells	6/77	0.472619	0.998366	1.10115	0.825275	SHC4;CLTC;FN1;CTNNA2;CD2AP;DNM2	12/77	0.128978	1.5127	CAV3;CAV2;CLTCL1;PIK3CD;PIK3R3;PIK3R1;SEPTIN9;CRK;DOCK1;MET;VCL;SEPTIN8	9/77	0.371609	1.18214	CDC42;SHC3;ARPC2;SHC1;SRC;PXN;GAB1;ITGA5;PTK2	17/77	0.000150317	3.16285	ACTR2;SEPTIN1;RHOG;CLTA;SEPTIN6;ARPC5;CBL;ACTR3B;ACTB;RHOA;ACTG1;CRKL;DNM3;ELMO1;CTNNA1;HCLS1;RAC1
Pathways of neurodegeneration	38/475	0.251565	0.998366	1.13626	1.5681	GRIA1;CHRM3;GRIA2;ATP8;DNAH8;DNAH6;PIK3R4;PSEN2;ATP2A2;DNALI1;PSMD9;PPP3CA;NRAS;ATXN2;PPP3CB;CASP8;ATXN1L;FZD3;APAF1;NDUFA4;NDUFA2;CYBB;ND4L;UBE2G1;SNCAIP;MAPK14;FIG4;MAPK10;ALS2;GNAQ;ATG2A;NOX4;PIK3C3;ND3;RAF1;ND2;ACTR10;ATG2B	39/475	0.979163	0.726673	APP;CAMK2D;DNAH1;DNAH2;DCTN2;DCTN4;CHRM5;ATP2A3;NDUFB1;GRM1;MAPK9;TUBB6;FRAT1;GRM5;TBK1;KIF5C;MFN1;MAPK1;IFT57;GRIA3;MAP3K5;MAP2K6;TRPC3;EIF2AK3;WIPI2;CSNK1E;NFKB1;MTOR;MAPK12;GRIN1;PSMA5;SEM1;APC;CAT;MAP3K10;HAP1;OPTN;DNAL1;TUBA8	50/475	0.392877	1.05134	ZFYVE1;TUBA1C;TUBB3;KIF5A;HRAS;RAB8A;APC2;PRKCB;TRAF2;SDHD;COX6B2;SDHA;ATG13;PLCB3;COX7A2L;NDUFS7;VDAC1;UQCRC2;PLCB1;ATF4;SLC25A6;CAMK2B;NDUFB9;PSMD12;TOMM40;CAMK2A;NDUFB2;CACNA1F;RELA;GRIN2A;KLC2;DVL1;DVL3;MAP2K7;NDUFV1;CAMK2G;DNAH10;DNAH17;HSPA5;FZD4;CSNK1A1;FUS;ATP5PB;ADRM1;GRIN2C;ATP5F1E;MAPK13;PINK1;BCL2L1;CDK5R1	62/475	0.000226561	1.68988	CSF1;NDUFA12;COX4I1;PSMD8;TUBA1B;RB1CC1;RAC1;GPX1;TUBB;WNT9B;GPX8;AXIN1;ERN1;PSMA6;NDUFS8;PSMA2;PPIF;NDUFS2;MAPT;ATF6;UBA52;ND5;UQCRB;DCTN1;DCTN3;ATP5MC2;CACNA1D;PSEN1;KLC1;HSD17B10;GABARAP;LRP6;UBE2J1;ATXN3;PPP3R1;ATP5F1A;ATXN1;PSMB2;UBB;UBC;COX3;COX1;RPS27A;SPTBN2;SNCA;DNAH11;DNAH14;ATP5F1C;VAPB;PSMC1;PSMC2;CHMP2B;ATP5PO;CYCS;BAX;CALM3;KRAS;CYTB;CALM1;TARDBP;CALM2;MCU
Tight junction	8/169	0.921309	0.998366	0.645227	0.0528826	MAPK10;DLG2;ROCK2;NEDD4;RDX;PPP2R2D;RAPGEF2;RAPGEF6	24/169	0.106326	1.35763	IGSF5;PRKAA1;ROCK1;NEDD4L;ARHGEF18;SCRIB;CD1E;MYL6B;CGN;TJP1;TIAM1;MAPK9;PPP2R1B;PPP2R2B;PARD3;MYH9;AMOTL2;BVES;MYH10;CGNL1;JAM2;TJP3;MAP3K5;TUBA8	22/169	0.127088	1.3395	MPP4;SRC;PRKCE;WAS;MSN;ACTN4;PRKCZ;CDC42;AFDN;TUBA1C;CLDN4;ARPC2;DLG3;PPP2R1A;MICALL2;PRKACA;SYNPO;MAP2K7;MYL9;RAB8A;LLGL2;RAB8B	28/169	0.000308855	2.22187	PRKAG2;CACNA1D;CLDN1;ACTR3B;ACTB;ACTG1;AMOT;STK11;TUBA1B;RAP1A;ERBB2;MARVELD3;MYH14;RAC1;PRKACB;MPDZ;ACTR2;HSPA4;ARPC5;TJAP1;RHOA;MYL6;OCLN;CDK4;RAB13;HCLS1;NF2;CFTR
Oxytocin signaling pathway	13/154	0.304415	0.998366	1.20276	1.43052	GUCY1A1;PPP1R12A;ROCK2;NFATC3;GNAI3;PPP1CB;PPP3CA;RGS2;PPP3CB;NRAS;GNAQ;RAF1;PPP1R12B	16/154	0.618482	0.947852	MEF2C;CAMK2D;PRKAA1;PLA2G4D;ROCK1;NOS3;CACNA2D1;NFATC2;MYL6B;CACNG8;CACNB4;JMJD7-PLA2G4B;MAPK1;CAMK1;CAMK1G;CACNG5	26/154	0.00596768	1.82363	CAMK2B;SRC;NPR2;CAMK2A;CACNA1F;ADCY7;MYLK;PIK3R5;PRKACA;HRAS;CAMK2G;KCNJ5;PRKCB;PLA2G4B;NFATC1;FOS;PPP1CA;CACNB1;GNAO1;RCAN1;PLCB3;ADCY9;CAMK4;PLCB1;MYL9;PPP1R12C	25/154	0.000857714	2.16579	OXTR;PRKAG2;CACNA1D;ADCY2;ADCY1;ACTB;MYLK3;EGFR;ACTG1;CAMKK2;GNAI2;PPP3R1;MAPK7;CACNG2;PRKACB;PLA2G4F;KCNJ6;EEF2;RHOA;MYL6;GNAS;CALM3;KRAS;CALM1;CALM2
Cellular senescence	15/156	0.146082	0.998366	1.38976	2.67334	LIN54;NFATC3;PTEN;HLA-F;MAPK14;ETS1;PPP1CB;CCNB3;PPP3CA;PPP3CB;NRAS;RBL1;TRPM7;RAF1;ATR	20/156	0.252951	1.2046	RB1;TGFB2;CDKN2B;PIK3R3;NFATC2;PIK3CD;PIK3R1;SIRT1;NFKB1;MAPK12;MTOR;RAD50;CDK6;MRAS;MDM2;MAPK1;E2F4;RAD9B;TP53;MAP2K6	21/156	0.10387	1.39251	MRE11;TGFB1;TRAF3IP2;TGFB3;TSC2;NFATC1;FOXO3;FOXM1;HIPK1;FOXO1;TGFBR1;RELA;MAPK13;PPP1CA;AKT2;MAPKAPK2;AKT1;VDAC1;MYBL2;HRAS;SLC25A6	25/156	0.00103768	2.13249	LIN37;CACNA1D;ZFP36L2;ZFP36L1;CCND3;PPP3R1;RBBP4;CHEK2;RASSF5;E2F5;SMAD2;SMAD3;HLA-B;HLA-C;TSC1;HLA-A;HIPK2;CDK4;RHEB;ATM;CALM3;KRAS;CALM1;CALM2;MCU
Ubiquitin mediated proteolysis	16/140	0.0413107	0.998366	1.6884	5.38032	PPIL2;UBA6;UBE2D2;UBE2E2;UBE3A;UBE2G1;WWP2;BRCA1;PIAS2;PIAS1;HERC2;HERC1;NEDD4;ERCC8;ANAPC1;BIRC3	11/140	0.907214	0.695858	CUL7;CUL3;TRAF6;MDM2;KEAP1;NEDD4L;WWP1;ANAPC5;TRIM37;KLHL13;RNF7	19/140	0.110614	1.40536	DET1;UBE2I;UBE3C;UBE2B;MGRN1;CUL2;SYVN1;XIAP;UBE2A;UBE2Z;PML;UBE2W;HERC3;FZR1;ITCH;UBE2Q1;UBR5;VHL;UBE2K	23/140	0.00114799	2.19564	ANAPC7;CUL5;UBE2E3;SIAH1;CBLB;UBE4B;CBL;UBE2J1;DDB1;CUL4A;UBB;UBE2R2;UBE2Q2;UBC;UBE2N;ANAPC4;UBA2;BIRC6;STUB1;SAE1;RPS27A;UBA52;SKP1
Protein processing in endoplasmic reticulum	13/171	0.446852	0.998366	1.07236	0.863814	UBE2D2;SEL1L;UBE2G1;SVIP;DNAJA1;MAPK10;LMAN1;DNAJC10;UFD1;SEC62;UGGT2;MARCHF6;SEC31A	19/171	0.500132	1.02251	ERO1B;TRAM1;SEC13;UBXN2A;EIF2AK1;HSPA4L;EIF2AK3;HSPA2;CKAP4;MAPK9;GANAB;CANX;STT3A;UBXN8;MAN1C1;STT3B;UGGT1;MAP3K5;SEC63	19/171	0.361601	1.1168	HSP90AB1;SAR1A;HSPA5;LMAN1L;WFS1;RPN1;HSPA6;SYVN1;DERL2;RAD23A;TRAF2;RRBP1;HSPBP1;ERP29;MAN1B1;MAP2K7;ATF4;TXNDC5;NFE2L2	26/171	0.00181714	2.00334	NGLY1;UBE2J1;ATXN3;MAN1A2;BAG1;SSR1;UBQLN4;UBXN6;SKP1;HSPA8;HSP90AA1;SSR4;EDEM1;SSR2;EIF2AK2;UBE4B;RAD23B;ERN1;DNAJC5;PLAA;BAX;STUB1;P4HB;ATF6;SEC24C;HSPA1B
Lysosome	12/128	0.201742	0.998366	1.35039	2.16165	CLN3;MANBA;ASAH1;AP1G1;CLTC;M6PR;AP4E1;ATP6V1H;CTSH;LIPA;CTSC;CLN5	21/128	0.0365327	1.61102	SCARB2;CD164;ENTPD4;HEXA;CTSV;TCIRG1;GNS;LITAF;SUMF1;PLA2G15;AP3M2;GGA2;GGA1;GGA3;GLB1;HYAL2;CLTCL1;ATP6V0A2;IDS;ARSG;ARSB	17/128	0.144664	1.3701	AP1B1;AP3D1;AP3B2;IGF2R;CTSS;SGSH;GALNS;GNPTAB;AP1G2;NPC1;PSAP;AP4S1;MAN2B1;TPP1;CTSD;LGMN;CTSB	20/128	0.00422632	2.06558	CTSA;ABCA2;HGSNAT;CTSZ;GBA;LAPTM5;CLTA;NAGPA;GNPTG;AP3M1;LAMP1;CTSK;AP3S2;CTSG;AP1S3;ATP6V0D1;GUSB;CD68;ATP6V0C;AP1M1
Rap1 signaling pathway	14/210	0.642243	0.998366	0.929684	0.411653	F2R;GNAI3;VEGFB;LPAR3;EFNA5;MAPK14;ENAH;NRAS;GNAQ;RAPGEF2;RAPGEF5;RAF1;RALGDS;RAPGEF6	29/210	0.107812	1.31456	CSF1R;DOCK4;RALA;FLT1;ITGA2B;PIK3R3;PIK3CD;PIK3R1;THBS1;RAP1GAP;IGF1R;PLCE1;MAPK1;MAP2K6;FARP2;PDGFRA;EGF;INSR;MAGI2;PGF;MAPK12;GRIN1;TIAM1;MRAS;PARD3;KIT;CRK;MET;FGFR2	31/210	0.0195439	1.55429	ITGAM;SRC;CTNND1;ITGB2;SIPA1L2;RASGRP2;PRKCZ;SIPA1L3;ADCY7;CDC42;GRIN2A;SIPA1L1;AKT2;RAC2;AKT1;HRAS;PRKCB;IGF1;VAV2;VEGFA;MAPK13;APBB1IP;GNAO1;AFDN;PLCB3;ADCY9;EVL;TLN1;PLCB1;FGFR3;RAPGEF4	29/210	0.00442608	1.78982	RALB;CSF1;ITGB3;ADCY2;ADCY1;ACTB;EGFR;CRKL;GNAI2;ACTG1;RASGRP3;FGF5;RAP1A;RASSF5;RAC1;FGF23;FYB1;HGF;RHOA;EFNA2;PRKD3;GNAS;CALM3;LCP2;KRAS;PFN1;CALM1;CALM2;F2RL3
Antigen processing and presentation	3/78	0.92334	0.998366	0.52	0.0414739	CREB1;CD8A;HLA-F	2/78	0.998712	0.214503	CANX;HSPA2	8/78	0.533842	1.02014	HSP90AB1;HSPA5;NFYB;HSPA6;CTSS;CTSB;TAPBP;LGMN	14/78	0.00447347	2.43691	CD74;HSPA8;CIITA;HSP90AA1;HSPA4;NFYC;HLA-B;HLA-C;HLA-A;IFI30;KLRD1;B2M;HLA-DQA1;HSPA1B
Huntington disease	25/306	0.267534	0.998366	1.16166	1.53167	GRIA1;GRIA2;HDAC2;ATP8;DNAH8;CLTC;DNAH6;PIK3R4;DNALI1;PSMD9;CASP8;APAF1;NDUFA4;NDUFA2;ND4L;MAPK10;CREB1;GNAQ;ATG2A;PIK3C3;ND3;ACTR10;ND2;RCOR1;ATG2B	32/306	0.625126	0.954488	DNAH1;DNAH2;DCTN2;DCTN4;SLC1A2;NDUFB1;NRF1;MAPK9;TUBB6;GRM5;KIF5C;CREB3L2;CLTCL1;IFT57;PPARGC1A;GRIA3;MAP3K5;POLR2J2;AP2B1;WIPI2;MTOR;GRIN1;PSMA5;SEM1;TFAM;MAP3K10;PPARG;HAP1;TAF4;TP53;DNAL1;TUBA8	29/306	0.664834	0.933487	NDUFB9;PSMD12;NDUFB2;SLC1A3;TUBA1C;KLC2;TUBB3;KIF5A;MAP2K7;NDUFV1;POLR2J3;CREBBP;DNAH10;DNAH17;ATP5PB;ADRM1;TRAF2;SDHD;COX6B2;SDHA;ATG13;ATP5F1E;COX7A2L;PLCB3;NDUFS7;VDAC1;UQCRC2;PLCB1;SLC25A6	39/306	0.00459615	1.63404	UQCRB;NDUFA12;DCTN1;COX4I1;DCTN3;ATP5MC2;CLTA;AP2A1;KLC1;PSMD8;TUBA1B;ATP5F1A;PSMB2;RB1CC1;COX3;POLR2E;COX1;POLR2H;DNAH11;GPX1;TUBB;DNAH14;GPX8;ATP5F1C;SOD2;ERN1;PSMA6;REST;NDUFS8;PSMA2;PSMC1;PSMC2;ATP5PO;PPIF;CYCS;NDUFS2;BAX;CYTB;ND5
Viral carcinogenesis	18/203	0.199761	0.998366	1.27074	2.0467	ATF2;SP100;GTF2A2;HDAC2;GTF2H2C;UBE3A;RBPJ;HLA-F;GTF2H3;HDAC8;HDAC9;KAT2B;NRAS;CASP8;CREB1;RBL1;LTBR;IL6ST	17/203	0.90209	0.745514	RB1;STAT5A;STAT5B;HDAC5;CDKN2B;USP7;PIK3R3;PIK3CD;SCRIB;PIK3R1;NFKB1;CDK6;CREB3L2;RASA2;MDM2;MAPK1;TP53	22/203	0.391975	1.08581	VAC14;CREBBP;DDX3X;SRC;SRF;HDAC11;PXN;TRAF2;ACTN4;RELA;NFKB2;CDC42;PKM;YWHAQ;TRAF3;MAPKAPK2;PRKACA;CCR4;HRAS;JAK3;ATF4;YWHAH	28/203	0.00518524	1.78685	HDAC4;YWHAB;HDAC6;CCND3;H2BC21;RAC1;PRKACB;H4C8;EGR3;SYK;H2BC6;H2BC4;STAT3;HLA-B;HLA-C;EIF2AK2;HLA-A;RHOA;DDB1;NFKBIA;HNRNPK;H2BC15;H4C14;CDK4;PSMC1;BAX;KRAS;ATP6V0D1
Alzheimer disease	26/369	0.554757	0.998366	0.987101	0.581625	CHRM3;ATP8;PIK3R4;PSEN2;ATP2A2;PSMD9;PPP3CA;PPP3CB;NRAS;CASP8;FZD3;APAF1;NDUFA4;NDUFA2;CYBB;ND4L;MAPK10;BACE2;GNAQ;ATG2A;NOX4;PIK3C3;ND3;RAF1;ND2;ATG2B	30/369	0.968597	0.719907	APP;RTN3;LRP1;IRS1;CHRM5;ATP2A3;PIK3R3;PIK3CD;NDUFB1;GPR83;PIK3R1;MAPK9;FRAT1;TUBB6;GRM5;KIF5C;MAPK1;MAP3K5;MME;INSR;EIF2AK3;CSNK1E;WIPI2;NFKB1;MTOR;GRIN1;PSMA5;SEM1;APC;TUBA8	40/369	0.335731	1.0869	NDUFB9;PSMD12;NDUFB2;IDE;CACNA1F;RELA;TUBA1C;GRIN2A;KLC2;TUBB3;AKT2;KIF5A;DVL1;AKT1;DVL3;MAP2K7;HRAS;NDUFV1;APC2;FZD4;ATP5PB;CSNK1A1;ADRM1;TRAF2;SDHD;GRIN2C;COX6B2;SDHA;ATG13;ATP5F1E;BACE1;COX7A2L;PLCB3;NDUFS7;VDAC1;UQCRC2;PLCB1;ATF4;CDK5R1;SLC25A6	45/369	0.00563107	1.55461	CSF1;UQCRB;NDUFA12;COX4I1;ATP5MC2;IRS2;CACNA1D;PSEN1;KLC1;HSD17B10;LRP6;PSMD8;PPP3R1;TUBA1B;ATP5F1A;PSMB2;RB1CC1;COX3;COX1;SNCA;TUBB;WNT9B;AXIN1;EIF2AK2;ATP5F1C;ERN1;PSMA6;NDUFS8;PSMA2;PSMC1;PSMC2;ATP5PO;PPIF;CYCS;NDUFS2;CALM3;KRAS;MAPT;CYTB;CALM1;ATF6;CALM2;GAPDH;ND5;MCU
Salmonella infection	20/249	0.32252	0.998366	1.13953	1.28948	DYNC1I2;RAB5B;ROCK2;M6PR;PIK3C2G;IRAK4;MAPK14;DNM2;MAPK10;PTPRC;CASP8;VPS41;EXOC4;PIK3C3;TLR6;RAF1;ACTR10;VPS39;TLR2;BIRC3	29/249	0.380357	1.07913	CYFIP2;NCKAP1;RALA;DCTN2;FHOD1;DCTN4;PIK3CD;NOD1;PIK3C2B;MAPK9;TUBB6;CYTH4;KIF5C;MAPK1;PAK3;WASF3;KPNA1;MAP2K6;EXOC7;VPS33A;RHOH;TNFRSF10B;NFKB1;MAPK12;TRAF6;RHOJ;TAB1;TLR4;TUBA8	31/249	0.127106	1.27344	ARF1;HSP90AB1;RELA;CDC42;CYTH3;TUBA1C;FYCO1;CYTH2;KLC2;IRAK1;TUBB3;AKT2;KIF5A;AKT1;SNX9;MAP2K7;HRAS;CYTH1;DYNLT1;AHNAK2;TRAF2;FOS;RHOB;MAPK13;DYNC1LI2;ARPC2;PLEKHM1;TAB2;TLR5;MYL9;MYD88	32/249	0.00850909	1.64711	DCTN1;DCTN3;GCC2;KLC1;ACTR3B;ACTB;ACTG1;TUBA1B;RPS3;FLNB;RIPK1;RAC1;FLNC;SKP1;ACTR2;HSP90AA1;ANXA2;MLKL;TUBB;RHOG;ARPC5;RHOA;NFKBIA;SNX18;ELMO1;RAB9A;CYCS;PLEKHM2;BAX;DYNLRB1;PFN1;GAPDH
Gastric acid secretion	4/76	0.799897	0.998366	0.722847	0.161392	CHRM3;GNAQ;GNAI3;SLC26A7	4/76	0.971946	0.453359	CAMK2D;ATP1A4;ATP1A2;ATP1A1	14/76	0.0185966	2.02255	CAMK2B;PRKCB;CAMK2A;KCNJ15;ATP1A3;SLC4A2;SSTR2;ADCY7;MYLK;PLCB3;ADCY9;PRKACA;PLCB1;CAMK2G	13/76	0.00908735	2.29749	KCNK10;ADCY2;ADCY1;ACTB;MYLK3;ACTG1;GNAI2;GNAS;CALM3;CALM1;PRKACB;CALM2;CFTR
Longevity regulating pathway	9/102	0.303035	0.998366	1.26216	1.50691	ATF2;HDAC2;NRAS;CREB1;SESN3;RPS6KB1;SESN1;EIF4E2;APPL1	18/102	0.0265251	1.75881	PRKAA1;IRS1;INSR;EHMT1;PIK3R3;PIK3CD;PIK3R1;HSPA2;SIRT1;NFKB1;MTOR;IGF1R;CREB3L2;CAT;RPS6KB2;PPARG;TP53;PPARGC1A	18/102	0.0129041	1.92085	HSPA6;TSC2;IGF1;FOXO3;ATG13;ADCY7;FOXO1;RELA;RPTOR;ADCY9;AKT2;CAMK4;AKT1;EIF4EBP2;PRKACA;HRAS;EIF4E;ATF4	16/102	0.0094821	2.07262	HSPA8;CLPB;PRKAG2;IRS2;TSC1;ADCY2;ADCY1;SOD2;CAMKK2;STK11;RHEB;RB1CC1;BAX;KRAS;PRKACB;HSPA1B
RNA transport	9/186	0.920432	0.998366	0.660156	0.054735	NUP205;TGS1;EIF3J;ACIN1;UPF3A;TRNT1;EIF4E2;NUP58;EIF3A	30/186	0.0183016	1.58079	CYFIP2;POP1;GEMIN2;EIF4A3;PHAX;NUP160;PNN;XPO5;NUP88;RPP14;EIF5B;UPF1;SEC13;NUP210;NUP133;THOC1;THOC2;SENP2;SNUPN;SRRM1;CLNS1A;EIF3I;GEMIN5;NUP35;GEMIN6;NUP98;GEMIN8;EIF3C;EIF4G1;EIF3B	18/186	0.607846	0.955916	EIF4A1;POM121;UBE2I;NUP188;FUS;ALYREF;THOC3;CASC3;RANGAP1;FXR1;DDX19A;POM121L2;FXR2;GEMIN4;EIF4EBP2;PABPC1L;EIF4E;EIF4B	25/186	0.0108971	1.73227	RBM8A;NMD3;GLE1;XPO1;SUMO2;NUP214;RANBP2;NUP155;ELAC2;PABPC4;EIF1;EEF1A1;NUP93;XPOT;EEF1A2;TACC3;STRAP;EIF3H;EIF3E;PABPC1;EIF3F;TARDBP;KPNB1;EIF4G2;RAN
Circadian rhythm	1/31	0.899221	0.998366	0.433778	0.0460785	CREB1	7/31	0.0456105	2.38987	PER1;PRKAA1;BHLHE40;CRY1;CSNK1D;CSNK1E;CLOCK	1/31	0.962916	0.29717	BHLHE41	7/31	0.0117822	3.24249	PER2;CRY2;PRKAG2;RORA;RORB;NPAS2;SKP1
Human immunodeficiency virus 1 infection	20/212	0.12183	0.998366	1.36187	2.86692	APOBEC3D;NFATC3;GNAI3;CD3G;IRAK4;HLA-F;MAPK14;CCNB3;MAPK10;PPP3CA;PPP3CB;NRAS;CASP8;RPS6KB1;AP1G1;GNAQ;GNA11;RAF1;ATR;TLR2	23/212	0.541527	0.995219	PIK3R3;NFATC2;PIK3CD;PIK3R1;RNF7;NFKB1;MAPK12;MTOR;GNGT1;MAPK9;WEE1;TBK1;TRAF6;GNG7;RPS6KB2;GNB4;MAPK1;GNB5;TAB1;PAK3;TLR4;CRK;MAP2K6	28/212	0.0831521	1.36329	PXN;SAMHD1;RELA;IRAK1;AP1G2;AKT2;RAC2;AKT1;PTK2B;MAP2K7;HRAS;APOBEC3F;APOBEC3G;PRKCB;LIMK1;AP1B1;NFATC1;TRAF2;FOS;PTK2;TAPBP;MAPK13;GNAO1;GNB2;GNB1;TAB2;MYD88;BCL2L1	27/212	0.0164295	1.628	CUL5;CRKL;GNAI2;PPP3R1;TRIM5;CFL2;CFL1;RIPK1;AP1S3;RAC1;B2M;PAK2;SKP1;AP1M1;HLA-B;HLA-C;HLA-A;DDB1;NFKBIA;CUL4A;CYCS;BAX;ATM;CALM3;KRAS;CALM1;CALM2
Prion disease	17/273	0.753414	0.998366	0.863328	0.244443	ATF2;APAF1;ATP8;NDUFA4;NDUFA2;CYBB;ND4L;MAPK14;MAPK10;PSMD9;PPP3CA;C5;PPP3CB;CREB1;CCL5;ND3;ND2	21/273	0.969624	0.678445	CAV3;CAV2;EIF2AK3;PIK3R3;PIK3CD;NDUFB1;PIK3R1;HSPA2;MAPK12;GRIN1;PSMA5;SEM1;MAPK9;TUBB6;C6;GRIN3A;KIF5C;CREB3L2;MAPK1;NCAM1;TUBA8	35/273	0.0816897	1.31811	C1QB;C1QA;NDUFB9;PSMD12;NOTCH1;NCF2;NDUFB2;CACNA1F;TUBA1C;GRIN2A;KLC2;TUBB3;KIF5A;RAC2;FYN;PRKACA;NDUFV1;HSPA5;ATP5PB;PRKCD;HSPA6;ADRM1;SDHD;GRIN2C;COX6B2;SDHA;ATP5F1E;MAPK13;COX7A2L;NDUFS7;VDAC1;UQCRC2;ATF4;C1QC;SLC25A6	33/273	0.0179623	1.5348	NCF1;UQCRB;NDUFA12;COX4I1;ATP5MC2;CACNA1D;KLC1;PSMD8;PPP3R1;TUBA1B;ATP5F1A;PSMB2;COX3;COX1;RAC1;PRKACB;HSPA8;TUBB;ATP5F1C;PSMA6;NDUFS8;PSMA2;PSMC1;PSMC2;ATP5PO;PPIF;CYCS;NDUFS2;BAX;CYTB;HSPA1B;ND5;MCU
Neurotrophin signaling pathway	9/119	0.477417	0.998366	1.06612	0.788251	SHC4;MAPK10;NRAS;PDPK1;PSEN2;FRS2;IRAK4;RAF1;MAPK14	19/119	0.056769	1.55879	NTRK1;ZNF274;CAMK2D;IRS1;MAGED1;PIK3R3;PIK3CD;PTPN11;PIK3R1;NFKB1;MAPK12;MAPK9;TRAF6;ABL1;MAPK1;SOS1;TP53;CRK;MAP3K5	25/119	0.00028998	2.39108	CAMK2B;SHC3;SHC1;CAMK2A;FOXO3;RELA;CDC42;IRAK1;AKT2;RPS6KA2;AKT1;MAP2K7;HRAS;CAMK2G;SH2B1;MAP3K3;NTRK2;NTRK3;PRKCD;GAB1;MAPK13;CAMK4;MAPKAPK2;ATF4;TP73	17/119	0.0185998	1.85623	PRDM4;KIDINS220;IRAK3;PSEN1;RHOA;CRKL;NFKBIA;RAP1A;MAPK7;ARHGDIB;BAX;CALM3;KRAS;RAC1;CALM1;CALM2;SH2B3
Fluid shear stress and atherosclerosis	3/139	0.997716	0.999989	0.285819	0.000653476	MAPK10;MAPK14;SELE	21/139	0.0762697	1.45993	ACVR1;MEF2C;GSTM2;PRKAA1;CAV3;IL1R1;CAV2;NOS3;ITGA2B;MGST1;KEAP1;PIK3R3;PIK3CD;PIK3R1;NFKB1;MAPK12;MAPK9;ITGAV;TP53;MAP3K5;MAP2K6	16/139	0.325196	1.16234	HSP90AB1;NCF2;SRC;MGST3;FOS;PRKCZ;ACVR2B;PTK2;RELA;MAPK13;VEGFA;AKT2;RAC2;AKT1;MAP2K7;NFE2L2	19/139	0.0206096	1.76383	HSP90AA1;BMPR2;NCF1;SDC4;DUSP1;ITGB3;ACTB;RHOA;KLF2;ACTG1;MAPK7;SUMO2;HMOX1;CALM3;RAC1;CALM1;CALM2;BMPR1A;GSTM5
Steroid biosynthesis	1/20	0.772389	0.998366	0.685319	0.176995	LIPA									5/20	0.0209011	3.70303	SOAT1;CYP51A1;DHCR24;HSD17B7;FDFT1
Pathogenic Escherichia coli infection	8/197	0.973915	0.998366	0.548802	0.0145057	MAPK10;MYO1B;CASP8;ROCK2;F2R;MYO5A;IRAK4;MAPK14	24/197	0.311774	1.13609	CYFIP2;NCKAP1;ROCK1;IL1R1;TNFRSF10B;PTPN11;NFKB1;MAPK12;TJP1;MAPK9;TUBB6;CYTH4;TRAF6;GNA12;ABL1;MYH9;MAPK1;TAB1;PAK3;MYO1H;TLR4;MYH10;WASF3;TUBA8	29/197	0.0241028	1.54862	ARF1;TMED10;SRC;RELA;CDC42;CYTH3;GNA13;TUBA1C;CYTH2;IRAK1;TUBB3;FYN;ABCF2;CYTH1;TRAF2;FOS;BAIAP2;MAPK13;CLDN4;MYO1C;ARPC2;MYO1A;MYO5B;ARHGEF1;TAB2;PTPN6;TLR5;MYD88;MYO1F	25/197	0.0211928	1.62051	WIPF2;CLDN1;ACTR3B;ACTB;ACTG1;TUBA1B;RPS3;NCK2;MYH14;RIPK1;RAC1;PAK2;ACTR2;TUBB;ARPC5;RHOA;NFKBIA;OCLN;NCL;HCLS1;CYCS;BAX;GAPDH;SEC24C;MYO1G
Pancreatic cancer	5/76	0.638497	0.998366	0.91698	0.411393	MAPK10;RPS6KB1;POLK;RAF1;RALGDS	15/76	0.0160195	2.01812	RB1;RALA;TGFB2;EGF;PIK3CD;PIK3R3;PIK3R1;BRCA2;MTOR;NFKB1;MAPK9;CDK6;RPS6KB2;MAPK1;TP53	11/76	0.139723	1.51328	CDC42;TGFB1;TGFB3;AKT2;RAC2;AKT1;TGFA;TGFBR1;RELA;VEGFA;BCL2L1	12/76	0.0217034	2.08624	SMAD2;SMAD4;RALB;SMAD3;CDK4;ERBB2;STAT3;BAX;KRAS;RAC1;PLD1;EGFR
Human T-cell leukemia virus 1 infection	19/219	0.218324	0.998366	1.2406	1.88792	ATF2;IL15;NFATC3;PTEN;CD3G;HLA-F;ETS1;MAPK10;PPP3CA;KAT2B;PPP3CB;NRAS;CREB1;IL2RA;BUB3;LTBR;ANAPC1;ATR;MAD2L1	21/219	0.764161	0.866129	RB1;STAT5A;STAT5B;NRP1;CDKN2B;TGFB2;TRRAP;IL1R1;PIK3R3;NFATC2;PIK3CD;PIK3R1;NFKB1;MAPK9;ESPL1;CREB3L2;CANX;MAPK1;ANAPC5;TCF3;TP53	31/219	0.0328997	1.47914	VAC14;SRF;ITGB2;SLC2A1;XIAP;ADCY7;RELA;ELK4;ZFP36;TERT;AKT2;AKT1;PRKACA;HRAS;JAK3;MAP3K3;CREBBP;TGFB1;NFYB;TGFB3;NFATC1;FOS;TGFBR1;NFKB2;ADCY9;VDAC1;TLN1;MAP3K14;ATF4;BCL2L1;SLC25A6	27/219	0.0240347	1.56804	SPI1;CRTC1;ADCY2;ADCY1;ETS2;PPP3R1;CCND3;XPO1;CHEK2;TSPO;B2M;PRKACB;HLA-DQA1;SMAD2;SMAD4;SMAD3;ANAPC7;HLA-B;HLA-C;HLA-A;NFKBIA;CDK4;ANAPC4;BAX;ATM;KRAS;RAN
Colorectal cancer	7/86	0.415602	0.998366	1.1549	1.01403	MAPK10;NRAS;RPS6KB1;POLK;RAF1;RALGDS;APPL1	14/86	0.0813018	1.59409	RALA;TGFB2;DCC;EGF;PIK3CD;PIK3R3;PIK3R1;MTOR;MAPK9;APC;RPS6KB2;MAPK1;SOS1;TP53	11/86	0.246339	1.31078	APC2;TGFB1;MSH3;TGFB3;AKT2;RAC2;AKT1;TGFA;FOS;HRAS;TGFBR1	13/86	0.0241616	1.98168	SMAD2;SMAD4;RALB;SMAD3;AXIN1;MLH1;RHOA;EGFR;MSH2;BAX;CYCS;KRAS;RAC1
Viral myocarditis	4/60	0.627794	0.998366	0.930179	0.433038	CASP8;LAMA2;HLA-F;CD55	5/60	0.796837	0.742912	CD86;CXADR;DAG1;ABL1;EIF4G1	4/60	0.866942	0.636819	ITGB2;RAC2;FYN;MYH6	10/60	0.0244835	2.22432	HLA-B;HLA-C;ABL2;CYCS;RAC1;HLA-A;ACTB;HLA-DQA1;EIF4G2;ACTG1
Human cytomegalovirus infection	17/225	0.438348	0.998366	1.06534	0.878632	ATF2;ROCK2;NFATC3;GNAI3;HLA-F;MAPK14;PPP3CA;PPP3CB;NRAS;CXCL12;CASP8;CREB1;RPS6KB1;GNAQ;CCL5;GNA11;RAF1	29/225	0.193376	1.21292	RB1;ROCK1;PIK3R3;PIK3CD;PIK3R1;GNGT1;TBK1;GNG7;CREB3L2;GNA12;MAPK1;ITGAV;MAP2K6;PDGFRA;IL1R1;IL10RB;IL10RA;NFATC2;NFKB1;MAPK12;MTOR;CDK6;RPS6KB2;GNB4;MDM2;GNB5;SOS1;TP53;CRK	30/225	0.0681796	1.3788	SRC;PXN;ADCY7;CX3CL1;RELA;GNA13;AKAP13;AKT2;RAC2;AKT1;PTK2B;PRKACA;HRAS;IL6R;PRKCB;TSC2;NFATC1;TRAF2;PTK2;VEGFA;TAPBP;MAPK13;GNAO1;PLCB3;ADCY9;GNB2;GNB1;ARHGEF1;PLCB1;ATF4	27/225	0.0325165	1.52002	ITGB3;ADCY2;ADCY1;EGFR;CRKL;GNAI2;PPP3R1;RIPK1;RAC1;B2M;PRKACB;STAT3;HLA-B;HLA-C;TSC1;HLA-A;RHOA;NFKBIA;CDK4;RHEB;GNAS;CYCS;BAX;CALM3;KRAS;CALM1;CALM2
Estrogen signaling pathway	10/137	0.516695	0.998366	1.02579	0.677332	SHC4;ATF2;NRAS;CREB1;GNAQ;NCOA3;GNAI3;PGR;RAF1;ESR1	11/137	0.892508	0.712547	NCOA1;NOS3;GPER1;CREB3L2;PIK3R3;PIK3CD;MAPK1;PIK3R1;HSPA2;SOS1;GRM1	22/137	0.0187601	1.71531	KCNJ5;SHC3;HSP90AB1;SHC1;SRC;PRKCD;HSPA6;TGFA;FOS;ADCY7;GNAO1;PLCB3;ADCY9;AKT2;KRT15;AKT1;PRKACA;PLCB1;CTSD;HRAS;ATF4;FKBP5	18/137	0.0337523	1.6841	HSPA8;GABBR2;HSP90AA1;KCNJ6;ADCY2;ADCY1;ESR2;EGFR;GNAI2;GNAS;RARA;CALM3;KRAS;FKBP4;CALM1;PRKACB;CALM2;HSPA1B
Pathways in cancer	42/531	0.262293	0.998366	1.12234	1.50201	HDAC2;LAMA2;ROCK2;PTEN;GNAI3;LPAR3;ETS1;CSF2RA;NRAS;CASP8;GNA11;CTNNA2;POLK;RALGDS;APPL1;IL12RB2;EGLN1;IFNAR2;FZD3;EGLN3;JUP;APAF1;IL15;ITGA2;NCOA3;F2R;FN1;VEGFB;ESR1;MAPK10;CXCL12;RPS6KB1;COL4A1;IL2RA;COL4A4;GNAQ;COL4A3;CCDC6;ITGA6;IL6ST;RAF1;BIRC3	69/531	0.0689861	1.22871	RB1;ALK;LAMC3;ITGA2B;IL5RA;PIK3CD;KEAP1;GLI1;BRCA2;IGF1R;GNGT1;FRAT1;ITGAV;NCOA1;PDGFRA;DAPK1;DCC;ARNT;PGF;BCR;EML4;COL4A2;TRAF6;KIT;PPARG;SOS1;CRK;MET;TP53;NOTCH2;CSF1R;NOTCH3;FH;CAMK2D;RALA;ROCK1;MGST1;PIK3R3;PIK3R1;RASGRP1;MAPK9;GNG7;GNA12;ABL1;MAPK1;RUNX1T1;JAG2;NTRK1;STAT5A;STAT5B;GSTM2;CDKN2B;TGFB2;JAG1;TXNRD3;EGF;STAT2;ZBTB16;TXNRD1;LAMB1;NFKB1;MTOR;CDK6;APC;RPS6KB2;MDM2;GNB4;GNB5;FGFR2	75/531	0.0016567	1.48611	CSF3R;HSP90AB1;FLT3;SLC2A1;CKS1B;SHH;MECOM;AKT2;PIM1;RAC2;AKT1;PRKACA;JAK3;HRAS;IL6R;APC2;IL4R;PRKCB;PLEKHG5;DAPK3;TRAF2;FOS;TGFBR1;PLCB3;ADCY9;MSH3;TRAF3;COL4A6;ARHGEF1;PLCB1;CAMK2B;CEBPA;LAMA5;NOTCH1;MGST3;CUL2;CAMK2A;TGFA;XIAP;RASGRP2;STK4;ADCY7;FOXO1;KNG1;RELA;RASGRP4;DLL3;CDC42;GNA13;RXRA;TERT;DVL1;DVL3;STAT6;VHL;IL12RB1;CAMK2G;CREBBP;EGLN2;TGFB1;FZD4;TXNRD2;TGFB3;LAMB2;PTCH2;IGF1;PML;PTK2;N…	56/531	0.0358489	1.31756	SPI1;GLI2;CRKL;FGF5;EDNRA;CCND3;HEY1;RASSF5;SUFU;RAC1;PRKACB;SKP1;HSP90AA1;TPM3;DAPK2;HGF;WNT9B;AXIN1;RHOA;MSH2;RARA;RALB;CTBP1;ADCY2;ADCY1;PLD1;CBL;EGFR;LRP6;GNAI2;RASGRP3;ERBB2;CTNNA1;HMOX1;FGF23;SMAD2;SMAD4;SMAD3;PTCH1;STAT3;IGF2;MLH1;ESR2;NFKBIA;CDK4;LPAR6;GNAS;CYCS;BAX;CALM3;KRAS;CALM1;IL7R;CALM2;GSTM5;F2RL3
Spliceosome	8/150	0.846714	0.998366	0.732315	0.121851	TCERG1;AQR;HNRNPA3;PRPF3;ACIN1;SRSF4;CRNKL1;U2SURP	11/150	0.944624	0.645431	SART1;RBM17;CCDC12;EIF4A3;THOC1;DHX38;SNRPD3;THOC2;HSPA2;SNRNP200;CDC40	18/150	0.251184	1.21908	SF3A3;DDX5;SF3B2;DHX8;FUS;ALYREF;HSPA6;SRSF1;DDX42;CDC5L;THOC3;LSM5;CHERP;EFTUD2;PPIE;SRSF6;SLU7;RBMX	19/150	0.0411806	1.61475	HSPA8;SF3A1;PRPF38A;SF3B3;SF3A2;RBM8A;HNRNPU;U2AF1L4;XAB2;HNRNPK;SNRNP70;PCBP1;TRA2B;DHX15;SNRNP27;SNRPB2;HNRNPC;TXNL4A;HSPA1B
GnRH signaling pathway	8/93	0.344191	0.998366	1.22718	1.30886	MAP3K2;MAPK10;NRAS;GNA11;GNAQ;RAF1;MAPK14;MAP3K4	8/93	0.807605	0.768895	MAPK9;CAMK2D;PLA2G4D;JMJD7-PLA2G4B;MAPK1;SOS1;MAPK12;MAP2K6	21/93	0.000309627	2.62017	CAMK2B;MAP3K3;PRKCB;SRC;PLA2G4B;PRKCD;CAMK2A;CACNA1F;ADCY7;MAPK13;CDC42;MMP14;PLCB3;ADCY9;PTK2B;PRKACA;PLCB1;MAP2K7;HRAS;CAMK2G;ATF4	13/93	0.0424294	1.80759	PLA2G4F;ADCY2;CACNA1D;ADCY1;PLD1;EGFR;MAPK7;GNAS;CALM3;KRAS;CALM1;PRKACB;CALM2
Thermogenesis	16/232	0.592256	0.998366	0.964434	0.505187	ATF2;KDM1A;ATP8;NDUFA4;NDUFA2;FRS2;ND4L;MAPK14;ARID1B;NRAS;CREB1;RPS6KB1;NDUFAF2;ND3;ND2;COX10	21/232	0.844743	0.812166	COX19;PRKAA1;COX15;NDUFB1;ACSL4;ACSL3;CPT1C;SMARCA2;MAPK12;MTOR;LIPE;SLC25A29;CREB3L2;RPS6KB2;MLST8;DPF3;COX11;PPARG;SOS1;PPARGC1A;MAP3K5	24/232	0.477563	1.03023	NDUFB9;ATP5PB;COX18;ACTL6A;NDUFB2;TSC2;SDHD;COX6B2;SDHA;ADCY7;ATP5F1E;MAPK13;RPTOR;COX7A2L;ADCY9;NDUFS7;RPS6KA2;ZNF516;UQCRC2;PRKACA;HRAS;NDUFV1;COA7;PNPLA2	27/232	0.0450814	1.46755	UQCRB;NDUFA12;COX4I1;ATP5MC2;PRKAG2;ADCY2;ADCY1;ACTB;ACTG1;ATP5F1A;COX3;COX1;PRKACB;SMARCC2;COA1;RPS6;TSC1;ATP5F1C;NDUFS8;RHEB;NDUFAF5;ATP5PO;GNAS;NDUFS2;KRAS;CYTB;ND5
Axon guidance	20/182	0.0355387	0.998366	1.6167	5.39516	SEMA5A;ROBO2;EPHA7;FZD3;PDPK1;ROCK2;SEMA3A;NFATC3;GNAI3;SEMA3G;EFNA5;ROBO1;ENAH;PPP3CA;PPP3CB;NRAS;CXCL12;RASA1;SLIT2;RAF1	39/182	2.59517e-05	2.25293	SEMA5B;NRP1;SEMA7A;CAMK2D;ROCK1;PIK3R3;PIK3CD;SEMA3E;PIK3R1;ABLIM3;DPYSL5;ABL1;SLIT1;PLXNA1;MAPK1;PLXNC1;LRIG2;EPHB2;LRRC4C;SRGAP2;PAK3;EPHB1;SEMA6B;SEMA4A;SEMA6A;TRPC3;DCC;TRPC4;RYK;SEMA6D;NFATC2;UNC5C;PTPN11;SEMA4F;UNC5D;BMP7;SSH1;PARD3;MET	23/182	0.151553	1.29448	CAMK2B;EPHA4;NTNG2;SEMA3C;SEMA4D;EPHA8;SRC;CAMK2A;LIMK1;SEMA4C;SEMA4G;PRKCZ;PTK2;RGMA;CDC42;SHH;RAC2;PLXNB2;FYN;MYL9;HRAS;CAMK2G;EPHB3	22/182	0.0465044	1.53119	BMPR2;TRPC6;PTCH1;SEMA3F;SSH2;RHOA;GNAI2;EFNB2;PPP3R1;RGS3;EFNA2;CFL2;DPYSL2;CFL1;NCK2;PLXNB1;KRAS;RAC1;SRGAP1;PAK2;EPHB4;PLXNA3
Vascular smooth muscle contraction	10/133	0.478443	0.998366	1.05938	0.780994	PPP1CB;GUCY1A1;PLA2G12A;PPP1R12A;CALD1;ROCK2;GNAQ;GNA11;RAF1;PPP1R12B	14/133	0.59582	0.961935	AVPR1B;PLA2G4D;ROCK1;PLA2G2C;ADRA1D;MYL6B;KCNMB1;JMJD7-PLA2G4B;GNA12;KCNMB3;KCNMB4;MYH9;MAPK1;MYH10	20/133	0.0446598	1.58556	RAMP2;PRKCB;PRKCE;NPR2;PLA2G4B;PRKCD;CACNA1F;PLA2G6;ADRA1B;ADCY7;MYLK;PPP1CA;GNA13;PLCB3;ADCY9;ARHGEF1;PRKACA;PLCB1;MYL9;PPP1R12C	17/133	0.0478	1.63095	PLA2G4F;PTGIR;PRKCH;CACNA1D;ADCY2;ADCY1;MYLK3;RHOA;EDNRA;MYL6;KCNMA1;GNAS;MYH14;CALM3;CALM1;PRKACB;CALM2
Glycolysis / Gluconeogenesis	5/67	0.525051	0.998366	1.0506	0.67686	ADH4;ALDH2;ADH7;PCK1;ALDH7A1	5/67	0.867928	0.658775	PFKL;ALDH1B1;ALDOB;PDHB;GCK	8/67	0.361871	1.21108	ALDH3A2;PKM;G6PC3;PGAM1;ENO1;ACSS1;HK2;PFKP	10/67	0.0479769	1.95041	LDHA;TPI1;ADPGK;ALDH3B1;PGK1;PGM2;ALDOA;GAPDH;G6PC1;ADH5
Spinocerebellar ataxia	14/143	0.141351	0.998366	1.41769	2.77373	GRIA1;GRIA2;TWNK;PIK3R4;ATP2A2;RBPJ;MAPK10;PSMD9;ATXN2;GNAQ;ATXN1L;ATG2A;PIK3C3;ATG2B	16/143	0.494647	1.03059	TRPC3;ATP2A3;PIK3R3;PIK3CD;PIK3R1;WIPI2;GRM1;MTOR;PUM2;GRIN1;SEM1;PSMA5;MAPK9;GRIN3A;GRIA3;MAP3K5	15/143	0.475007	1.04631	PSMD12;BEAN1;PRKCB;ADRM1;TRAF2;SLC1A6;GRIN2C;ATG13;GRIN2A;PLCB3;AKT2;AKT1;VDAC1;PLCB1;SLC25A6	18/143	0.0483829	1.60274	CACNA1A;RORA;PSMD8;ERN1;ATXN3;PSMA6;ATXN1;RELN;PSMB2;PSMA2;RB1CC1;PSMC1;PSMC2;PPIF;CYCS;CIC;MCU;SPTBN2
Glutamatergic synapse	6/114	0.830996	0.998366	0.722457	0.133749	GRIA1;GRIA2;PPP3CA;PPP3CB;GNAQ;GNAI3	18/114	0.0681587	1.53792	HOMER1;PLA2G4D;SLC1A1;SLC1A2;GRIK3;GRM1;GLS;GRIN1;GNGT1;GRK3;GRM5;GRIN3A;JMJD7-PLA2G4B;GNG7;GNB4;MAPK1;GNB5;GRIA3	20/114	0.00971058	1.90807	PRKCB;GRIK5;PLA2G4B;SLC1A3;SLC1A6;GRIN2C;ADCY7;GNAO1;GRM2;GRIN2A;PLCB3;ADCY9;GRM4;GNB2;GNB1;SLC17A7;PRKACA;PLCB1;GLUL;SHANK3	15/114	0.0489116	1.6857	PLA2G4F;CACNA1A;CACNA1D;ADCY2;ADCY1;PLD1;GNAI2;PPP3R1;GRK2;GRM7;GRM6;GNAS;PRKACB;SHANK2;SHANK1
Platelet activation	11/124	0.269769	0.998366	1.27003	1.66398	PPP1CB;GUCY1A1;COL3A1;PPP1R12A;VWF;ROCK2;GNAQ;ITGA2;F2R;GNAI3;MAPK14	14/124	0.486139	1.04117	PLA2G4D;ROCK1;NOS3;ITGA2B;PIK3R3;PIK3CD;PIK3R1;RASGRP1;MAPK12;TBXA2R;JMJD7-PLA2G4B;P2RX1;TBXAS1;MAPK1	21/124	0.0121446	1.82841	SRC;PLA2G4B;RASGRP2;PRKCZ;ADCY7;MYLK;PIK3R5;PTGS1;MAPK13;PPP1CA;APBB1IP;GNA13;PLCB3;ADCY9;AKT2;AKT1;ARHGEF1;FYN;PRKACA;TLN1;PLCB1	16/124	0.0499587	1.64843	PLA2G4F;PTGIR;SYK;ITGB3;ADCY2;ADCY1;ACTB;MYLK3;RHOA;ACTG1;GNAI2;RAP1A;GNAS;LCP2;PRKACB;F2RL3
Vibrio cholerae infection	3/50	0.701745	0.998366	0.831043	0.294344	SLC12A2;ATP6V1H;ATP6V1C1	5/50	0.647786	0.908515	TJP1;ATP6V1B2;ATP6V0A2;TCIRG1;ATP6V0E2	5/50	0.575924	0.991708	ARF1;ADCY9;KDELR1;KDELR2;PRKACA	8/50	0.0514707	2.11675	GNAS;ATP6V0D1;PRKACB;ATP6V0C;ATP6V1D;ACTB;CFTR;ACTG1
Notch signaling pathway	5/59	0.412943	0.998366	1.20677	1.06732	KAT2B;HDAC2;ATXN1L;PSEN2;RBPJ	5/59	0.784559	0.756712	NCOR2;NOTCH2;JAG2;NOTCH3;JAG1	8/59	0.240165	1.40168	TLE3;TLE2;CREBBP;NOTCH1;MFNG;DVL1;DVL3;DLL3	9/59	0.0523298	2.00067	TLE4;ATXN1;HEY1;DTX3L;CTBP1;NUMB;MAML3;PSEN1;DTX4
Fc gamma R-mediated phagocytosis	5/97	0.829969	0.998366	0.706866	0.131736	PTPRC;RPS6KB1;PLPP3;RAF1;DNM2	16/97	0.0595834	1.62006	PLA2G4D;PIK3R3;PIK3CD;PIK3R1;GAB2;FCGR3B;JMJD7-PLA2G4B;RPS6KB2;PIP5K1A;MAPK1;AMPH;PIP5K1B;CRK;DOCK1;PLPP1;WASF3	18/97	0.00773104	2.04299	PRKCB;SPHK2;PRKCE;PLA2G4B;PRKCD;LIMK1;INPPL1;WAS;ASAP2;PLA2G6;VAV2;CDC42;MARCKS;ARPC2;BIN1;AKT2;RAC2;AKT1	13/97	0.0563881	1.72114	ACTR2;PLA2G4F;NCF1;SYK;ASAP1;ARPC5;PLD1;ACTR3B;CRKL;CFL2;CFL1;PIP5K1C;RAC1
Renin secretion	8/69	0.116875	0.998366	1.71222	3.67555	PPP3CA;PPP3CB;GUCY1A1;CREB1;GNAQ;PDE3B;GNAI3;CLCA4	3/69	0.984573	0.370885	ACE;PDE1C;PDE3A	7/69	0.550934	1.00775	PLCB3;ADCYAP1R1;PRKACA;PLCB1;CACNA1F;AQP1;CTSB	10/69	0.0567838	1.88409	EDNRA;PPP3R1;KCNMA1;GNAS;CACNA1D;CALM3;CALM1;PRKACB;CALM2;GNAI2
Glycosylphosphatidylinositol (GPI)-anchor biosynthesis	1/26	0.854044	0.998366	0.520674	0.0821482	GPLD1	2/26	0.791965	0.681251	PIGM;PIGG	1/26	0.936888	0.356703	PIGL	5/26	0.0588898	2.64416	PGAP1;PIGT;PIGV;PIGX;PIGH
Regulation of actin cytoskeleton	16/218	0.489697	0.998366	1.03206	0.73686	CHRM3;PPP1R12A;ITGA4;ROCK2;ITGA2;RDX;F2R;FN1;ENAH;PPP1CB;NRAS;CXCL12;ITGAD;ITGA6;RAF1;PPP1R12B	31/218	0.0738938	1.36093	CYFIP2;NCKAP1;ROCK1;CHRM5;ITGA2B;PIK3R3;PIK3CD;PIK3R1;GNA12;PIP5K1A;ITGB8;MAPK1;PIP5K1B;ITGAV;ITGB6;PAK3;MYH10;PDGFRA;EGF;SSH1;TIAM1;MRAS;APC;ITGA10;ITGA8;MYH9;SOS1;CRK;DOCK1;VCL;FGFR2	33/218	0.0115664	1.60199	CHRM2;ITGAM;SRC;PXN;ITGB2;ITGAE;IQGAP3;KNG1;MYLK;CDC42;GNA13;RAC2;ITGAX;PIP4K2B;HRAS;GIT1;APC2;LIMK1;MSN;ACTN4;BAIAP2;PTK2;VAV2;PPP1CA;PIKFYVE;ARPC2;SPATA13;ARHGEF1;ITGA5;MYL9;FGFR3;PPP1R12C;ITGA9	25/218	0.0601074	1.44251	ITGB3;ACTR3B;ACTB;EGFR;MYLK3;CRKL;ACTG1;FGF5;TMSB4X;CFL2;CFL1;PIP4K2A;MYH14;PIP5K1C;RAC1;PAK2;FGF23;ACTR2;ITGA1;ARPC5;SSH2;RHOA;ARHGEF4;KRAS;PFN1
Apelin signaling pathway	8/137	0.768923	0.998366	0.806683	0.211967	NRAS;RPS6KB1;GNAQ;PDE3B;PIK3R4;GNAI3;PIK3C3;RAF1	21/137	0.0674864	1.48527	NOTCH3;HDAC5;MEF2C;PRKAA1;JAG1;NOS3;NRF1;SLC8A1;MTOR;GNGT1;SLC8A3;LIPE;MRAS;GNG7;RPS6KB2;GNB4;TFAM;MAPK1;GNB5;PPARGC1A;MEF2D	18/137	0.146513	1.35324	SPHK2;PRKCE;ADCY7;TGFBR1;MYLK;PIK3R5;GNA13;PLCB3;ADCY9;AKT2;GNB2;CAMK4;MYL3;GNB1;AKT1;PRKACA;PLCB1;HRAS	17/137	0.0601615	1.57624	SMAD2;HDAC4;SMAD4;SMAD3;RPS6;PRKAG2;ADCY2;ADCY1;MYLK3;GABARAP;KLF2;GNAI2;CALM3;KRAS;CALM1;PRKACB;CALM2
Phospholipase D signaling pathway	10/148	0.616428	0.998366	0.943462	0.456459	SHC4;DGKE;NRAS;F2R;LPAR3;PLPP3;RAF1;RALGDS;DGKH;DNM2	26/148	0.00953347	1.75194	RALA;PIK3R3;PIK3CD;PIK3R1;GRM1;AGPAT4;GRM5;CYTH4;GNA12;PIP5K1A;MAPK1;PIP5K1B;PDGFRA;AVPR1B;PLA2G4D;EGF;INSR;PTPN11;GAB2;MTOR;MRAS;JMJD7-PLA2G4B;KIT;MS4A2;SOS1;PLPP1	28/148	0.000782115	2.09789	DGKG;ARF1;SHC3;SHC1;ADCY7;AGPAT3;PIK3R5;CYTH3;GNA13;GRM2;CYTH2;GRM4;AKT2;AKT1;PTK2B;FYN;HRAS;CYTH1;SPHK2;PLA2G4B;GAB1;TSC2;PLCB3;ADCY9;DGKQ;PLCB1;DGKI;RAPGEF4	18/148	0.0636292	1.54067	PLA2G4F;RALB;SYK;DGKB;TSC1;ADCY2;ADCY1;PLD1;RHOA;EGFR;DNM3;GRM7;LPAR6;RHEB;GRM6;GNAS;KRAS;PIP5K1C
Neutrophil extracellular trap formation	11/189	0.797971	0.998366	0.803414	0.181317	C5;HDAC2;VWF;C5AR1;CYBB;RAF1;MACROH2A2;HDAC8;MAPK14;HDAC9;TLR2	16/189	0.886929	0.754593	HDAC5;ITGA2B;PIK3R3;PIK3CD;PIK3R1;CLCN3;NFKB1;MAPK12;MTOR;FCGR3B;CLCN4;HAT1;MAPK1;TLR7;ATG7;TLR4	20/189	0.443289	1.05684	ITGAM;CR1;NCF2;PRKCB;SRC;AQP9;HDAC11;ITGB2;MACROH2A1;RELA;MAPK13;PLCB3;CLEC7A;AKT2;RAC2;AKT1;VDAC1;PLCB1;ELANE;SLC25A6	22/189	0.0651635	1.46645	H4C8;HDAC4;H2AZ2;NCF1;SYK;H2BC6;ITGB3;H2BC4;HMGB1;ACTB;HDAC6;ACTG1;H2BC15;H4C14;H2BC21;PPIF;CTSG;H3C2;RAC1;H3C7;H3-3A;H3-3B
Measles	11/139	0.405236	0.998366	1.12028	1.01194	IFNAR2;MAPK10;CASP8;APAF1;OAS1;OAS2;IL2RA;CD3G;IRAK4;CD46;TLR2	18/139	0.253282	1.21844	STAT5A;STAT5B;DDX58;EIF2AK1;STAT2;EIF2AK3;PIK3R3;PIK3CD;PIK3R1;HSPA2;NFKB1;MAPK9;TBK1;CDK6;TRAF6;TLR7;TP53;TLR4	16/139	0.325196	1.16234	HSPA6;MSN;TNFAIP3;ADAR;FOS;RELA;IRAK1;TRAF3;AKT2;OAS3;AKT1;TAB2;JAK3;MYD88;BCL2L1;TP73	17/139	0.0670993	1.55023	HSPA8;MX2;MX1;STAT3;EIF2AK2;CBLB;NFKBIA;CCND3;MAVS;CDK4;RACK1;CYCS;BAX;EIF3H;RAB9A;IKBKE;HSPA1B
B cell receptor signaling pathway	5/81	0.693712	0.998366	0.856421	0.313192	PPP3CA;PPP3CB;NRAS;NFATC3;RAF1	8/81	0.668545	0.895894	CD81;PIK3CD;PIK3R3;MAPK1;NFATC2;PIK3R1;SOS1;NFKB1	13/81	0.0609886	1.71094	CR2;PRKCB;INPPL1;NFATC1;FOS;RELA;VAV2;AKT2;CD19;RAC2;AKT1;PTPN6;HRAS	11/81	0.0695906	1.74683	NFKBIA;PPP3R1;SYK;BLNK;DAPP1;KRAS;RAC1;BCL10;PIK3AP1;CARD11;RASGRP3
FoxO signaling pathway	8/131	0.724621	0.998366	0.846308	0.272601	CCNB3;MAPK10;NRAS;PDPK1;PTEN;RAF1;PCK1;MAPK14	24/131	0.00743355	1.84373	USP7;TGFB2;PRKAA1;CDKN2B;HOMER1;IRS1;EGF;INSR;SETD7;AGAP2;PIK3R3;PIK3CD;CSNK1E;PIK3R1;SIRT1;GRM1;MAPK12;IGF1R;MAPK9;CAT;MDM2;MAPK1;SOS1;RAG1	15/131	0.340303	1.15532	CREBBP;TGFB1;TGFB3;PLK1;IGF1;FOXO3;STK4;FOXO1;TGFBR1;MAPK13;G6PC3;AKT2;CCNG2;AKT1;HRAS	16/131	0.0746899	1.5475	SMAD4;SMAD3;BNIP3;STAT3;FBXO25;PRKAG2;IRS2;SOD2;G6PC1;GABARAP;EGFR;KLF2;STK11;ATM;KRAS;IL7R
Fanconi anemia pathway	10/54	0.0043908	0.458643	2.97413	16.1443	FANCI;FANCM;REV1;USP1;POLI;BRCA1;POLK;FANCB;FAN1;ATR	5/54	0.714486	0.834163	RAD51C;REV3L;BRCA2;ATRIP;TELO2	3/54	0.919424	0.524325	TOP3B;EME2;FANCD2	8/54	0.0748742	1.93226	BLM;BRIP1;POLN;ERCC4;ERCC1;FAAP24;FANCC;MLH1
Kaposi sarcoma-associated herpesvirus infection	14/193	0.513416	0.998366	1.01892	0.679282	IFNAR2;NFATC3;HLA-F;MAPK14;MAPK10;PREX1;PPP3CA;PPP3CB;NRAS;CASP8;CREB1;PIK3C3;IL6ST;RAF1	20/193	0.628563	0.944989	RB1;CD86;STAT2;PIK3R3;NFATC2;PIK3CD;PIK3R1;NFKB1;MAPK12;MTOR;GNGT1;MAPK9;TBK1;CDK6;GNG7;GNB4;MAPK1;GNB5;TP53;MAP2K6	20/193	0.482122	1.03218	CREBBP;SRC;NFATC1;TRAF2;FOS;RELA;PIK3R5;VEGFA;MAPK13;RCAN1;ZFP36;TRAF3;AKT2;GNB2;MAPKAPK2;GNB1;AKT1;MAP2K7;CCR4;HRAS	22/193	0.0778867	1.43183	SYK;STAT3;HLA-B;HLA-C;EIF2AK2;HLA-A;GABARAP;NFKBIA;PPP3R1;UBB;CDK4;UBC;CYCS;BAX;CALM3;KRAS;RAC1;CALM1;RPS27A;UBA52;CALM2;IKBKE
Hippo signaling pathway	8/163	0.902093	0.998366	0.670422	0.0690788	PPP1CB;FZD3;DLG2;PPP2R2D;FAT4;AFP;CTNNA2;BIRC3	20/163	0.320819	1.14518	YAP1;SMAD1;CRB1;TGFB2;WWC1;CSNK1D;SCRIB;CSNK1E;LIMD1;BMP7;FRMD1;LATS1;MOB1A;PPP2R1B;APC;PPP2R2B;PARD3;DLG5;DCHS1;TEAD1	23/163	0.0611305	1.47173	APC2;TGFB1;FZD4;TGFB3;ITGB2;GDF6;WTIP;PRKCZ;TGFBR1;STK3;PPP1CA;RASSF2;LATS2;DLG3;YWHAQ;PPP2R1A;RASSF4;DCHS2;DVL1;DVL3;LLGL2;TP73;YWHAH	19/163	0.0810426	1.46792	SMAD2;TEAD4;WWTR1;SMAD4;SMAD3;BMPR2;YWHAB;AXIN1;WNT9B;ACTB;NKD1;ACTG1;AMOT;GLI2;CCND3;TP53BP2;CTNNA1;NF2;BMPR1A
Oxidative phosphorylation	9/133	0.613483	0.998366	0.945034	0.461746	ATP8;NDUFA4;NDUFA2;ATP6V1H;ND4L;ND3;ND2;ATP6V1C1;COX10	9/133	0.960489	0.591917	PPA2;PPA1;COX15;ATP6V0A2;ATP6V1B2;COX11;NDUFB1;TCIRG1;ATP6V0E2	11/133	0.795957	0.803692	NDUFB9;COX7A2L;NDUFS7;ATP5PB;NDUFB2;SDHD;UQCRC2;COX6B2;SDHA;NDUFV1;ATP5F1E	16/133	0.0830201	1.52088	UQCRB;NDUFA12;COX4I1;ATP5MC2;ATP5F1C;ATP5F1A;NDUFS8;COX3;ATP5PO;NDUFS2;COX1;CYTB;ATP6V0D1;ATP6V1D;ATP6V0C;ND5
Thyroid hormone synthesis	6/75	0.447065	0.998366	1.13319	0.912276	ATF2;CREB1;GNAQ;TTF2;TTF1;SLC26A4	6/75	0.839908	0.710378	TPO;CREB3L2;CANX;ATP1A4;ATP1A2;ATP1A1	11/75	0.130682	1.53701	PLCB3;ADCY9;TG;HSPA5;PRKCB;ATP1A3;PRKACA;PLCB1;ADCY7;ATF4;SLC5A5	10/75	0.0892589	1.70961	GPX1;GPX8;GNAS;ADCY2;ADCY1;LRP2;SERPINA7;PRKACB;DUOX2;TSHR
Alcoholism	11/186	0.78106	0.998366	0.817321	0.201962	PPP1CB;SHC4;ATF2;HDAC2;NRAS;CREB1;GNAI3;RAF1;MACROH2A2;HDAC8;HDAC9	12/186	0.986116	0.561622	GNGT1;HDAC5;GRIN3A;MAOB;GNG7;CREB3L2;HAT1;GNB4;MAPK1;GNB5;SOS1;GRIN1	15/186	0.851265	0.781316	NTRK2;SHC3;SHC1;HDAC11;GRIN2C;MACROH2A1;PPP1CA;GNAO1;GRIN2A;GNB2;CAMK4;GNB1;PRKACA;HRAS;ATF4	21/186	0.0900228	1.41605	H4C8;HDAC4;H2AZ2;H2BC6;H2BC4;HDAC6;CAMKK2;GNAI2;H2BC15;H4C14;H2BC21;GNAS;CALM3;KRAS;H3C2;CALM1;PRKACB;CALM2;H3C7;H3-3A;H3-3B
Nucleotide excision repair	3/47	0.660874	0.998366	0.887849	0.36774	GTF2H2C;ERCC8;GTF2H3	2/47	0.97031	0.362905	RFC1;POLE	4/47	0.710449	0.829947	RFC2;ERCC2;RAD23A;ERCC5	7/47	0.0901528	1.9438	CUL4A;DDB1;ERCC3;CCNH;ERCC4;ERCC1;RAD23B
Legionellosis	5/57	0.384065	0.998366	1.25332	1.19935	CASP8;APAF1;SEC22B;CLK4;TLR2	4/57	0.881374	0.616543	BCL2L13;HSPA2;TLR4;NFKB1	11/57	0.0252758	2.1406	ARF1;ITGAM;CR1;SAR1A;RAB1B;ITGB2;HSPA6;TLR5;RELA;MYD88;NFKB2	8/57	0.096027	1.81366	EEF1A1;EEF1G;NFKBIA;HSPA8;BNIP3;EEF1A2;CYCS;HSPA1B
Insulin signaling pathway	13/137	0.178695	0.998366	1.36891	2.35737	SHC4;PDPK1;PDE3B;PHKB;ACACB;PPP1CB;MAPK10;NRAS;RPS6KB1;RAF1;PCK1;EIF4E2;SOCS4	19/137	0.162014	1.31967	PYGB;PRKAA1;IRS1;EXOC7;INSR;PIK3R3;PIK3CD;PYGM;PIK3R1;GCK;MTOR;SOCS2;LIPE;MAPK9;RPS6KB2;MAPK1;SOS1;PPARGC1A;CRK	23/137	0.00994994	1.81002	SHC3;SHC1;INPPL1;TSC2;PYGL;SORBS1;PHKA2;PRKCZ;FOXO1;HK2;PTPRF;PPP1CA;RPTOR;INPP5A;G6PC3;AKT2;PRKAR2A;FASN;TRIP10;AKT1;PRKACA;HRAS;EIF4E	16/137	0.10142	1.47028	RPS6;PRKAG2;CBLB;IRS2;TSC1;CBL;G6PC1;CRKL;PRKAR1A;RHEB;FLOT2;CALM3;KRAS;CALM1;PRKACB;CALM2
Phosphatidylinositol signaling system	9/97	0.254351	0.998366	1.33424	1.82662	DGKE;PPIP5K1;INPP5F;PTEN;PIK3C2G;PIK3C3;MTMR6;DGKH;IP6K2	14/97	0.167681	1.38196	MTMR2;PIK3R3;PIK3CD;PIK3R1;MTMR7;PIK3C2B;INPP5B;PIP4P2;INPP5E;PLCE1;PIP5K1A;BPNT2;PIP5K1B;PLCD3	14/97	0.107288	1.50905	DGKG;PRKCB;MTMR14;INPPL1;PLCB3;PIKFYVE;INPP5A;DGKQ;PI4KA;PIP4K2B;PLCB1;DGKI;IP6K3;PLCD1	12/97	0.103914	1.56901	ITPKB;INPP4B;PIP4P1;DGKB;PPIP5K2;PIP4K2A;CALM3;PIP5K1C;SYNJ2;CALM1;CALM2;CDS2
Ras signaling pathway	14/232	0.778368	0.998366	0.834862	0.20918	SHC4;RAB5B;PLA2G12A;RASGRF2;VEGFB;EFNA5;ETS1;MAPK10;NRAS;RASA1;NF1;RAPGEF5;RAF1;RALGDS	41/232	0.00124017	1.77009	CSF1R;RALA;FLT1;PIK3R3;PIK3CD;RASAL1;PIK3R1;RASAL3;RASGRP1;IGF1R;GNGT1;MAPK9;TBK1;GNG7;ABL1;PLCE1;MAPK1;PAK3;NTRK1;PDGFRA;KSR1;PLA2G4D;EGF;PLA2G2C;INSR;PTPN11;GAB2;KSR2;PGF;NFKB1;GRIN1;TIAM1;MRAS;JMJD7-PLA2G4B;KIT;RASA2;GNB4;GNB5;SOS1;MET;FGFR2	28/232	0.181113	1.22825	SHC3;SHC1;FLT3;TGFA;PLA2G6;RASGRP2;STK4;RELA;RASGRP4;CDC42;GRIN2A;AKT2;RAC2;AKT1;PRKACA;HRAS;NTRK2;PRKCB;PLA2G4B;GAB1;IGF1;VEGFA;AFDN;RASA4;GNB2;GNB1;FGFR3;BCL2L1	25/232	0.104781	1.34391	RALB;CSF1;PLD1;EGFR;ETS2;RASGRP3;FGF5;RAP1A;RASSF5;ABL2;RAC1;PRKACB;PAK2;FGF23;PLA2G4F;RASA4B;HGF;IGF2;RHOA;EFNA2;CALM3;KRAS;RIN1;CALM1;CALM2
Mitophagy	2/68	0.959552	0.998366	0.393854	0.0162618	MAPK10;NRAS	12/68	0.0622054	1.75671	BCL2L13;MAPK9;TBK1;MRAS;CALCOCO2;TFE3;TAX1BP1;MFN1;EIF2AK3;USP30;TP53;OPTN	11/68	0.0768418	1.72644	BNIP3L;PINK1;SRC;TFEB;PGAM5;FOXO3;TBC1D17;HRAS;RELA;ATF4;BCL2L1	9/68	0.107068	1.69465	USP15;RHOT2;UBB;BNIP3;UBC;KRAS;RPS27A;UBA52;GABARAP
Epstein-Barr virus infection	15/202	0.473887	0.998366	1.04528	0.780603	IFNAR2;HDAC2;APAF1;CD3G;IRAK4;RBPJ;HLA-F;MAPK14;MAPK10;CASP8;OAS1;OAS2;NEDD4;POLK;TLR2	19/202	0.783966	0.847809	RB1;USP7;DDX58;STAT2;PIK3R3;PIK3CD;PIK3R1;NFKB1;MAPK12;NCOR2;SEM1;MAPK9;TBK1;CDK6;TRAF6;MDM2;TAB1;TP53;MAP2K6	22/202	0.382807	1.09191	PSMD12;CR2;ADRM1;TNFAIP3;TRAF2;RUNX3;RELA;NFKB2;TAPBP;MAPK13;IRAK1;TRAF3;AKT2;CD19;OAS3;AKT1;TAB2;MAP2K7;JAK3;MAP3K14;CD44;MYD88	22/202	0.112316	1.35956	SYK;STAT3;HLA-B;HLA-C;EIF2AK2;HLA-A;PSMD8;NFKBIA;CCND3;MAVS;CDK4;PSMC1;PSMC2;BLNK;CYCS;BAX;RIPK1;RAC1;VIM;B2M;IKBKE;HLA-DQA1
Bladder cancer	2/41	0.800451	0.998366	0.667495	0.148571	NRAS;RAF1	7/41	0.152947	1.68602	RB1;DAPK1;EGF;MDM2;MAPK1;THBS1;TP53	5/41	0.397907	1.24026	SRC;DAPK3;HRAS;FGFR3;VEGFA	6/41	0.1194	1.90349	CDK4;DAPK2;ERBB2;KRAS;EGFR;TYMP
AMPK signaling pathway	11/120	0.236227	0.998366	1.31692	1.90026	RAB2A;CREB1;RPS6KB1;PDPK1;SCD5;PPP2R2D;LEPR;PPP2R5A;CD36;PCK1;ACACB	25/120	0.00105218	2.16562	PFKFB4;PRKAA1;PFKFB3;CAB39;IRS1;PIK3R3;PIK3CD;PIK3R1;ELAVL1;IGF1R;LIPE;PPP2R1B;HNF4A;CREB3L2;PPARGC1A;INSR;PPP2R5C;CPT1C;SIRT1;MTOR;RAB11B;PFKL;PPP2R2B;RPS6KB2;PPARG	15/120	0.22601	1.27714	PFKFB2;TSC2;PPP2R5D;IGF1;FOXO3;FOXO1;RPTOR;G6PC3;PPP2R1A;AKT2;FASN;AKT1;MLYCD;RAB8A;PFKP	14/120	0.120272	1.46796	PRKAG2;IRS2;TSC1;HMGCR;PPP2R3A;EEF2;G6PC1;CAMKK2;RAB10;TBC1D1;STK11;RHEB;PPP2R5E;CFTR
Phagosome	15/152	0.125364	0.998366	1.43065	2.9708	DYNC1I2;RAB5B;ITGA2;STX7;M6PR;CYBB;HLA-F;ATP6V1H;PIK3C3;CD36;TLR6;PLA2R1;SEC22B;ATP6V1C1;TLR2	16/152	0.596939	0.961899	TFRC;TCIRG1;THBS2;THBS1;THBS3;EEA1;MRC2;TUBB6;FCGR3B;CANX;ATP6V0A2;ATP6V1B2;ITGAV;ATP6V0E2;TLR4;TUBA8	12/152	0.849939	0.76364	TUBA1C;DYNC1LI2;PIKFYVE;ITGAM;NCF2;TUBB3;HGS;CLEC7A;ITGB2;ITGA5;CORO1A;CTSS	17/152	0.125193	1.39995	NCF1;ITGB3;TUBB;HLA-B;HLA-C;HLA-A;ACTB;ACTG1;MARCO;TUBA1B;LAMP1;RAC1;ATP6V0D1;ATP6V1D;ATP6V0C;HLA-DQA1;VAMP3
Proteoglycans in cancer	18/205	0.211303	0.998366	1.25701	1.95398	FZD3;PPP1R12A;PDPK1;ROCK2;ITGA2;RDX;FN1;ANK2;FRS2;MAPK14;ESR1;DCN;PPP1CB;NRAS;RPS6KB1;RAF1;PPP1R12B;TLR2	28/205	0.123858	1.2976	CAMK2D;ROCK1;PIK3R3;PIK3CD;PIK3R1;THBS1;IGF1R;PLAU;ERBB4;PLCE1;MAPK1;ITGAV;TGFB2;CAV3;CAV2;PTPN11;MAPK12;MTOR;TIAM1;MRAS;TFAP4;RPS6KB2;MDM2;HPSE;SOS1;TP53;TLR4;MET	32/205	0.00825424	1.66148	CAMK2B;DDX5;SRC;PXN;CAMK2A;CDC42;SHH;ERBB3;AKT2;AKT1;PRKACA;HRAS;CAMK2G;EIF4B;TGFB1;PRKCB;FZD4;GAB1;PLAUR;MSN;IGF1;HSPG2;PTK2;VAV2;PPP1CA;VEGFA;MAPK13;ARHGEF1;PTPN6;ITGA5;PPP1R12C;CD44	22/205	0.125611	1.33705	SMAD2;SDC4;HGF;PTCH1;ITGB3;STAT3;RPS6;IGF2;WNT9B;CBL;ACTB;RHOA;EGFR;ACTG1;VTN;ERBB2;HCLS1;FLNB;KRAS;RAC1;FLNC;PRKACB
Morphine addiction	6/91	0.6378	0.998366	0.919089	0.413342	GABRA2;PDE11A;PDE4D;PDE3B;GABRA3;GNAI3	16/91	0.0361157	1.75026	GABRA1;GABRP;PDE1C;PDE4C;GABRG3;GNGT1;GRK3;PDE10A;GNG7;PDE4B;GNB4;PDE3A;PDE4A;GNB5;PDE8B;GABRE	16/91	0.0189645	1.91136	KCNJ5;PRKCB;GABRA4;PDE2A;ARRB1;ARRB2;ADCY7;GABRG2;GNAO1;ADCY9;GNB2;GRK6;GNB1;PDE7B;PRKACA;PDE8A	11/91	0.130498	1.52764	GABRB2;GABBR2;KCNJ6;GRK2;GNAS;CACNA1A;ADCY2;ADCY1;PDE7A;PRKACB;GNAI2
Adherens junction	4/71	0.75451	0.998366	0.777001	0.218871	PTPRB;PTPRM;CTNNA2;NECTIN3	11/71	0.146019	1.50193	FARP2;TJP1;PARD3;INSR;MAPK1;PTPRJ;MET;SSX2IP;VCL;WASF3;IGF1R	15/71	0.00421829	2.40121	CREBBP;SRC;CTNND1;WAS;ACTN4;SORBS1;BAIAP2;PTPRF;TGFBR1;CDC42;AFDN;RAC2;FYN;PTPN6;NECTIN1	9/71	0.130546	1.61238	SMAD4;SMAD3;ERBB2;CTNNA1;RAC1;ACTB;RHOA;EGFR;ACTG1
SNARE interactions in vesicular transport	5/33	0.0823908	0.998366	2.3306	5.81784	STX7;STX3;STX2;SEC22B;BET1	2/33	0.888315	0.527213	STX17;STX6	7/33	0.0430323	2.40793	GOSR2;USE1;SNAP29;YKT6;BET1L;VAMP2;VTI1B	5/33	0.13302	1.98236	STX8;GOSR1;VTI1A;STX11;VAMP3
MAPK signaling pathway	21/294	0.529446	0.998366	1.00197	0.637178	MAP3K2;ATF2;RASGRF2;NFATC3;VEGFB;IL1RAP;IRAK4;EFNA5;MAPK14;MAPK10;PPP3CA;PPP3CB;NRAS;TAOK3;RASA1;NF1;RAPGEF2;MAPKAPK5;RAF1;MAP4K3;MAP3K4	46/294	0.0075287	1.52813	CSF1R;FLT1;CACNA1E;RASGRP1;CACNA1H;IGF1R;MAPK9;CACNG8;ERBB4;GNA12;MAPK1;MAP3K6;MAP4K4;MAP3K5;MAP2K6;CACNG5;DUSP4;NTRK1;MAP4K2;PDGFRA;MEF2C;TGFB2;PLA2G4D;IL1R1;EGF;CACNA2D1;INSR;HSPA2;MAPK8IP3;PGF;NFKB1;MAPK12;MAPK8IP1;MRAS;CACNB4;JMJD7-PLA2G4B;TRAF6;KIT;RASA2;TAB1;PTPN7;SOS1;TP53;CRK;MET;FGFR2	53/294	2.0209e-05	1.98889	FLT3;ARRB1;ARRB2;ELK4;MECOM;AKT2;RPS6KA2;RAC2;AKT1;PRKACA;HRAS;DUSP3;PRKCB;PLA2G4B;TRAF2;FOS;TGFBR1;CDC25B;CACNB1;MAPKAPK2;ATF4;SRF;TGFA;CACNA1F;RASGRP2;STK4;RELA;RASGRP4;STK3;CDC42;CACNA1I;IRAK1;ERBB3;MAP2K7;MAP3K3;NTRK2;JUND;TGFB1;TGFB3;HSPA6;NFATC1;IGF1;VEGFA;NFKB2;MAPK13;NR4A1;PPP5C;TAB2;FGFR3;MAP3K14;MAP3K11;MYD88;MAP3K12	30/294	0.135996	1.26441	CSF1;CACNA1A;HSPB1;CACNA1D;EGFR;CRKL;RASGRP3;FGF5;PPP3R1;RAP1A;MAPK7;ERBB2;FLNB;RAC1;FLNC;CACNG2;PRKACB;PAK2;FGF23;HSPA8;PLA2G4F;DUSP1;HGF;IGF2;EFNA2;TAOK1;KRAS;MAPT;LAMTOR3;HSPA1B
Pancreatic secretion	9/102	0.303035	0.998366	1.26216	1.50691	SLC12A2;CHRM3;PLA2G12A;AMY2B;GNAQ;ATP2B4;ATP2A2;ATP2B3;CLCA4	8/102	0.878941	0.694924	BST1;PLA2G2C;ATP2A3;ATP1A4;ATP1A2;ATP2B2;ATP1A1;ATP2B1	10/102	0.584831	0.970021	PLCB3;ADCY9;PRKCB;RAB3D;ATP1A3;SLC4A2;PLCB1;ADCY7;RAB8A;TPCN2	12/102	0.136353	1.48144	CPB2;RAP1A;KCNMA1;GNAS;RAB27B;ADCY2;RAC1;ADCY1;SLC4A4;CFTR;RHOA;RAB11A
Calcium signaling pathway	13/240	0.881067	0.998366	0.743602	0.0941556	CHRM3;F2R;VEGFB;ATP2B4;ATP2A2;ATP2B3;PHKB;PPP3CA;PPP3CB;CYSLTR1;ASPH;GNAQ;GNA11	36/240	0.0296195	1.45072	CAMK2D;FLT1;PDE1C;CHRM5;ATP2A3;ADRA1D;CACNA1E;SLC8A1;CACNA1H;GRM1;HRH1;GRM5;GNA15;TBXA2R;ERBB4;PLCE1;NTRK1;PDGFRA;MCOLN3;AVPR1B;EGF;NOS3;ATP2B2;ATP2B1;HTR5A;GRIN1;SLC8A3;P2RX3;STIM2;P2RX1;ORAI2;CAMK1;PLCD3;MET;FGFR2;CAMK1G	33/240	0.0407165	1.42996	CHRM2;CAMK2B;PTAFR;CAMK2A;CACNA1F;ADRA1B;ADCY7;MYLK;CACNA1I;GRIN2A;ERBB3;PTK2B;PRKACA;CAMK2G;NTRK2;PRKCB;SPHK2;NTRK3;GRIN2C;PHKA2;TPCN2;VEGFA;P2RX6;PLCB3;ADCY9;GNAL;GDNF;CAMK4;VDAC1;PLCB1;FGFR3;PLCD1;SLC25A6	25/240	0.137943	1.29334	OXTR;CACNA1A;ADCY2;CACNA1D;MST1R;ADCY1;EGFR;MYLK3;FGF5;EDNRA;PPP3R1;ERBB2;PRKACB;FGF23;LHCGR;HGF;ITPKB;P2RX4;PPIF;GNAS;CASQ2;CALM3;CALM1;CALM2;MCU
Cell cycle	13/124	0.104217	0.998366	1.53031	3.46047	HDAC2;PRKDC;SMC3;SMC1A;CDC14B;CCNB3;ORC4;RBL1;TFDP2;BUB3;ANAPC1;ATR;MAD2L1	14/124	0.486139	1.04117	RB1;TGFB2;CDKN2B;CDC6;WEE1;CDK6;DBF4;TFDP1;ESPL1;ABL1;MDM2;ANAPC5;E2F4;TP53	11/124	0.715742	0.86814	CREBBP;FZR1;ORC6;TGFB1;YWHAQ;TGFB3;PLK1;MCM5;CDC25B;YWHAH;MCM2	14/124	0.145196	1.41427	SMAD2;SMAD4;SMAD3;ANAPC7;CCNH;YWHAB;CCND3;CDK4;CHEK2;ORC2;ANAPC4;ATM;E2F5;SKP1
Cytosolic DNA-sensing pathway	2/63	0.94501	0.998366	0.426253	0.0241086	ZBP1;CCL5	5/63	0.830378	0.704367	TBK1;DDX58;POLR1C;POLR3H;NFKB1	4/63	0.890468	0.604337	POLR1D;POLR3F;ADAR;RELA	8/63	0.14733	1.61528	NFKBIA;MAVS;POLR3A;POLR3D;POLR2E;RIPK1;POLR2H;IKBKE
Systemic lupus erythematosus	2/135	0.999488	0.999989	0.194739	9.97119e-05	C5;MACROH2A2	5/135	0.999353	0.312982	CD86;RO60;C6;FCGR3B;SNRPD3	8/135	0.96808	0.560495	C4B;C1QB;C1QA;GRIN2A;ACTN4;MACROH2A1;ELANE;C1QC	15/135	0.148526	1.3891	H4C8;H2AZ2;SSB;C1S;H2BC6;H2BC4;H2BC15;H4C14;H2BC21;CTSG;H3C2;H3C7;HLA-DQA1;H3-3A;H3-3B
C-type lectin receptor signaling pathway	8/104	0.46528	0.998366	1.08592	0.830853	MAPK10;PPP3CA;PPP3CB;NRAS;CASP8;NFATC3;RAF1;MAPK14	15/104	0.158072	1.38103	KSR1;STAT2;PIK3R3;NFATC2;PIK3CD;PTPN11;PIK3R1;NFKB1;MAPK12;CYLD;MAPK9;MRAS;MDM2;MAPK1;CLEC4E	15/104	0.0985253	1.50809	SRC;PRKCD;CARD9;NFATC1;RELA;NFKB2;MAPK13;CLEC7A;AKT2;IRF1;MAPKAPK2;BCL3;AKT1;MAP3K14;HRAS	12/104	0.15071	1.44907	NFKBIA;PPP3R1;EGR3;SYK;CBLB;CALM3;KRAS;BCL10;CALM1;CALM2;IKBKE;RHOA
T cell receptor signaling pathway	12/104	0.0664627	0.998366	1.70488	4.62212	MAPK10;PPP3CA;PPP3CB;NRAS;PTPRC;CD8A;PDPK1;NFATC3;CTLA4;CD3G;RAF1;MAPK14	12/104	0.462434	1.06713	MAPK9;TEC;PIK3R3;NFATC2;PIK3CD;MAPK1;PIK3R1;SOS1;PAK3;RASGRP1;NFKB1;MAPK12	13/104	0.246706	1.27687	NFATC1;FOS;RELA;VAV2;MAPK13;CDC42;AKT2;AKT1;FYN;PTPN6;MAP2K7;MAP3K14;HRAS	12/104	0.15071	1.44907	NFKBIA;PPP3R1;CDK4;GRAP2;NCK2;CBLB;LCP2;KRAS;BCL10;PAK2;CARD11;RHOA
Human papillomavirus infection	29/331	0.146034	0.998366	1.25597	2.41639	HDAC2;LAMA2;PTEN;UBE3A;RBPJ;NRAS;CASP8;ATP6V1H;ATP6V1C1;IFNAR2;FZD3;ITGA4;VWF;ITGA2;FN1;PPP2R5A;HLA-F;DLG2;CREB1;RBL1;RPS6KB1;COL4A1;COL4A4;COL4A3;PPP2R2D;ITGA6;COL6A5;RAF1;ATR	46/331	0.0501639	1.32694	RB1;NOTCH2;NOTCH3;TNXB;LAMC3;ITGA2B;PIK3R3;PIK3CD;PIK3R1;TCIRG1;THBS2;THBS1;THBS3;TBK1;PPP2R1B;CREB3L2;ATP6V0A2;ITGB8;MAPK1;ITGAV;ITGB6;ATP6V0E2;HES2;JAG1;EGF;STAT2;SCRIB;LAMB1;PPP2R5C;NFKB1;MTOR;CDK6;COL4A2;APC;PPP2R2B;PARD3;ITGA10;COL6A2;RPS6KB2;MDM2;ATP6V1B2;ITGA8;COL6A3;COL9A3;SOS1;TP53	38/331	0.21931	1.16061	LAMA5;NOTCH1;PXN;PRKCZ;RELA;FOXO1;OASL;CDC42;TERT;PPP2R1A;AKT2;DVL1;AKT1;TNR;DVL3;PRKACA;HRAS;APC2;CREBBP;FZD4;CSNK1A1;LAMB2;TSC2;PPP2R5D;TUBG2;TUBG1;PTK2;VEGFA;PKM;DLG3;TRAF3;MFNG;IRF1;COL6A1;COL4A6;ITGA5;LLGL2;ITGA9	33/331	0.152056	1.23212	ITGB3;PSEN1;EGFR;VTN;CCND3;RELN;HEY1;PPP2R5E;PRKACB;IKBKE;ATP6V1D;MX2;ITGA1;MX1;HLA-B;WNT9B;AXIN1;HLA-C;EIF2AK2;TSC1;HLA-A;PPP2R3A;COL2A1;CDK4;RHEB;PSMC1;GNAS;BAX;ATM;KRAS;MAML3;ATP6V0D1;ATP6V0C
Hepatitis C	10/157	0.689605	0.998366	0.885267	0.328997	IFNAR2;RNASEL;NRAS;CASP8;APAF1;OAS1;OAS2;PPP2R2D;RAF1;PIAS1	19/157	0.349286	1.12714	RB1;CD81;DDX58;EGF;EIF2AK1;STAT2;EIF2AK3;PIK3R3;PIK3CD;PIK3R1;NFKB1;TBK1;CDK6;PPP2R1B;PPP2R2B;TRAF6;MAPK1;SOS1;TP53	14/157	0.724003	0.872948	TRAF2;CFLAR;RELA;CLDN4;RXRA;YWHAQ;PPP2R1A;TRAF3;AKT2;OAS3;AKT1;PPARA;HRAS;YWHAH	17/157	0.153589	1.34958	YWHAB;MX2;MX1;STAT3;EIF2AK2;CLDN1;EGFR;NFKBIA;MAVS;OCLN;CDK4;CYCS;BAX;RIPK1;EIF3E;KRAS;IKBKE
Yersinia infection	11/137	0.386688	0.998366	1.13819	1.08144	MAPK10;ITGA4;CD8A;ROCK2;ARHGEF28;GNAQ;FN1;NFATC3;PKN2;IRAK4;MAPK14	19/137	0.162014	1.31967	ROCK1;PIK3R3;NFATC2;PIK3CD;PIK3R1;MEFV;NFKB1;MAPK12;MAPK9;TBK1;TRAF6;PIP5K1A;MAPK1;PIP5K1B;TAB1;CRK;DOCK1;TLR4;MAP2K6	27/137	0.000498797	2.20699	SRC;PXN;WAS;RELA;CDC42;IRAK1;AKT2;RPS6KA2;RAC2;AKT1;PTK2B;MAP2K7;GIT2;LIMK1;NFATC1;TRAF2;FOS;BAIAP2;PTK2;VAV2;MAPK13;ARPC2;TAB2;ARHGEF1;ITGA5;MYD88;SKAP2	15/137	0.161546	1.36618	ACTR2;FYB1;WIPF2;RHOG;ARPC5;ACTR3B;ACTB;RHOA;ACTG1;CRKL;NFKBIA;ELMO1;LCP2;PIP5K1C;RAC1
Autophagy	13/137	0.178695	0.998366	1.36891	2.35737	PDPK1;PIK3R4;PTEN;RAB33B;MAPK10;NRAS;RRAGC;RPS6KB1;ATG2A;PIK3C3;SUPT20H;RAF1;ATG2B	21/137	0.0674864	1.48527	PRKAA1;STX17;IRS1;DAPK1;EIF2AK3;PIK3R3;PIK3CD;PIK3R1;WIPI2;MTOR;IGF1R;MAPK9;TBK1;MRAS;TRAF6;TP53INP2;RPS6KB2;MLST8;ATG4C;MAPK1;ATG7	17/137	0.216498	1.2667	MTMR14;DAPK3;PRKCD;TSC2;CFLAR;ZFYVE1;ATG13;RPTOR;AKT2;AKT1;PRKACA;CTSD;HRAS;SNAP29;RAB8A;BCL2L1;CTSB	15/137	0.161546	1.36618	DAPK2;BNIP3;ATG10;IRS2;TSC1;HMGB1;GABARAP;CAMKK2;ERN1;STK11;LAMP1;RHEB;RB1CC1;KRAS;PRKACB
Tuberculosis	15/180	0.302986	0.998366	1.18607	1.41625	RAB5B;APAF1;IRAK4;MAPK14;MAPK10;PPP3CA;PPP3CB;CASP8;CREB1;ATP6V1H;PIK3C3;TLR6;PLA2R1;RAF1;TLR2	17/180	0.7685	0.851819	TGFB2;CAMK2D;KSR1;IL10RB;IL10RA;TCIRG1;NFKB1;MAPK12;EEA1;MRC2;MAPK9;FCGR3B;TRAF6;ATP6V0A2;MAPK1;CLEC4E;TLR4	26/180	0.0384522	1.51354	CAMK2B;ITGAM;SRC;ITGB2;CAMK2A;CORO1A;CTSS;RELA;IRAK1;CLEC7A;CASP10;AKT2;ITGAX;AKT1;CTSD;CAMK2G;CREBBP;TGFB1;CR1;TGFB3;VDR;SPHK2;NFYB;CARD9;MAPK13;MYD88	19/180	0.162789	1.3117	HSPA9;CD74;CIITA;CEBPB;SYK;NFYC;BCL10;NOD2;RHOA;PPP3R1;LAMP1;CYCS;BAX;CALM3;ATP6V0D1;CALM1;CALM2;ATP6V0C;HLA-DQA1
ABC transporters	5/45	0.215312	0.998366	1.63037	2.5037	ABCD4;ABCA10;ABCA6;ABCC5;ABCC10	10/45	0.0208436	2.34288	ABCC1;ABCD3;ABCB7;ABCA3;ABCB5;ABCB8;ABCC9;ABCA8;ABCD1;ABCG2	3/45	0.845044	0.636999	ABCA1;ABCC8;ABCA7	6/45	0.16492	1.70789	ABCA2;ABCB1;ABCA12;ABCA13;ABCC11;CFTR
Regulation of lipolysis in adipocytes	3/55	0.761328	0.998366	0.750932	0.204772	PDE3B;GNAI3;ABHD5	6/55	0.562547	1.00146	LIPE;IRS1;INSR;PIK3CD;PIK3R3;PIK3R1	8/55	0.185366	1.52131	ADCY9;AKT2;AQP7;AKT1;PRKACA;ADCY7;PTGS1;PNPLA2	7/55	0.166923	1.61912	GNAS;IRS2;ADCY2;ADCY1;PRKACB;TSHR;GNAI2
Dilated cardiomyopathy	7/96	0.531978	0.998366	1.02458	0.646667	ITGA4;LAMA2;ITGA2;TPM1;ATP2A2;ITGA6;TTN	15/96	0.0964193	1.51811	TGFB2;CACNA2D1;ITGA2B;ATP2A3;SLC8A1;SLC8A3;CACNG8;CACNB4;ITGA10;DAG1;ITGA8;ITGB8;ITGAV;ITGB6;CACNG5	13/96	0.16675	1.40056	TGFB1;TGFB3;IGF1;CACNA1F;ADCY7;CACNB1;ADCY9;TNNT2;MYL3;ITGA5;PRKACA;MYH6;ITGA9	11/96	0.169219	1.43738	TPM3;ITGB3;ITGA1;GNAS;ADCY2;CACNA1D;ADCY1;CACNG2;PRKACB;ACTB;ACTG1
Diabetic cardiomyopathy	15/203	0.481712	0.998366	1.03967	0.75938	ATP8;NDUFA4;NDUFA2;PTEN;CYBB;ATP2A2;ND4L;MAPK14;PPP1CB;MAPK10;COL3A1;PDK3;CD36;ND3;ND2	18/203	0.85304	0.794047	TGFB2;CAMK2D;ACE;PARP1;IRS1;NOS3;INSR;GFPT2;ATP2A3;PIK3R3;PIK3CD;NDUFB1;PIK3R1;PDHB;NFKB1;MAPK12;MTOR;MAPK9	35/203	0.00110432	1.87468	CAMK2B;NDUFB9;NCF2;CAMK2A;SLC2A1;NDUFB2;PRKCZ;RELA;PTPA;AKT2;RAC2;AKT1;CTSD;NDUFV1;CAMK2G;TGFB1;PRKCB;ATP5PB;TGFB3;PRKCD;SDHD;COX6B2;SDHA;ATP5F1E;TGFBR1;PPP1CA;MAPK13;COX7A2L;PLCB3;NDUFS7;VDAC1;UQCRC2;PLCB1;PPARA;SLC25A6	21/203	0.17034	1.28258	SMAD2;SMAD3;NCF1;UQCRB;NDUFA12;COX4I1;GFPT1;ATP5MC2;ATP5F1C;ATP5F1A;NDUFS8;MPC2;COX3;ATP5PO;PPIF;NDUFS2;COX1;RAC1;CYTB;GAPDH;ND5
Gastric cancer	8/149	0.841576	0.998366	0.737549	0.127212	SHC4;FZD3;NRAS;JUP;RPS6KB1;POLK;CTNNA2;RAF1	16/149	0.563705	0.983763	RB1;TGFB2;CDKN2B;EGF;PIK3R3;PIK3CD;PIK3R1;MTOR;FRAT1;APC;RPS6KB2;MAPK1;SOS1;TP53;MET;FGFR2	17/149	0.331324	1.15078	APC2;SHC3;TGFB1;SHC1;FZD4;TGFB3;CSNK1A1;GAB1;TGFBR1;SHH;RXRA;TERT;AKT2;DVL1;AKT1;DVL3;HRAS	16/149	0.17044	1.33674	SMAD2;SMAD4;ABCB1;SMAD3;HGF;AXIN1;WNT9B;MLH1;EGFR;LRP6;FGF5;ERBB2;CTNNA1;BAX;KRAS;FGF23
Chronic myeloid leukemia	5/76	0.638497	0.998366	0.91698	0.411393	SHC4;HDAC2;NRAS;POLK;RAF1	18/76	0.0011125	2.55097	RB1;STAT5A;STAT5B;TGFB2;PIK3CD;PIK3R3;PTPN11;GAB2;PIK3R1;NFKB1;BCR;CDK6;ABL1;MDM2;MAPK1;SOS1;CRK;TP53	11/76	0.139723	1.51328	SHC3;TGFB1;MECOM;SHC1;TGFB3;AKT2;AKT1;HRAS;TGFBR1;RELA;BCL2L1	9/76	0.175076	1.49165	NFKBIA;SMAD4;SMAD3;CTBP1;CDK4;BAX;KRAS;CBL;CRKL
Lipid and atherosclerosis	17/215	0.364903	0.998366	1.11976	1.12885	APAF1;PDPK1;ROCK2;NFATC3;CYBB;IRAK4;MAPK14;SELE;MAPK10;PPP3CA;PPP3CB;NRAS;CASP8;CCL5;CD36;TLR6;TLR2	24/215	0.482104	1.02798	CAMK2D;TICAM2;NOS3;EIF2AK3;PIK3R3;NFATC2;TNFRSF10B;PIK3CD;PIK3R1;HSPA2;NFKB1;MAPK12;MIB1;CYP2C9;MAPK9;TBK1;TRAF6;MAPK1;PPARG;TAB1;TP53;TLR4;MAP3K5;MAP2K6	33/215	0.00947882	1.62867	CAMK2B;HSP90AB1;NCF2;SRC;CAMK2A;RELA;CDC42;RXRA;IRAK1;AKT2;AKT1;MAP2K7;HRAS;CAMK2G;ABCA1;HSPA5;HSPA6;NFATC1;TRAF2;FOS;POU2F2;PTK2;VAV2;MAPK13;PLCB3;TRAF3;ARHGEF1;TAB2;PLCB1;MYD88;ATF4;BCL2L1;NFE2L2	22/215	0.17638	1.26708	HSPA8;HSP90AA1;POU2F1;NCF1;HSPA4;STAT3;SOD2;RHOA;ERN1;NFKBIA;PPP3R1;RAP1A;CYCS;BAX;CALM3;KRAS;RAC1;CALM1;ATF6;CALM2;IKBKE;HSPA1B
Proteasome	2/46	0.849471	0.998366	0.591484	0.0964955	PSMD9;PSME4	2/46	0.967277	0.371174	PSMA5;SEM1	3/46	0.85557	0.622151	PSMD12;ADRM1;PSMF1	6/46	0.177313	1.6651	PSMD8;PSMA6;PSMB2;PSMA2;PSMC1;PSMC2
Circadian entrainment	6/97	0.698337	0.998366	0.858211	0.308144	GRIA1;GRIA2;GUCY1A1;CREB1;GNAQ;GNAI3	10/97	0.621937	0.939784	GNGT1;PER1;CAMK2D;GNG7;GNB4;MAPK1;GNB5;CACNA1H;GRIA3;GRIN1	18/97	0.00773104	2.04299	CAMK2B;KCNJ5;ADCYAP1R1;PRKCB;CAMK2A;FOS;GRIN2C;ADCY7;GNAO1;CACNA1I;GRIN2A;PLCB3;ADCY9;GNB2;GNB1;PRKACA;PLCB1;CAMK2G	11/97	0.177572	1.42059	PER2;KCNJ6;GNAS;CACNA1D;CALM3;ADCY2;ADCY1;CALM1;PRKACB;CALM2;GNAI2
Hedgehog signaling pathway	5/56	0.369591	0.998366	1.27796	1.27203	CSNK1G3;KIF3A;GPR161;SPOP;SPOPL	8/56	0.262235	1.36442	GRK3;EVC;CUL3;IQCE;CSNK1D;CSNK1E;GLI1;MEGF8	7/56	0.333036	1.27604	SHH;MGRN1;CSNK1A1;PTCH2;ARRB1;ARRB2;PRKACA	7/56	0.178107	1.58599	GRK2;SUFU;PTCH1;LRP2;PRKACB;CSNK1G2;GLI2
Influenza A	10/172	0.790846	0.998366	0.802644	0.188341	IFNAR2;RNASEL;CASP8;APAF1;OAS1;OAS2;CCL5;KPNA5;IRAK4;RAF1	18/172	0.608507	0.955564	CALCOCO2;DDX58;STAT2;PIK3R3;TNFRSF10B;PIK3CD;PLG;PIK3R1;NFKB1;RAB11B;TBK1;CDK6;KPNA6;MAPK1;TLR7;NUP98;TLR4;KPNA1	14/172	0.834932	0.789409	CREBBP;NLRX1;PRKCB;ADAR;RELA;PML;HNRNPUL1;TRAF3;AKT2;OAS3;AKT1;VDAC1;MYD88;SLC25A6	18/172	0.179797	1.29885	CIITA;MX2;TMPRSS4;MX1;EIF2AK2;TMPRSS2;ACTB;RAB11A;ACTG1;NFKBIA;CCND3;MAVS;XPO1;CDK4;CYCS;BAX;IKBKE;HLA-DQA1
cAMP signaling pathway	16/216	0.474574	0.998366	1.0425	0.777011	GRIA1;GRIA2;PPP1R12A;ROCK2;PDE4D;F2R;PDE3B;GNAI3;ATP2B4;ATP2A2;ATP2B3;PPP1CB;MAPK10;CREB1;ACOX1;RAF1	29/216	0.138535	1.27195	CAMK2D;ROCK1;ATP2A3;ATP1A4;PIK3R3;PIK3CD;ATP1A2;PIK3R1;ATP1A1;GLI1;LIPE;MAPK9;CREB3L2;CNGA1;PDE4B;PLCE1;PDE4A;MAPK1;FFAR2;GRIA3;PDE4C;ATP2B2;ATP2B1;NFKB1;GRIN1;TIAM1;GRIN3A;PDE10A;PDE3A	31/216	0.0278411	1.50338	CHRM2;CAMK2B;ADCYAP1R1;GIPR;CAMK2A;ATP1A3;CACNA1F;ADCY7;RELA;GRIN2A;MC2R;HCAR1;AKT2;RAC2;AKT1;PRKACA;CAMK2G;CREBBP;NFATC1;FOS;GRIN2C;SSTR2;VAV2;PPP1CA;AFDN;ADCY9;CAMK4;PPARA;MYL9;RAPGEF4;CNGB1	22/216	0.181983	1.26048	GABBR2;OXTR;LHCGR;PTCH1;ADCY2;CACNA1D;ADCY1;PLD1;RHOA;TSHR;GNAI2;NFKBIA;EDNRA;RAP1A;GNAS;CNGB3;CALM3;RAC1;CALM1;PRKACB;CALM2;CFTR
mRNA surveillance pathway	9/98	0.263886	0.998366	1.31917	1.75745	PPP1CB;SMG1;PCF11;PAPOLG;CPSF2;PPP2R2D;PPP2R5A;ACIN1;UPF3A	10/98	0.63511	0.929052	PNN;UPF1;PPP2R1B;PPP2R2B;EIF4A3;CSTF1;PPP2R5C;SMG7;SMG5;SRRM1	15/98	0.0658472	1.61765	DAZAP1;FUS;RNMT;CSTF3;ALYREF;SSU72;MSI1;PPP2R5D;CASC3;GSPT1;WDR33;PPP1CA;DDX19A;PPP2R1A;PABPC1L	11/98	0.186116	1.40419	GLE1;CPSF6;RBM8A;FIP1L1;PPP2R5E;PABPC4;ETF1;PABPC1;PPP2R3A;TARDBP;SMG6
Long-term potentiation	8/67	0.102918	0.998366	1.77046	4.02571	PPP1CB;GRIA1;PPP3CA;GRIA2;PPP3CB;NRAS;GNAQ;RAF1	5/67	0.867928	0.658775	GRM5;CAMK2D;MAPK1;GRM1;GRIN1	15/67	0.00233822	2.58649	CAMK2B;CREBBP;PRKCB;CAMK2A;GRIN2C;PPP1CA;PLCB3;GRIN2A;RPS6KA2;CAMK4;PRKACA;PLCB1;HRAS;CAMK2G;ATF4	8/67	0.187611	1.50544	PPP3R1;RAP1A;CALM3;KRAS;ADCY1;CALM1;PRKACB;CALM2
Herpes simplex virus 1 infection	38/498	0.354845	0.998366	1.07808	1.11697	ZNF430;ZNF793;ZNF253;ZNF891;RNASEL;SP100;ZNF492;ZNF25;ZNF26;PPP1CB;ZNF808;C5;CASP8;ZNF607;ZNF749;CCL5;ZNF506;ZNF726;ZNF426;ZNF347;ZNF566;ZNF585B;IFNAR2;ZNF141;ZNF383;ZNF283;APAF1;ZNF705A;IRAK4;HLA-F;OAS1;OAS2;ZNF615;ZNF558;SRSF4;BIRC3;TLR2;ZFP28	83/498	5.24562e-05	1.66088	ZNF133;ZNF254;ZNF132;ZNF43;PIK3CD;ZNF44;ZFP82;TBK1;ZNF81;ZFP30;ZNF83;ZNF208;ZNF527;ZNF846;ZNF567;ZNF688;ZNF600;ZNF324;ZNF763;ZNF124;ZNF641;ZIK1;ZNF200;ZNF320;ZNF441;ZNF480;DDX58;ZNF160;ZNF12;ZFP90;HCFC1;ZNF90;ZNF519;ZNF717;TRAF6;ZNF517;ZNF439;ZNF879;ZNF675;TP53;ZNF233;ZNF431;ZNF552;ZNF595;ZNF473;ZNF550;ZNF790;PIK3R3;PIK3R1;ZNF829;ZNF548;ZNF746;ZNF547;ZNF624;ZNF589;ZNF224;ZNF587;ZNF785;ZNF620;ZNF2…	47/498	0.705549	0.92849	ZNF331;ZNF573;ZNF551;ZNF273;ZNF471;ZNF250;SRC;SRSF1;ZNF8;RELA;ZNF7;IRAK1;AKT2;ZNF528;AKT1;ZNF689;ZNF546;ZNF226;ZNF665;ZNF564;ZNF17;ZNF282;ALYREF;CARD9;TSC2;TRAF2;POU2F2;PML;PPP1CA;TAPBP;ZNF419;TRAF3;ZNF836;OAS3;ZNF514;ZNF557;TAB2;ITGA5;ZNF611;SRSF6;ZNF136;ZNF432;ZNF674;MYD88;ZNF596;BCL2L1;NECTIN1	47/498	0.190237	1.15969	ZNF671;ZNF791;ZNF470;ZNF490;ITGB3;CFP;ZNF708;ZNF549;ZNF107;ZNF667;ZNF766;ZNF765;ZNF721;ZNF302;ZNF621;ZNF268;IKBKE;B2M;HLA-DQA1;ZNF783;ZNF286A;ZNF562;ZNF440;CD74;POU2F1;SYK;HLA-B;EIF2AK2;HLA-C;PILRB;TSC1;HLA-A;ZNF33A;NFKBIA;MAVS;RHEB;ZNF616;ZNF714;ZNF317;CYCS;BAX;ZNF677;ZNF555;ZNF257;ZNF554;ZNF234;ZNF112
Gap junction	7/88	0.439335	0.998366	1.12626	0.926339	MAP3K2;GUCY1A1;NRAS;GNA11;GNAQ;GNAI3;RAF1	10/88	0.494049	1.04875	TJP1;PDGFRA;GRM5;TUBB6;EGF;MAPK1;CSNK1D;SOS1;GRM1;TUBA8	10/88	0.393781	1.14502	TUBA1C;PLCB3;ADCY9;TUBB3;PRKCB;SRC;PRKACA;PLCB1;HRAS;ADCY7	10/88	0.190473	1.42366	TUBA1B;MAPK7;TUBB;GNAS;ADCY2;KRAS;ADCY1;PRKACB;EGFR;GNAI2
Apoptosis	12/142	0.313229	0.998366	1.20405	1.39769	SPTA1;MAPK10;NRAS;CASP8;PARP4;APAF1;PDPK1;CTSH;RAF1;PTPN13;CTSC;BIRC3	18/142	0.283456	1.18876	HRK;NTRK1;DFFA;PARP1;EIF2AK3;PIK3R3;TNFRSF10B;PIK3CD;PIK3R1;CTSV;NFKB1;LMNB2;MAPK9;MAPK1;TP53;MAP3K5;TUBA8;BOK	21/142	0.0471158	1.55485	DFFB;DIABLO;DAB2IP;XIAP;TRAF2;FOS;CFLAR;CTSS;RELA;TUBA1C;AIFM1;CASP10;AKT2;AKT1;MAP3K14;CTSD;HRAS;ATF4;MCL1;BCL2L1;CTSB	15/142	0.196567	1.31203	CTSZ;ACTB;ACTG1;LMNB1;ERN1;NFKBIA;TUBA1B;CTSK;CYCS;CASP2;BAX;RIPK1;ATM;BIRC6;KRAS
Phototransduction	1/28	0.87414	0.998366	0.482053	0.064843	GUCY2D	3/28	0.601591	0.981397	GNGT1;CNGA1;SAG	3/28	0.546018	1.07117	GNB1;PDE6B;CNGB1	4/28	0.197694	1.84949	CALM3;GNAT1;CALM1;CALM2
GABAergic synapse	3/89	0.957553	0.998366	0.453219	0.0196581	GABRA2;GABRA3;GNAI3	10/89	0.508923	1.03542	GNGT1;GABRA1;GABRP;GNG7;GNB4;HAP1;GNB5;GABRE;GABRG3;GLS	14/89	0.0612777	1.67076	PRKCB;SRC;GABRA4;GAD2;SLC6A11;CACNA1F;ADCY7;GABRG2;GNAO1;ADCY9;GNB2;GNB1;PRKACA;GLUL	10/89	0.199835	1.40556	GABRB2;GABBR2;KCNJ6;CACNA1A;ADCY2;CACNA1D;ADCY1;PRKACB;GABARAP;GNAI2
Endometrial cancer	6/58	0.230819	0.998366	1.50504	2.20657	NRAS;PDPK1;PTEN;POLK;CTNNA2;RAF1	8/58	0.294837	1.3097	APC;EGF;PIK3CD;PIK3R3;MAPK1;PIK3R1;SOS1;TP53	5/58	0.707623	0.841641	APC2;AKT2;AKT1;FOXO3;HRAS	7/58	0.20138	1.52363	ERBB2;AXIN1;CTNNA1;BAX;KRAS;MLH1;EGFR
Amino sugar and nucleotide sugar metabolism	1/48	0.971413	0.998366	0.276626	0.00802309	GNPDA2	6/48	0.426477	1.16883	GFPT2;HEXA;PMM2;PGM3;UAP1;GCK	8/48	0.105186	1.78824	CYB5R2;CHIT1;GNPDA1;UXS1;MPI;GMPPA;NANS;HK2	6/48	0.203163	1.58564	CYB5R3;NAGK;FCSK;GFPT1;PGM2;NPL
Bile secretion	1/90	0.998732	0.999989	0.145752	0.000184891	NCEH1	11/90	0.390966	1.13949	SLC9A3;UGT1A1;SLC22A1;SLCO1A2;ATP1A4;ATP1A2;ATP1A1;BAAT;CYP3A4;SLC4A5;ABCG2	11/90	0.295566	1.24413	ADCY9;RXRA;AQP9;SLC2A1;ATP1A3;AQP4;SLC4A2;PRKACA;SLC22A8;ADCY7;AQP1	10/90	0.209391	1.38792	ABCB1;GNAS;UGT2B17;ADCY2;ADCY1;HMGCR;SLC5A1;SLC4A4;PRKACB;CFTR
Focal adhesion	21/201	0.0504363	0.998366	1.52738	4.56235	SHC4;PPP1R12A;ITGA4;VWF;LAMA2;PDPK1;ROCK2;ITGA2;FN1;VEGFB;PTEN;PPP1CB;MAPK10;COL4A1;COL4A4;COL4A3;ITGA6;COL6A5;RAF1;PPP1R12B;BIRC3	38/201	0.000497881	1.92274	TNXB;FLT1;ROCK1;LAMC3;ITGA2B;PIK3R3;PIK3CD;PIK3R1;THBS2;THBS1;IGF1R;THBS3;MAPK9;PIP5K1A;ITGB8;MAPK1;PIP5K1B;ITGAV;ITGB6;PAK3;PDGFRA;CAV3;CAV2;EGF;LAMB1;PARVB;PGF;COL4A2;ITGA10;COL6A2;ITGA8;COL6A3;COL9A3;SOS1;CRK;DOCK1;MET;VCL	30/201	0.0185735	1.57444	LAMA5;SHC3;SHC1;SRC;PXN;XIAP;MYLK;CDC42;AKT2;RAC2;AKT1;TNR;FYN;HRAS;PRKCB;LAMB2;ACTN4;IGF1;PTK2;VAV2;PPP1CA;VEGFA;PARVG;COL6A1;COL4A6;ITGA5;TLN1;MYL9;PPP1R12C;ITGA9	20/201	0.225386	1.22757	HGF;ITGB3;ITGA1;ACTB;RHOA;EGFR;MYLK3;CRKL;ACTG1;VTN;CCND3;COL2A1;RELN;RAP1A;ERBB2;FLNB;PIP5K1C;RAC1;FLNC;PAK2
Hepatocellular carcinoma	10/168	0.766485	0.998366	0.823142	0.218907	SHC4;FZD3;PBRM1;NRAS;RPS6KB1;PTEN;POLK;ARID2;RAF1;ARID1B	23/168	0.1486	1.30045	RB1;GSTM2;TGFB2;PHF10;TXNRD3;TXNRD1;MGST1;KEAP1;PIK3R3;PIK3CD;PIK3R1;SMARCA2;MTOR;IGF1R;FRAT1;CDK6;APC;RPS6KB2;DPF3;MAPK1;SOS1;TP53;MET	23/168	0.0799209	1.42058	APC2;SHC3;TGFB1;PRKCB;SHC1;FZD4;TGFB3;CSNK1A1;TXNRD2;MGST3;ACTL6A;GAB1;TGFA;TGFBR1;TERT;AKT2;DVL1;AKT1;DVL3;BRD7;HRAS;BCL2L1;NFE2L2	17/168	0.226941	1.25051	SMAD2;SMAD4;SMARCC2;SMAD3;HGF;IGF2;AXIN1;WNT9B;ACTB;EGFR;ACTG1;LRP6;CDK4;HMOX1;BAX;KRAS;GSTM5
Ubiquinone and other terpenoid-quinone biosynthesis	1/11	0.556862	0.998366	1.30274	0.762671	GGCX	1/11	0.718954	0.817769	COQ6					2/11	0.229549	2.46501	VKORC1L1;COQ7
beta-Alanine metabolism	4/30	0.162323	0.998366	2.00671	3.64853	ALDH2;ACOX1;ALDH7A1;HIBCH	3/30	0.649292	0.908599	ALDH1B1;EHHADH;GADL1	5/30	0.179209	1.78706	ALDH3A2;HADHA;SMOX;GAD2;MLYCD	4/30	0.233568	1.70703	ALDH6A1;ALDH3B1;CNDP1;CNDP2
Salivary secretion	8/93	0.344191	0.998366	1.22718	1.30886	SLC12A2;CHRM3;GUCY1A1;AMY2B;GNAQ;ATP2B4;ATP2B3;HTN1	9/93	0.695987	0.875757	BST1;PRB2;ATP1A4;MUC7;ADRA1D;ATP1A2;ATP2B2;ATP1A1;ATP2B1	13/93	0.140666	1.45333	PRKCB;ATP1A3;SLC4A2;ADRA1B;MUC5B;ADCY7;PLCB3;ADCY9;DMBT1;TRPV6;PRKACA;PLCB1;VAMP2	10/93	0.239129	1.33753	CST3;KCNMA1;GNAS;ADCY2;CALM3;ADCY1;LYZ;CALM1;PRKACB;CALM2
Non-small cell lung cancer	4/72	0.764178	0.998366	0.765533	0.205893	NRAS;PDPK1;POLK;RAF1	16/72	0.00406995	2.34661	ALK;RB1;STAT5A;STAT5B;EGF;PIK3CD;PIK3R3;PIK3R1;FHIT;EML4;CDK6;KIF5C;MAPK1;SOS1;MET;TP53	10/72	0.185447	1.4418	RXRA;PRKCB;AKT2;KIF5A;AKT1;TGFA;FOXO3;STK4;HRAS;JAK3	8/72	0.243603	1.38745	CDK4;RASSF5;HGF;ERBB2;STAT3;BAX;KRAS;EGFR
Ferroptosis	5/41	0.16512	0.998366	1.81191	3.2634	GCLC;SLC40A1;CYBB;SLC3A2;CP	8/41	0.0718428	1.98629	TFRC;GPX4;ACSL4;ACSL3;GCLM;ATG7;SLC39A14;TP53	2/41	0.928288	0.457182	SLC39A8;SLC7A11	5/41	0.249231	1.54116	FTH1;PCBP1;HMOX1;SAT1;FTL
TGF-beta signaling pathway	8/94	0.355142	0.998366	1.21284	1.25558	GREM1;RBL1;ACVR1C;RPS6KB1;ZFYVE9;LTBP1;DCN;THSD4	17/94	0.024557	1.81198	ACVR1;SMAD1;CDKN2B;TGFB2;TGIF2;ROCK1;SMAD9;INHBA;THBS1;BMP7;SMAD5;INHBE;TFDP1;PPP2R1B;RPS6KB2;MAPK1;E2F4	11/94	0.347155	1.18391	TGIF1;CREBBP;TGFB1;PPP2R1A;TGFB3;CHRD;ACVR1B;GDF6;ACVR2B;TGFBR1;RGMA	10/94	0.24937	1.32154	SMAD2;SMAD4;BMPR2;SMAD3;FST;RGMB;E2F5;RHOA;SKP1;BMPR1A
Osteoclast differentiation	6/127	0.897062	0.998366	0.644384	0.0699998	IFNAR2;MAPK10;PPP3CA;PPP3CB;CREB1;MAPK14	21/127	0.0338912	1.62631	CSF1R;TGFB2;IL1R1;STAT2;PIK3R3;NFATC2;PIK3CD;PIK3R1;TNFRSF11A;GAB2;NFKB1;MAPK12;CYLD;MAPK9;FCGR3B;TEC;TRAF6;MAPK1;PPARG;TAB1;MAP2K6	18/127	0.0864969	1.47822	JUND;TGFB1;NCF2;NFATC1;TRAF2;FOS;TGFBR1;RELA;FOSL2;NFKB2;MAPK13;AKT2;CAMK4;AKT1;TAB2;FYN;MAP2K7;MAP3K14	13/127	0.251607	1.26612	SPI1;CSF1;NCF1;SYK;ITGB3;SIRPB1;NFKBIA;PPP3R1;CTSK;BLNK;LCP2;RAC1;JUNB
RNA polymerase	1/31	0.899221	0.998366	0.433778	0.0460785	POLR1A	5/31	0.244452	1.57411	POLR2J2;POLR1B;POLR1C;POLR1F;POLR3H	3/31	0.616863	0.956245	POLR2J3;POLR1D;POLR3F	4/31	0.25206	1.64372	POLR3A;POLR3D;POLR2E;POLR2H
p53 signaling pathway	6/73	0.421258	0.998366	1.16714	1.00901	CASP8;SESN3;APAF1;SESN1;PTEN;ATR	10/73	0.269534	1.29955	RRM2;CDK6;CD82;ZMAT3;MDM2;TNFRSF10B;MDM4;GTSE1;TP53;THBS1	6/73	0.757089	0.798704	SIVA1;CCNG2;TSC2;IGF1;BCL2L1;TP73	8/73	0.255422	1.36603	CCND3;CDK4;CHEK2;ADGRB1;SIAH1;BAX;CYCS;ATM
Lysine degradation	12/63	0.00146481	0.439442	3.08229	20.1151	KMT2E;KMT2D;SETD2;ALDH2;KMT2A;KMT2C;SMYD2;DLST;PLOD2;ALDH7A1;AASS;DHTKD1	9/63	0.244334	1.36459	SUV39H2;ALDH1B1;EHHADH;SETD7;DOT1L;KMT2B;SETDB2;EHMT1;SETMAR	10/63	0.0980877	1.68748	ALDH3A2;HADHA;PRDM9;HYKK;MECOM;PHYKPL;SETD1B;SETD1A;SMYD1;KMT5A	7/63	0.264029	1.38721	NSD3;SETDB1;SUV39H1;KMT5B;PLOD1;HADH;ACAT1
Graft-versus-host disease	1/42	0.955399	0.998366	0.31721	0.0144732	HLA-F	1/42	0.992171	0.199109	CD86					5/42	0.265325	1.49943	HLA-B;HLA-C;KLRD1;HLA-A;HLA-DQA1
ErbB signaling pathway	6/85	0.570598	0.998366	0.989214	0.555019	SHC4;MAPK10;NRAS;RPS6KB1;NRG1;RAF1	17/85	0.00946886	2.05284	STAT5A;STAT5B;CAMK2D;EGF;PIK3CD;PIK3R3;PIK3R1;MTOR;MAPK9;NRG4;ERBB4;RPS6KB2;ABL1;MAPK1;SOS1;PAK3;CRK	16/85	0.0101399	2.07826	CAMK2B;SHC3;PRKCB;SHC1;SRC;CAMK2A;GAB1;TGFA;NRG2;PTK2;ERBB3;AKT2;AKT1;MAP2K7;HRAS;CAMK2G	9/85	0.269348	1.31436	ERBB2;NCK2;ABL2;CBLB;KRAS;CBL;PAK2;EGFR;CRKL
Glucagon signaling pathway	9/107	0.35366	0.998366	1.19744	1.24464	ATF2;PPP3CA;PPP3CB;CREB1;GNAQ;PDE3B;PHKB;PCK1;ACACB	11/107	0.627052	0.936803	PYGB;CAMK2D;PRKAA1;PFKL;CREB3L2;PYGM;PDHB;CPT1C;PPARGC1A;SIRT1;GCK	20/107	0.00475658	2.0624	CAMK2B;CREBBP;PGAM1;CAMK2A;SLC2A1;PYGL;PHKA2;FOXO1;PLCB3;G6PC3;PKM;AKT2;AKT1;SIK1;PRKACA;PLCB1;PPARA;CAMK2G;PFKP;ATF4	11/107	0.270518	1.27192	LDHA;PPP3R1;GNAS;PRKAG2;CALM3;ADCY2;SIK2;CALM1;PRKACB;G6PC1;CALM2
Histidine metabolism	2/22	0.471824	0.998366	1.30295	0.978711	ALDH2;ALDH7A1	3/22	0.435423	1.29175	MAOB;ALDH1B1;AMDHD1	1/22	0.903436	0.424741	ALDH3A2	3/22	0.272523	1.75156	ALDH3B1;CNDP1;CNDP2
Endocrine and other factor-regulated calcium reabsorption	6/53	0.174281	0.998366	1.6656	2.90995	GNAQ;CLTC;ATP2B4;ATP2B3;ESR1;DNM2	10/53	0.0577791	1.90614	SLC8A3;CALB1;CLTCL1;ATP1A4;ATP1A2;ATP2B2;ATP1A1;AP2B1;ATP2B1;SLC8A1	7/53	0.283108	1.35949	PLCB3;ADCY9;PRKCB;VDR;ATP1A3;PRKACA;PLCB1	6/53	0.272844	1.41656	DNM3;GNAS;CLTA;AP2A1;PRKACB;RAB11A
Porphyrin and chlorophyll metabolism	4/43	0.367982	0.998366	1.33687	1.33649	FECH;HEPHL1;CP;COX10	4/43	0.703587	0.838526	ALAS2;HEPH;UGT1A1;COX15	1/43	0.989655	0.212122	MMAB	5/43	0.281643	1.45989	UROS;HMOX1;UGT2B17;GUSB;FXN
Inflammatory mediator regulation of TRP channels	6/98	0.707735	0.998366	0.848836	0.293431	PPP1CB;MAPK10;TRPA1;GNAQ;IL1RAP;MAPK14	14/98	0.177265	1.36543	NTRK1;CAMK2D;PLA2G4D;IL1R1;PIK3R3;PIK3CD;PIK3R1;TRPV1;MAPK12;MAPK9;HRH1;JMJD7-PLA2G4B;ASIC2;MAP2K6	19/98	0.00385943	2.15757	CAMK2B;PRKCB;SRC;PRKCE;PLA2G4B;PRKCD;CAMK2A;TRPV3;IGF1;PLA2G6;ADCY7;KNG1;MAPK13;PPP1CA;PLCB3;ADCY9;PRKACA;PLCB1;CAMK2G	10/98	0.29172	1.26119	PLA2G4F;PRKCH;P2RY2;GNAS;CALM3;ADCY2;ADCY1;CALM1;PRKACB;CALM2
Pertussis	5/76	0.638497	0.998366	0.91698	0.411393	MAPK10;C5;GNAI3;IRAK4;MAPK14	8/76	0.595737	0.96204	MAPK9;TICAM2;TRAF6;MAPK1;NOD1;TLR4;MAPK12;NFKB1	14/76	0.0185966	2.02255	C1QB;C1QA;ITGAM;ITGB2;FOS;RELA;MAPK13;C4B;IRAK1;IRF1;SERPING1;ITGA5;MYD88;C1QC	8/76	0.291855	1.30555	C1S;CFL2;CFL1;CALM3;CALM1;CALM2;RHOA;GNAI2
Cardiac muscle contraction	4/87	0.875932	0.998366	0.626675	0.0830137	ASPH;SLC9A7;TPM1;ATP2A2	11/87	0.347894	1.18467	SLC8A3;CACNG8;CACNB4;SLC9A6;CACNA2D1;ATP2A3;ATP1A4;ATP1A2;ATP1A1;SLC8A1;CACNG5	9/87	0.518743	1.03001	CACNB1;COX7A2L;TNNT2;MYL3;ATP1A3;UQCRC2;COX6B2;CACNA1F;MYH6	9/87	0.292151	1.28052	UQCRB;TPM3;COX4I1;CASQ2;COX3;CACNA1D;COX1;CYTB;CACNG2
Signaling pathways regulating pluripotency of stem cells	8/143	0.807845	0.998366	0.770579	0.16443	FZD3;NRAS;MEIS1;ACVR1C;IL6ST;RAF1;MAPK14;SKIL	20/143	0.145908	1.3329	ACVR1;SMAD1;ESRRB;PIK3R3;SMAD9;PIK3CD;LIFR;PIK3R1;INHBA;SMAD5;MAPK12;IGF1R;INHBE;APC;KAT6A;SMARCAD1;MAPK1;TCF3;JARID2;FGFR2	14/143	0.586257	0.968446	APC2;FZD4;IGF1;ACVR1B;ACVR2B;MAPK13;ZIC3;AKT2;DVL1;AKT1;DVL3;FGFR3;HRAS;JAK3	14/143	0.295089	1.20471	SMAD2;SMAD4;ZFHX3;SMAD3;BMPR2;SETDB1;STAT3;AXIN1;WNT9B;PAX6;POU5F1;REST;KRAS;BMPR1A
Protein export	2/23	0.495497	0.998366	1.24084	0.871308	SRP54;SEC62	4/23	0.237038	1.72312	SPCS3;SPCS2;SRPRB;SEC63	3/23	0.412918	1.33934	SRP19;OXA1L;HSPA5	3/23	0.295797	1.66389	IMMP1L;SPCS1;SRP68
Vasopressin-regulated water reabsorption	3/44	0.616093	0.998366	0.952968	0.461576	DYNC1I2;RAB5B;CREB1	4/44	0.720832	0.817517	DCTN2;DCTN4;CREB3L2;RAB11B	6/44	0.280122	1.41052	DYNC1LI2;ADCY9;AQP4;AQP2;PRKACA;VAMP2	5/44	0.298147	1.42238	DCTN1;ARHGDIB;GNAS;PRKACB;RAB11A
Wnt signaling pathway	12/166	0.523475	0.998366	1.01508	0.657027	MAPK10;PPP3CA;FZD3;PPP3CB;DAAM1;ROCK2;CTNND2;NFATC3;RSPO3;CACYBP;CXXC4;LGR5	15/166	0.813629	0.811136	RNF43;CAMK2D;RYK;CHD8;NFATC2;CSNK1E;PRICKLE1;SENP2;VANGL1;MAPK9;FRAT1;APC;DAAM2;RSPO2;TP53	21/166	0.163384	1.29575	APC2;CAMK2B;TLE3;TLE2;CREBBP;PRKCB;FZD4;CSNK1A1;CAMK2A;PRICKLE2;PRICKLE3;NFATC1;PLCB3;VANGL2;DVL1;RAC2;DVL3;ROR2;PRKACA;PLCB1;CAMK2G	16/166	0.298821	1.18414	TLE4;SMAD4;SMAD3;CTBP1;SIAH1;AXIN1;WNT9B;PSEN1;RHOA;NKD1;LRP6;CCND3;PPP3R1;RAC1;PRKACB;SKP1
Non-alcoholic fatty liver disease	6/155	0.968737	0.998366	0.522497	0.0165956	MAPK10;CASP8;NDUFA4;NDUFA2;LEPR;MAPK14	13/155	0.874553	0.74723	PRKAA1;IRS1;INSR;EIF2AK3;PIK3R3;PIK3CD;NDUFB1;PIK3R1;NFKB1;MAPK12;MAPK9;PPARG;MAP3K5	26/155	0.00650117	1.80939	CEBPA;NDUFB9;NDUFB2;RELA;CDC42;RXRA;AKT2;MLX;AKT1;IL6R;NDUFV1;MLXIP;TGFB1;TRAF2;SDHD;FOS;COX6B2;SDHA;MAPK13;COX7A2L;ITCH;NDUFS7;UQCRC2;PPARA;MAP3K11;ATF4	15/155	0.301474	1.18935	UQCRB;NDUFA12;COX4I1;PRKAG2;IRS2;ERN1;NDUFS8;COX3;CYCS;NDUFS2;BAX;COX1;CYP2E1;CYTB;RAC1
Propanoate metabolism	5/34	0.0912096	0.998366	2.25012	5.38811	PCCA;ACOX1;SUCLG2;ACACB;HIBCH	3/34	0.732055	0.791182	EHHADH;DBT;ECHDC1	3/34	0.679819	0.863561	HADHA;MLYCD;ACSS1	4/34	0.309032	1.4791	LDHA;ALDH6A1;SUCLA2;ACAT1
Synaptic vesicle cycle	9/78	0.102577	0.998366	1.70338	3.87885	UNC13B;UNC13C;UNC13A;CLTC;ATP6V1H;STX3;STX2;ATP6V1C1;DNM2	10/78	0.342593	1.20366	SLC1A1;CLTCL1;ATP6V1B2;SLC1A2;ATP6V0A2;TCIRG1;AP2B1;CPLX2;ATP6V0E2;SLC6A4	6/78	0.810502	0.743031	STXBP1;SLC1A3;SLC6A11;SLC17A7;SLC1A6;VAMP2	8/78	0.316809	1.26811	DNM3;CLTA;CACNA1A;AP2A1;ATP6V0D1;SLC6A2;ATP6V0C;ATP6V1D
Melanogenesis	6/101	0.734719	0.998366	0.821898	0.253364	FZD3;NRAS;CREB1;GNAQ;GNAI3;RAF1	5/101	0.988767	0.424644	CAMK2D;DCT;CREB3L2;KIT;MAPK1	15/101	0.0811274	1.56096	CAMK2B;CREBBP;PRKCB;FZD4;CAMK2A;ADCY7;GNAO1;PLCB3;ADCY9;DVL1;DVL3;PRKACA;PLCB1;HRAS;CAMK2G	10/101	0.32466	1.21941	GNAS;WNT9B;CALM3;ADCY2;KRAS;ADCY1;CALM1;PRKACB;CALM2;GNAI2
Nicotinate and nicotinamide metabolism	1/35	0.92507	0.998366	0.382663	0.029804	NMNAT2	5/35	0.332294	1.36392	BST1;NNT;ENPP1;NT5C2;SIRT1	5/35	0.274324	1.48881	NNMT;NMRK1;NT5C1A;QPRT;SIRT3	4/35	0.32833	1.43131	NADK2;NAMPT;NMNAT3;SIRT7
RNA degradation	6/79	0.497827	0.998366	1.07087	0.746931	TTC37;EXOSC6;XRN1;DIS3L;DHX36;PARN	7/79	0.771057	0.794474	PAN2;PFKL;PNPT1;EXOSC8;MTREX;NUDT16;CNOT8	10/79	0.270923	1.29502	EXOSC7;CNOT7;CNOT3;ENO1;PABPC1L;LSM5;DCPS;EXOSC2;DCP2;PFKP	8/79	0.329439	1.25018	HSPA9;CNOT4;CNOT6;CNOT6L;EXOSC10;PABPC4;PABPC1;TENT4A
Necroptosis	13/159	0.345448	0.998366	1.16125	1.23431	IFNAR2;ZBP1;VPS4B;VPS4A;CYBB;MACROH2A2;MAPK10;CASP8;CHMP1A;TRPM7;DNM1L;CHMP7;BIRC3	15/159	0.759739	0.850903	STAT5A;STAT5B;PYGB;CAMK2D;TICAM2;PARP1;PLA2G4D;STAT2;TNFRSF10B;PYGM;CYLD;MAPK9;CHMP1B;JMJD7-PLA2G4B;TLR4	20/159	0.1769	1.2871	CAMK2B;HSP90AB1;PLA2G4B;CAMK2A;SPATA2;TNFAIP3;XIAP;TRAF2;PYGL;CFLAR;MACROH2A1;AIFM1;VDAC1;PGAM5;STAT6;RBCK1;GLUL;JAK3;CAMK2G;SLC25A6	15/159	0.33671	1.15606	H2AZ2;HSP90AA1;PLA2G4F;MLKL;STAT3;EIF2AK2;HMGB1;SHARPIN;FTH1;CHMP2B;CHMP3;BAX;RIPK1;PPIA;FTL
Retrograde endocannabinoid signaling	13/148	0.257153	0.998366	1.25662	1.7066	GRIA1;GABRA2;GRIA2;NDUFA4;GABRA3;NDUFA2;GNAI3;ND4L;MAPK14;MAPK10;GNAQ;ND3;ND2	15/148	0.656037	0.921852	GABRA1;GABRP;NDUFB1;GABRG3;GRM1;MAPK12;GNGT1;MAPK9;GRM5;GNG7;GNB4;MAPK1;GNB5;GABRE;GRIA3	19/148	0.161898	1.31761	NDUFB9;KCNJ5;PRKCB;GABRA4;NDUFB2;CACNA1F;ADCY7;GABRG2;MAPK13;GNAO1;PLCB3;ADCY9;NDUFS7;GNB2;GNB1;SLC17A7;PRKACA;PLCB1;NDUFV1	14/148	0.340797	1.15944	GABRB2;KCNJ6;NDUFA12;CACNA1A;ABHD6;CACNA1D;ADCY2;ADCY1;GNAI2;NDUFS8;NAPEPLD;NDUFS2;PRKACB;ND5
Leukocyte transendothelial migration	7/114	0.712066	0.998366	0.851389	0.289118	CXCL12;ITGA4;ROCK2;GNAI3;CYBB;CTNNA2;MAPK14	9/114	0.885423	0.699776	ROCK1;PIK3R3;PIK3CD;RHOH;PTPN11;PIK3R1;VCL;JAM2;MAPK12	18/114	0.0362963	1.67961	ITGAM;NCF2;PRKCB;CTNND1;PXN;ITGB2;MSN;ACTN4;PTK2;VAV2;MAPK13;CDC42;AFDN;CLDN4;RAC2;PTK2B;MYL9;RAPGEF4	11/114	0.343078	1.18502	OCLN;RAP1A;NCF1;RASSF5;CTNNA1;RAC1;CLDN1;ACTB;RHOA;ACTG1;GNAI2
Amphetamine addiction	8/69	0.116875	0.998366	1.71222	3.67555	PPP1CB;GRIA1;ATF2;PPP3CA;GRIA2;PPP3CB;HDAC2;CREB1	7/69	0.636608	0.923135	CAMK2D;GRIN3A;MAOB;CREB3L2;SIRT1;GRIA3;GRIN1	11/69	0.0835015	1.69658	CAMK2B;GRIN2A;PRKCB;CAMK4;CAMK2A;FOS;PRKACA;GRIN2C;CAMK2G;ATF4;PPP1CA	7/69	0.344932	1.25255	PPP3R1;GNAS;CACNA1D;CALM3;CALM1;PRKACB;CALM2
Adipocytokine signaling pathway	5/69	0.551658	0.998366	1.01766	0.605331	MAPK10;LEPR;CD36;PCK1;ACACB	10/69	0.215087	1.38797	MAPK9;PRKAA1;IRS1;ACSL4;PTPN11;ACSL3;CPT1C;PPARGC1A;MTOR;NFKB1	9/69	0.256854	1.34035	RXRA;G6PC3;AKT2;SLC2A1;AKT1;TRAF2;ACSBG1;PPARA;RELA	7/69	0.344932	1.25255	NFKBIA;STK11;STAT3;PRKAG2;IRS2;G6PC1;CAMKK2
Valine, leucine and isoleucine degradation	6/48	0.12446	0.998366	1.86439	3.88495	ALDH2;HMGCS1;PCCA;MCCC1;ALDH7A1;HIBCH	5/48	0.610979	0.950878	ALDH1B1;OXCT1;EHHADH;DBT;HMGCLL1	6/48	0.353494	1.2759	ALDH3A2;HMGCL;HADHA;ACAA2;ACSF3;BCAT2	5/48	0.365301	1.28978	ALDH6A1;IVD;HADH;HSD17B10;ACAT1
Oocyte meiosis	11/129	0.313628	0.998366	1.21588	1.40987	PPP1CB;PPP3CA;PPP3CB;PPP2R5A;PGR;SMC3;SMC1A;MAPK14;CPEB2;ANAPC1;MAD2L1	10/129	0.906998	0.685829	SGO1;CPEB1;CAMK2D;PPP2R1B;ESPL1;MAPK1;ANAPC5;PPP2R5C;MAPK12;IGF1R	15/129	0.318474	1.17572	CAMK2B;PLK1;CAMK2A;PPP2R5D;IGF1;ADCY7;MAPK13;PPP1CA;ADCY9;YWHAQ;PPP2R1A;RPS6KA2;PRKACA;CAMK2G;YWHAH	12/129	0.380022	1.13788	PPP3R1;ANAPC7;YWHAB;PPP2R5E;ANAPC4;CALM3;ADCY2;ADCY1;CALM1;PRKACB;CALM2;SKP1
Parathyroid hormone synthesis, secretion and action	8/106	0.487007	0.998366	1.06364	0.765267	ATF2;CASR;CREB1;GNAQ;PDE4D;GNA11;GNAI3;RAF1	8/106	0.902791	0.66641	MEF2C;CREB3L2;PDE4C;GNA12;PDE4B;PDE4A;MAPK1;MEF2D	20/106	0.0042615	2.0865	JUND;PRKCB;VDR;ARRB1;ARRB2;FOS;ADCY7;RUNX2;GNA13;AKAP13;MMP14;PLCB3;ADCY9;MAFB;RXRA;MMP15;ARHGEF1;PRKACA;PLCB1;ATF4	10/106	0.380991	1.15559	GNAS;ADCY2;ADCY1;PLD1;PRKACB;FGF23;RHOA;EGFR;GNAI2;LRP6
Allograft rejection	1/38	0.940006	0.998366	0.351579	0.0217517	HLA-F	1/38	0.98757	0.220683	CD86					4/38	0.386409	1.30481	HLA-B;HLA-C;HLA-A;HLA-DQA1
Melanoma	4/72	0.764178	0.998366	0.765533	0.205893	NRAS;PTEN;POLK;RAF1	12/72	0.0882356	1.63922	RB1;PDGFRA;CDK6;EGF;MDM2;PIK3CD;PIK3R3;MAPK1;PIK3R1;MET;TP53;IGF1R	4/72	0.94056	0.524088	AKT2;AKT1;IGF1;HRAS	7/72	0.386514	1.19455	FGF5;CDK4;HGF;BAX;KRAS;FGF23;EGFR
Biosynthesis of unsaturated fatty acids	4/27	0.122394	0.998366	2.26882	4.76567	ELOVL5;ACOX1;SCD5;HSD17B12	5/27	0.164382	1.86073	HACD1;ELOVL7;BAAT;HACD2;HACD4	2/27	0.771356	0.713761	TECR;FADS1	3/27	0.389094	1.38627	FADS2;SCP2;ELOVL6
Collecting duct acid secretion	1/27	0.864464	0.998366	0.500621	0.0729133	ATP6V1C1	4/27	0.338641	1.42313	ATP6V0A2;ATP6V1B2;TCIRG1;ATP6V0E2	2/27	0.771356	0.713761	CLCNKB;SLC12A7	3/27	0.389094	1.38627	ATP6V0D1;ATP6V1D;ATP6V0C
Th17 cell differentiation	10/107	0.231988	0.998366	1.34523	1.96547	IL21;MAPK10;PPP3CA;PPP3CB;IL2RA;NFATC3;CD3G;IL1RAP;IL6ST;MAPK14	10/107	0.74167	0.842423	STAT5A;STAT5B;MAPK9;IL1R1;TBX21;NFATC2;MAPK1;NFKB1;MAPK12;MTOR	14/107	0.187492	1.34604	IL4R;TGFB1;HSP90AB1;NFATC1;FOS;TGFBR1;RELA;MAPK13;RXRA;IL21R;STAT6;IL12RB1;IL6R;JAK3	10/107	0.39238	1.14361	SMAD2;NFKBIA;PPP3R1;SMAD4;HSP90AA1;SMAD3;STAT3;RARA;RORA;HLA-DQA1
Growth hormone synthesis, secretion and action	10/119	0.342222	0.998366	1.19635	1.28284	SHC4;MAPK10;ATF2;NRAS;CREB1;GNAQ;GNA11;GNAI3;RAF1;MAPK14	15/119	0.314571	1.18084	STAT5A;STAT5B;IRS1;PIK3R3;PIK3CD;PIK3R1;MAPK12;MTOR;SOCS2;MAPK9;CREB3L2;MAPK1;SOS1;CRK;MAP2K6	20/119	0.0153094	1.81119	CREBBP;SHC3;PRKCB;SHC1;IGF1;FOS;CACNA1F;SSTR2;ADCY7;PTK2;MAPK13;GHR;PLCB3;ADCY9;AKT2;AKT1;PRKACA;PLCB1;HRAS;ATF4	11/119	0.396842	1.12985	STAT3;GNAS;IRS2;CACNA1D;ADCY2;KRAS;ADCY1;JUNB;PRKACB;CRKL;GNAI2
Inositol phosphate metabolism	6/73	0.421258	0.998366	1.16714	1.00901	FIG4;INPP5F;PTEN;PIK3C2G;PIK3C3;MTMR6	11/73	0.167222	1.45332	INPP5B;MTMR2;INPP5E;PIK3CD;PLCE1;INPP5K;PIP5K1A;PIP5K1B;PLCD3;PIK3C2B;MTMR7	10/73	0.196853	1.41883	PLCB3;PIKFYVE;INPP5A;MTMR14;INPPL1;PI4KA;PIP4K2B;PLCH2;PLCB1;PLCD1	7/73	0.400418	1.17638	ITPKB;INPP4B;ALDH6A1;TPI1;PIP4K2A;PIP5K1C;SYNJ2
cGMP-PKG signaling pathway	18/167	0.051903	0.998366	1.58085	4.67676	ATF2;GUCY1A1;PPP1R12A;ROCK2;PDE3B;NFATC3;GNAI3;ATP2B4;ATP2A2;ATP2B3;PPP1CB;PPP3CA;RGS2;PPP3CB;CREB1;GNAQ;GNA11;RAF1	26/167	0.0391347	1.51423	ROCK1;IRS1;ATP2A3;ATP1A4;ADRA1D;ATP1A2;ATP1A1;SLC8A1;KCNMB1;CREB3L2;GNA12;KCNMB3;CNGA1;KCNMB4;MAPK1;MEF2D;GTF2I;MEF2C;NOS3;INSR;NFATC2;ATP2B2;ATP2B1;SLC8A3;PDE3A;PDE5A	25/167	0.0286532	1.57858	NPR2;SRF;ATP1A3;CACNA1F;ADRA1B;ADCY7;KNG1;MYLK;PIK3R5;GNA13;AKT2;AKT1;PRKCE;PDE2A;NFATC1;PPP1CA;PLCB3;ADCY9;VDAC1;PLCB1;MYL9;MYH6;ATF4;CNGB1;SLC25A6	15/167	0.409377	1.09473	TRPC6;IRS2;CACNA1D;ADCY2;ADCY1;MYLK3;RHOA;GNAI2;EDNRA;PPP3R1;KCNMA1;PPIF;CALM3;CALM1;CALM2
Dopaminergic synapse	13/132	0.147472	0.998366	1.42682	2.73109	GRIA1;ATF2;GRIA2;GNAI3;PPP2R5A;MAPK14;PPP1CB;MAPK10;PPP3CA;PPP3CB;CREB1;GNAQ;PPP2R2D	16/132	0.364729	1.12902	CAMK2D;MAOB;PPP2R5C;COMT;MAPK12;GNGT1;MAPK9;PPP2R1B;KIF5C;PPP2R2B;GNG7;CREB3L2;GNB4;GNB5;CLOCK;GRIA3	24/132	0.00308756	1.99531	CAMK2B;KCNJ5;PRKCB;CAMK2A;ARRB1;PPP2R5D;ARRB2;FOS;MAPK13;PPP1CA;GNAO1;GRIN2A;PLCB3;GNAL;PPP2R1A;AKT2;GNB2;KIF5A;GNB1;AKT1;PRKACA;PLCB1;CAMK2G;ATF4	12/132	0.410994	1.10925	KCNJ6;PPP2R5E;GNAS;CACNA1A;CACNA1D;CALM3;PPP2R3A;CALM1;PRKACB;CALM2;SCN1A;GNAI2
Chemical carcinogenesis	12/239	0.92561	0.998366	0.685916	0.053023	ATF2;NRAS;HPGDS;CREB1;RPS6KB1;GNAI3;PGR;KPNA5;RAF1;CYP2C18;ESR1;SULT1A3	27/239	0.451198	1.04213	RB1;NOTCH2;MGST1;PIK3R3;PIK3CD;PIK3R1;CYP3A4;CREB3L2;KPNA6;CYP1B1;MAPK1;KPNA1;STAT5A;STAT5B;GSTM2;JAG1;UGT1A1;EGF;EPHX2;ARNT;CDC6;NFKB1;MTOR;CYP2C9;KLF5;RPS6KB2;SOS1	29/239	0.168746	1.23597	HSP90AB1;SRC;MGST3;NR1I3;XIAP;ARRB1;ARRB2;CACNA1F;ADCY7;CYP3A5;RELA;DLL3;RXRA;AKT2;RPS6KA2;AKT1;PRKACA;HRAS;PAQR8;CHRNB2;GSTK1;PRKCB;VDR;FOS;VEGFA;ADCY9;AIPL1;PPARA;ATF4	21/239	0.420026	1.06865	HSP90AA1;PTGES3;STAT3;AKR1C2;UGT2B17;CACNA1A;ADCY2;CACNA1D;ADCY1;EGFR;ESR2;GNAI2;FGF5;CCND3;GNAS;KRAS;CYP2E1;PRKACB;IKBKE;KPNB1;GSTM5
Basal cell carcinoma	2/63	0.94501	0.998366	0.426253	0.0241086	FZD3;POLK	3/63	0.97371	0.408111	APC;GLI1;TP53	6/63	0.619508	0.939352	APC2;SHH;FZD4;DVL1;PTCH2;DVL3	6/63	0.422978	1.16741	SUFU;PTCH1;AXIN1;WNT9B;BAX;GLI2
Aldosterone synthesis and secretion	6/98	0.707735	0.998366	0.848836	0.293431	ATF2;CREB1;GNAQ;GNA11;ATP2B4;ATP2B3	12/98	0.379699	1.14197	LIPE;CAMK2D;KCNK9;CREB3L2;ATP1A4;ATP1A2;ATP2B2;ATP1A1;ATP2B1;CAMK1;CACNA1H;CAMK1G	20/98	0.00163232	2.30152	CAMK2B;KCNJ5;PRKCB;PRKCE;PDE2A;CAMK2A;ATP1A3;CACNA1F;ADCY7;CACNA1I;NR4A1;MC2R;PLCB3;ADCY9;STAR;CAMK4;PRKACA;PLCB1;CAMK2G;ATF4	9/98	0.42333	1.12157	PRKD3;GNAS;CACNA1D;CALM3;ADCY2;ADCY1;CALM1;PRKACB;CALM2
Choline metabolism in cancer	9/98	0.263886	0.998366	1.31917	1.75745	MAPK10;DGKE;NRAS;RPS6KB1;PDPK1;PLPP3;RAF1;RALGDS;DGKH	21/98	0.00176951	2.24248	SLC44A5;PDGFRA;PCYT1A;PLA2G4D;EGF;SLC22A1;PIK3R3;PIK3CD;PIK3R1;GPCPD1;MTOR;MAPK9;JMJD7-PLA2G4B;RPS6KB2;PIP5K1A;MAPK1;PIP5K1B;CHPT1;SOS1;PLPP1;WASF3	15/98	0.0658472	1.61765	DGKG;SLC22A5;PRKCB;SLC44A2;SLC22A2;PLA2G4B;WAS;TSC2;FOS;AKT2;DGKQ;RAC2;AKT1;HRAS;DGKI	9/98	0.42333	1.12157	PLA2G4F;DGKB;RHEB;TSC1;KRAS;PIP5K1C;RAC1;PLD1;EGFR
Glioma	5/75	0.626746	0.998366	0.93013	0.43457	SHC4;NRAS;PTEN;POLK;RAF1	16/75	0.00618584	2.22691	RB1;PDGFRA;CAMK2D;EGF;PIK3CD;PIK3R3;PIK3R1;MTOR;IGF1R;CDK6;MDM2;MAPK1;CAMK1;SOS1;TP53;CAMK1G	12/75	0.0712796	1.7043	CAMK2B;SHC3;PRKCB;SHC1;AKT2;CAMK4;CAMK2A;AKT1;TGFA;IGF1;HRAS;CAMK2G	7/75	0.428185	1.14166	CDK4;BAX;CALM3;KRAS;CALM1;CALM2;EGFR
GnRH secretion	4/64	0.678219	0.998366	0.867979	0.337023	NRAS;GNA11;GNAQ;RAF1	7/64	0.554897	1.00439	TRPC4;GPER1;PIK3CD;PIK3R3;MAPK1;PIK3R1;CACNA1H	12/64	0.0246892	2.06609	CACNA1I;KCNJ5;PLCB3;PRKCB;AKT2;AKT1;ARRB1;ARRB2;PLCB1;CACNA1F;HRAS;HCN1	6/64	0.438061	1.14722	GABBR2;KCNJ6;CACNA1D;KRAS;KCNN3;ESR2
Other glycan degradation	1/18	0.736061	0.998366	0.766027	0.234743	MANBA	3/18	0.311845	1.63658	NEU3;GLB1;HEXA	2/18	0.554056	1.11581	MAN2B2;MAN2B1	2/18	0.445793	1.38604	GBA;ENGASE
Glycosaminoglycan biosynthesis	2/53	0.899768	0.998366	0.510107	0.0538767	FUT8;HS3ST5	4/53	0.843503	0.667023	EXT2;UST;HS6ST1;HS2ST1	8/53	0.16021	1.5891	B4GALT2;NDST1;CHST11;CHST12;ST3GAL1;B4GALT4;ST3GAL2;HS3ST1	5/53	0.449317	1.15511	NDST2;HS3ST3B1;CHSY1;XYLT2;CHST15
Autoimmune thyroid disease	2/53	0.899768	0.998366	0.510107	0.0538767	CTLA4;HLA-F	2/53	0.983547	0.320102	CD86;TPO	1/53	0.996431	0.171234	TG	5/53	0.449317	1.15511	HLA-B;HLA-C;HLA-A;HLA-DQA1;TSHR
Inflammatory bowel disease	3/65	0.851438	0.998366	0.629474	0.101238	IL21;TLR2;IL12RB2	4/65	0.933865	0.535444	TGFB2;TBX21;TLR4;NFKB1	10/65	0.114942	1.62594	IL4R;MAF;TGFB1;TGFB3;IL21R;STAT6;NFATC1;TLR5;IL12RB1;RELA	6/65	0.453069	1.12771	SMAD2;SMAD3;STAT3;RORA;NOD2;HLA-DQA1
Arrhythmogenic right ventricular cardiomyopathy	8/77	0.181882	0.998366	1.51305	2.57884	ITGA4;LAMA2;JUP;ACTN2;ITGA2;ATP2A2;ITGA6;CTNNA2	17/77	0.0033526	2.32761	DSP;CACNA2D1;ITGA2B;ATP2A3;SLC8A1;SLC8A3;CACNG8;CACNB4;CDH2;ITGA10;DAG1;ITGA8;ITGB8;ITGAV;DSG2;ITGB6;CACNG5	4/77	0.958332	0.488055	CACNB1;ITGA5;CACNA1F;ITGA9	7/77	0.45579	1.10892	ITGB3;ITGA1;CTNNA1;CACNA1D;CACNG2;ACTB;ACTG1
Citrate cycle (TCA cycle)	4/30	0.162323	0.998366	2.00671	3.64853	CS;DLST;SUCLG2;PCK1	3/30	0.649292	0.908599	FH;OGDHL;PDHB	5/30	0.179209	1.78706	MDH2;IDH2;OGDH;SDHD;SDHA	3/30	0.457104	1.23204	PC;SUCLA2;IDH3G
Serotonergic synapse	6/113	0.824736	0.998366	0.729248	0.14052	NRAS;KCND2;GNAQ;GNAI3;RAF1;CYP2C18	13/113	0.461645	1.06359	APP;TPH2;MAOB;PLA2G4D;HTR5A;SLC6A4;GNGT1;CYP2C9;JMJD7-PLA2G4B;GNG7;GNB4;MAPK1;GNB5	12/113	0.469041	1.06082	GNAO1;KCNJ5;PLCB3;PRKCB;GNB2;PLA2G4B;GNB1;PRKACA;CACNA1F;PLCB1;HRAS;PTGS1	10/113	0.460751	1.07664	GABRB2;PLA2G4F;KCNJ6;DUSP1;GNAS;CACNA1A;CACNA1D;KRAS;PRKACB;GNAI2
Hypertrophic cardiomyopathy	7/90	0.462912	0.998366	1.099	0.846471	ITGA4;LAMA2;ITGA2;TPM1;ATP2A2;ITGA6;TTN	17/90	0.0164836	1.9117	PRKAA1;TGFB2;ACE;CACNA2D1;ITGA2B;ATP2A3;SLC8A1;SLC8A3;CACNG8;CACNB4;ITGA10;DAG1;ITGA8;ITGB8;ITGAV;ITGB6;CACNG5	10/90	0.421834	1.11627	CACNB1;TGFB1;TGFB3;TNNT2;MYL3;ITGA5;IGF1;CACNA1F;MYH6;ITGA9	8/90	0.470597	1.08182	TPM3;ITGB3;ITGA1;PRKAG2;CACNA1D;CACNG2;ACTB;ACTG1
Adrenergic signaling in cardiomyocytes	12/150	0.382776	0.998366	1.13376	1.08875	PPP1CB;ATF2;CREB1;GNAQ;TPM1;PPP2R2D;GNAI3;ATP2B4;ATP2A2;PPP2R5A;ATP2B3;MAPK14	22/150	0.0911548	1.40982	CAMK2D;CACNA2D1;ATP2A3;ATP1A4;ADRA1D;ATP1A2;ATP2B2;PPP2R5C;ATP1A1;ATP2B1;SLC8A1;MAPK12;SLC8A3;CACNG8;CACNB4;PPP2R1B;PPP2R2B;CREB3L2;MAPK1;SCN7A;SCN5A;CACNG5	27/150	0.00205807	1.9723	CAMK2B;CAMK2A;CREM;ATP1A3;CACNA1F;ADRA1B;ADCY7;PIK3R5;PPP2R1A;AKT2;AKT1;PRKACA;CAMK2G;SCN1B;PPP2R5D;MAPK13;PPP1CA;CACNB1;PLCB3;ADCY9;TNNT2;MYL3;PLCB1;SCN4B;MYH6;ATF4;RAPGEF4	13/150	0.473246	1.05223	TPM3;CACNA1D;ADCY2;ADCY1;PPP2R3A;GNAI2;PPP2R5E;GNAS;CALM3;CALM1;CACNG2;PRKACB;CALM2
PI3K-Akt signaling pathway	33/354	0.0692339	0.998366	1.34708	3.59705	ATF2;LAMA2;PTEN;LPAR3;BRCA1;EFNA5;NRAS;MYB;THEM4;PCK1;IFNAR2;ITGA4;VWF;PDPK1;ITGA2;F2R;FN1;VEGFB;PPP2R5A;OSMR;CREB1;RPS6KB1;COL4A1;COL4A4;IL2RA;COL4A3;PPP2R2D;PKN2;ITGA6;COL6A5;RAF1;EIF4E2;TLR2	54/354	0.00681078	1.48413	CSF3;FLT1;IRS1;LAMC3;ITGA2B;PIK3CD;IGF1R;GNGT1;PPP2R1B;CREB3L2;MLST8;ITGB8;ITGAV;ITGB6;PDGFRA;MAGI2;PPP2R5C;PGF;COL4A2;COL6A2;KIT;ITGA8;COL6A3;SOS1;TP53;TLR4;MET;CSF1R;PRKAA1;TNXB;PIK3R3;PIK3R1;THBS2;THBS1;THBS3;ERBB4;GNG7;MAPK1;NTRK1;EGF;NOS3;INSR;LAMB1;NFKB1;MTOR;CDK6;PPP2R2B;ITGA10;RPS6KB2;GNB4;MDM2;COL9A3;GNB5;FGFR2	46/354	0.0435461	1.34082	PHLPP2;CHRM2;LAMA5;CSF3R;HSP90AB1;FLT3;TGFA;FOXO3;RELA;PIK3R5;RPTOR;GHR;RXRA;YWHAQ;ERBB3;PPP2R1A;AKT2;CD19;AKT1;TNR;HRAS;JAK3;IL6R;EIF4E;EIF4B;MCL1;YWHAH;NTRK2;IL4R;LAMB2;TSC2;PPP2R5D;IGF1;PTK2;VEGFA;NR4A1;G6PC3;GNB2;GNB1;COL6A1;COL4A6;ITGA5;FGFR3;ATF4;BCL2L1;ITGA9	30/354	0.473551	1.02684	CSF1;YWHAB;ITGB3;EGFR;FGF5;VTN;CCND3;STK11;RELN;PPP2R5E;ERBB2;RAC1;FGF23;HSP90AA1;SYK;HGF;RPS6;ITGA1;IGF2;TSC1;PPP2R3A;G6PC1;COL2A1;EFNA2;LPAR6;CDK4;RHEB;KRAS;IL7R;PIK3AP1
Type I diabetes mellitus	1/43	0.958585	0.998366	0.309641	0.0130968	HLA-F	2/43	0.95628	0.3984	CD86;ICA1	3/43	0.821984	0.668924	PTPRN2;PTPRN;GAD2	4/43	0.481139	1.13721	HLA-B;HLA-C;HLA-A;HLA-DQA1
Renal cell carcinoma	5/69	0.551658	0.998366	1.01766	0.605331	EGLN1;NRAS;EGLN3;RAF1;ETS1	13/69	0.0338731	1.90398	FH;TGFB2;TFE3;PIK3CD;ARNT;PIK3R3;PTPN11;PIK3R1;MAPK1;SOS1;PAK3;CRK;MET	15/69	0.00316511	2.49042	CREBBP;EGLN2;TGFB1;TGFB3;CUL2;SLC2A1;GAB1;TGFA;VEGFA;CDC42;FLCN;AKT2;AKT1;VHL;HRAS	6/69	0.511982	1.05588	RAP1A;HGF;KRAS;RAC1;PAK2;CRKL
IL-17 signaling pathway	3/94	0.967807	0.998366	0.428201	0.014012	MAPK10;CASP8;MAPK14	11/94	0.448812	1.08433	MAPK9;USP25;CSF3;TBK1;TRAF6;MAPK1;ANAPC5;MAPK6;ELAVL1;MAPK12;NFKB1	14/94	0.0881128	1.5659	HSP90AB1;JUND;TRAF3IP2;SRSF1;TNFAIP3;TRAF2;FOS;MUC5B;RELA;MAPK13;S100A7A;TRAF3;TAB2;MAPK4	8/94	0.520786	1.03128	NFKBIA;HSP90AA1;CEBPB;MAPK7;IKBKE;S100A9;S100A8;IL17RA
Peroxisome	5/82	0.70403	0.998366	0.845253	0.296628	ABCD4;ACOX1;PEX11A;FAR1;CROT	12/82	0.17848	1.40426	PEX5L;ABCD3;EHHADH;EPHX2;CAT;ACSL4;ACSL3;BAAT;ABCD1;SLC27A2;HMGCLL1;PEX14	15/82	0.0161441	2.00575	GSTK1;MVK;IDH2;PEX10;PEX13;PEX7;HMGCL;NUDT7;PEX5;PXMP4;MLYCD;MPV17;FAR2;AGXT;CRAT	7/82	0.523306	1.03471	PEX19;AMACR;SCP2;MPV17L;AGPS;SOD2;PEX26
Epithelial cell signaling in Helicobacter pylori infection	5/70	0.564686	0.998366	1.00195	0.572599	MAPK10;CCL5;ATP6V1H;MAPK14;ATP6V1C1	13/70	0.037602	1.87047	IGSF5;NOD1;PTPN11;TCIRG1;MAPK12;NFKB1;TJP1;MAPK9;ATP6V1B2;ATP6V0A2;ATP6V0E2;MET;JAM2	8/70	0.409381	1.15229	CDC42;PTPRZ1;SRC;CSK;MAP3K14;GIT1;RELA;MAPK13	6/70	0.526347	1.03932	NFKBIA;RAC1;ATP6V0D1;ATP6V0C;ATP6V1D;EGFR
RIG-I-like receptor signaling pathway	4/70	0.744538	0.998366	0.788816	0.232694	MAPK10;CASP8;AZI2;MAPK14	7/70	0.651878	0.908431	MAPK9;CYLD;TBK1;DDX58;TRAF6;MAPK12;NFKB1	8/70	0.409381	1.15229	DDX3X;NLRX1;CASP10;TRAF3;TRAF2;TBKBP1;RELA;MAPK13	6/70	0.526347	1.03932	NFKBIA;MAVS;TKFC;PIN1;RIPK1;IKBKE
Chemokine signaling pathway	9/192	0.935834	0.998366	0.638303	0.0423305	SHC4;PREX1;NRAS;CXCL12;ROCK2;GNAQ;CCL5;GNAI3;RAF1	18/192	0.78371	0.844772	STAT5B;ROCK1;STAT2;PIK3R3;PIK3CD;PIK3R1;NFKB1;GNGT1;TIAM1;GRK3;PARD3;GNG7;GNB4;MAPK1;GNB5;DOCK2;SOS1;CRK	36/192	0.000183191	2.07902	CCL14;CX3CR1;SHC3;SHC1;SRC;PXN;WAS;ARRB1;ARRB2;FOXO3;RASGRP2;PRKCZ;ADCY7;CX3CL1;RELA;PIK3R5;CDC42;AKT2;GRK6;RAC2;AKT1;PTK2B;PRKACA;CCR4;HRAS;JAK3;PRKCB;PRKCD;PTK2;VAV2;FGR;PLCB3;ADCY9;GNB2;GNB1;PLCB1	16/192	0.526358	1.00777	NCF1;STAT3;ADCY2;PPBP;ADCY1;RHOA;CRKL;GNAI2;NFKBIA;GRK2;RAP1A;ELMO1;KRAS;RAC1;PRKACB;PF4V1
Transcriptional misregulation in cancer	11/192	0.813909	0.998366	0.789969	0.16266	FUT8;HDAC2;MEIS1;KMT2A;JUP;EYA1;ETV1;ERG;POLK;CDK14;BIRC3	24/192	0.267693	1.17024	CD86;NTRK1;CSF1R;SMAD1;SS18;MEF2C;FLT1;BCL11B;ZBTB16;TFE3;DOT1L;PAX5;NFKB1;IGF1R;ETV6;PLAU;MDM2;BMP2K;PPARG;TCF3;TP53;MET;GRIA3;RUNX1T1	28/192	0.0293246	1.53126	CEBPA;DDX5;ITGAM;CCNT1;LDB1;FLT3;MLLT1;FOXO1;RELA;ELK4;RXRA;PROM1;ELANE;FUS;ASPSCR1;PBX3;DEFA1;IGF1;RUNX2;FLI1;PBX1;PTK2;PML;CDK9;MAF;NCOR1;NUPR1;BCL2L1	16/192	0.526358	1.00777	CEBPB;SPI1;DEFA3;TMPRSS2;PER2;LYL1;EWSR1;NFKBIZ;RARA;BAX;ATM;H3C2;DEFA1B;H3C7;H3-3A;H3-3B
NOD-like receptor signaling pathway	17/181	0.148628	0.998366	1.3544	2.58191	IFNAR2;CASR;RNASEL;CYBB;IRAK4;MAPK14;MAPK10;CASP8;OAS1;OAS2;CCL5;TRPM7;PKN2;SUGT1;DNM1L;GBP4;BIRC3	15/181	0.898395	0.737214	STAT2;CARD6;NOD1;ANTXR2;MEFV;NFKB1;MAPK12;MAPK9;TBK1;TRAF6;MFN1;MAPK1;TP53BP1;TAB1;TLR4	23/181	0.1455	1.30275	NLRX1;HSP90AB1;PRKCD;CARD9;TNFAIP3;XIAP;TRAF2;DEFA1;RELA;MAPK13;PLCB3;NLRP12;TRAF3;OAS3;CARD18;VDAC1;TAB2;RBCK1;NLRP1;PLCB1;MYD88;BCL2L1;CTSB	15/181	0.536858	1.00163	HSP90AA1;CARD8;DEFA3;NOD2;GABARAP;RHOA;NFKBIA;MAVS;SHARPIN;NAMPT;TXNIP;RIPK1;DEFA1B;IKBKE;MCU
Drug metabolism	5/108	0.891422	0.998366	0.631	0.0725257	ADH4;HPGDS;NME6;FMO2;ADH7	9/108	0.844934	0.742438	CYP2C9;GSTM2;RRM2;MAOB;UGT1A1;MGST1;UMPS;CYP3A4;FMO5	7/108	0.927706	0.617273	GSTK1;MGST3;CMPK1;UPP1;CYP3A5;CES2;UCKL1	9/108	0.541733	1.00773	RRM1;ALDH3B1;NME2;UGT2B17;CYP2E1;GUSB;ADH5;GSTM5;TYMP
Pentose and glucuronate interconversions	1/34	0.919307	0.998366	0.39428	0.0331728	CRPPA	3/34	0.732055	0.791182	UGT1A1;SORD;AKR1B1					3/34	0.542271	1.07283	UGT2B17;GUSB;XYLB
VEGF signaling pathway	5/59	0.412943	0.998366	1.20677	1.06732	PPP3CA;PPP3CB;NRAS;RAF1;MAPK14	9/59	0.188691	1.47409	PLA2G4D;NOS3;JMJD7-PLA2G4B;PIK3CD;PIK3R3;MAPK1;NFATC2;PIK3R1;MAPK12	14/59	0.00180511	2.78927	PRKCB;SPHK2;SRC;PLA2G4B;PXN;PTK2;MAPK13;VEGFA;CDC42;AKT2;MAPKAPK2;RAC2;AKT1;HRAS	5/59	0.545691	1.02643	PLA2G4F;PPP3R1;HSPB1;KRAS;RAC1
Pyruvate metabolism	8/47	0.017032	0.998366	2.68128	10.9199	ADH4;ALDH2;ACYP2;ME2;ADH7;PCK1;ACACB;ALDH7A1	4/47	0.768071	0.760353	FH;ALDH1B1;ME3;PDHB	4/47	0.710449	0.829947	ALDH3A2;PKM;MDH2;ACSS1	4/47	0.552527	1.0312	LDHA;PC;ADH5;ACAT1
HIF-1 signaling pathway	6/109	0.797843	0.998366	0.757733	0.171129	EGLN1;EGLN3;RPS6KB1;CYBB;LTBR;EIF4E2	20/109	0.0134811	1.84563	CAMK2D;PFKFB3;FLT1;TFRC;EGF;NOS3;INSR;PIK3R3;PIK3CD;ARNT;PIK3R1;PDHB;NFKB1;MTOR;IGF1R;PFKL;RPS6KB2;MAPK1;ALDOB;TLR4	19/109	0.0123103	1.8927	CAMK2B;CREBBP;EGLN2;PRKCB;CUL2;CAMK2A;SLC2A1;ENO1;IGF1;HK2;RELA;VEGFA;AKT2;AKT1;VHL;IL6R;CAMK2G;EIF4E;PFKP	9/109	0.553121	0.9976	LDHA;RPS6;ERBB2;STAT3;PGK1;HMOX1;ALDOA;GAPDH;EGFR
Terpenoid backbone biosynthesis	2/22	0.471824	0.998366	1.30295	0.978711	HMGCS1;FNTA	2/22	0.708506	0.817685	NUS1;DHDDS	3/22	0.384655	1.40991	MVK;MVD;PCYOX1	2/22	0.553815	1.10859	HMGCR;ACAT1
Long-term depression	8/60	0.0619049	0.998366	2.00955	5.59087	GRIA1;GRIA2;GUCY1A1;NRAS;GNA11;GNAQ;GNAI3;RAF1	8/60	0.328322	1.25919	PPP2R1B;PLA2G4D;JMJD7-PLA2G4B;GNA12;MAPK1;GRM1;GRIA3;IGF1R	9/60	0.14598	1.57768	GNA13;GNAO1;PLCB3;PPP2R1A;PRKCB;PLA2G4B;IGF1;PLCB1;HRAS	5/60	0.560982	1.00771	PLA2G4F;GNAS;CACNA1A;KRAS;GNAI2
Mineral absorption	5/60	0.427311	0.998366	1.18476	1.00733	HEPHL1;SLC40A1;ATP2B4;ATP2B3;TRPM7	11/60	0.0574306	1.84024	SLC8A3;SLC9A3;HEPH;ATP1A4;ATP1A2;ATP2B2;ATP1A1;ATP2B1;ATP7A;CLCN2;SLC8A1	6/60	0.57066	0.991704	ATP7B;TRPV6;VDR;ATP1A3;STEAP2;SLC26A6	5/60	0.560982	1.00771	MT2A;FTH1;HMOX1;SLC5A1;FTL
Breast cancer	11/147	0.479304	0.998366	1.05393	0.77508	SHC4;FZD3;NRAS;RPS6KB1;NCOA3;PTEN;PGR;BRCA1;POLK;RAF1;ESR1	21/147	0.118881	1.36662	RB1;NOTCH2;JAG2;NCOA1;NOTCH3;JAG1;EGF;PIK3R3;PIK3CD;PIK3R1;BRCA2;MTOR;IGF1R;FRAT1;CDK6;APC;KIT;RPS6KB2;MAPK1;SOS1;TP53	15/147	0.519556	1.01438	APC2;NOTCH1;SHC3;SHC1;FZD4;CSNK1A1;IGF1;FOS;NFKB2;DLL3;AKT2;DVL1;AKT1;DVL3;HRAS	12/147	0.56323	0.98519	FGF5;HEY1;CDK4;ERBB2;AXIN1;WNT9B;BAX;KRAS;FGF23;ESR2;EGFR;LRP6
Cell adhesion molecules	12/148	0.365176	0.998366	1.15055	1.15904	NLGN1;PTPRC;ITGA4;CD8A;PTPRM;CTLA4;NRCAM;CD226;ITGA6;HLA-F;SELE;NECTIN3	18/148	0.346976	1.13351	CD86;NLGN4Y;CADM3;CNTNAP1;CADM1;NEGR1;GLG1;ALCAM;CDH2;CNTN1;ITGA8;ITGB8;ITGAV;MADCAM1;NCAM1;LRRC4C;ICOSLG;JAM2	14/148	0.638825	0.932049	NTNG2;CNTNAP2;ITGAM;NRXN1;SDC3;ITGB2;PTPRF;CLDN4;CD6;CNTN2;SIGLEC1;CD34;ITGA9;NECTIN1	12/148	0.572912	0.977892	OCLN;VCAN;CDH3;SDC4;SELL;HLA-B;HLA-C;HLA-A;TIGIT;CLDN1;PVR;HLA-DQA1
Insulin secretion	5/86	0.742854	0.998366	0.803338	0.238797	ATF2;CHRM3;CREB1;GNA11;GNAQ	11/86	0.333704	1.20053	RIMS2;CAMK2D;KCNMB1;CREB3L2;ATP1A4;KCNMB3;KCNMB4;ATP1A2;ATP1A1;GCK;TRPM4	17/86	0.00495684	2.20925	CAMK2B;ADCYAP1R1;ABCC8;PRKCB;CAMK2A;SLC2A1;ATP1A3;CACNA1F;ADCY7;PLCB3;ADCY9;PRKACA;PLCB1;CAMK2G;VAMP2;ATF4;RAPGEF4	7/86	0.574941	0.982103	KCNMA1;GNAS;ADCY2;CACNA1D;ADCY1;KCNN3;PRKACB
Glycerolipid metabolism	8/61	0.067009	0.998366	1.97153	5.32889	DGKE;PLPP4;ALDH2;GPAT3;PLPP3;LCLAT1;ALDH7A1;DGKH	9/61	0.215807	1.41724	PLPP5;DGAT2;ALDH1B1;GK;GPAM;LIPG;AKR1B1;PLPP1;AGPAT4	10/61	0.0827811	1.75385	DGKG;ALDH3A2;LIPC;DGKQ;GPAT2;LPIN1;DGKI;AGPAT3;LPIN3;PNPLA2	5/61	0.576011	0.989665	TKFC;MOGAT3;DGKB;MBOAT1;MBOAT2
Arachidonic acid metabolism	3/61	0.819673	0.998366	0.673032	0.133832	HPGDS;PLA2G12A;PTGES2	6/61	0.665563	0.891905	CYP2C9;PLA2G4D;PLA2G2C;JMJD7-PLA2G4B;EPHX2;TBXAS1	7/61	0.418232	1.15756	GGT5;PLA2G4B;CYP4F3;GGT1;PLA2G6;PLB1;PTGS1	5/61	0.576011	0.989665	PLA2G4F;GPX1;PTGES3;GPX8;CYP2E1
Steroid hormone biosynthesis	4/61	0.64086	0.998366	0.913811	0.406595	STS;SRD5A1;HSD17B12;HSD17B6	6/61	0.665563	0.891905	UGT1A1;HSD17B2;SRD5A3;CYP1B1;COMT;CYP3A4	1/61	0.998476	0.148337	CYP3A5	5/61	0.576011	0.989665	UGT2B17;AKR1C2;CYP2E1;CYP7B1;HSD17B7
Synthesis and degradation of ketone bodies	1/10	0.522822	0.998366	1.44756	0.938764	HMGCS1	2/10	0.298696	2.04559	OXCT1;HMGCLL1	2/10	0.266798	2.23261	HMGCL;BDH1	1/10	0.578508	1.23176	ACAT1
Sulfur metabolism	1/10	0.522822	0.998366	1.44756	0.938764	BPNT1	2/10	0.298696	2.04559	BPNT2;SUOX	1/10	0.654303	0.991725	PAPSS2	1/10	0.578508	1.23176	MPST
Mucin type O-glycan biosynthesis	1/36	0.930422	0.998366	0.371709	0.0268067	GALNT5	8/36	0.0367952	2.34165	GALNT12;GALNT6;GALNT14;GALNT15;GALNT17;GCNT1;B3GNT3;ST6GALNAC3	3/36	0.717319	0.811133	GALNT2;ST3GAL1;ST3GAL2	3/36	0.58184	1.0077	GALNT11;B3GNT6;GCNT3
Ether lipid metabolism	3/49	0.688555	0.998366	0.849155	0.316871	PLA2G12A;LPCAT2;PLPP3	6/49	0.44658	1.14158	PLA2G4D;PLA2G2C;JMJD7-PLA2G4B;PLD4;CHPT1;PLPP1	5/49	0.557411	1.0143	PLA2G4B;GDPD3;ENPP6;PLA2G6;PLB1	4/49	0.5862	0.985261	PLA2G4F;AGPS;PEDS1;PLD1
Toxoplasmosis	10/112	0.276411	0.998366	1.27894	1.64455	MAPK10;CASP8;LAMA2;PDPK1;GNAI3;ITGA6;IRAK4;MAPK14;BIRC3;TLR2	15/112	0.236049	1.26655	TGFB2;LAMC3;IL10RB;IL10RA;LAMB1;HSPA2;IRGM;NFKB1;MAPK12;MAPK9;TRAF6;MAPK1;TAB1;TLR4;MAP2K6	16/112	0.0962935	1.4915	LAMA5;TGFB1;TGFB3;LAMB2;HSPA6;XIAP;RELA;PIK3R5;MAPK13;GNAO1;IRAK1;AKT2;AKT1;TAB2;MYD88;BCL2L1	9/112	0.586567	0.968385	NFKBIA;HSPA8;CIITA;STAT3;PPIF;CYCS;HLA-DQA1;HSPA1B;GNAI2
AGE-RAGE signaling pathway in diabetic complications	12/100	0.052134	0.998366	1.78276	5.26615	MAPK10;NRAS;COL3A1;COL4A1;COL4A4;COL4A3;FN1;VEGFB;CYBB;NOX4;MAPK14;SELE	14/100	0.197216	1.33353	STAT5A;STAT5B;TGFB2;NOS3;PIK3R3;PIK3CD;PIK3R1;NFKB1;MAPK12;MAPK9;COL4A2;PLCE1;MAPK1;PLCD3	21/100	0.000860885	2.38707	TGFB1;PRKCB;TGFB3;PRKCE;PRKCD;NFATC1;PRKCZ;FOXO1;TGFBR1;RELA;MAPK13;VEGFA;CDC42;PLCB3;AKT2;PIM1;COL4A6;AKT1;PLCB1;HRAS;PLCD1	8/100	0.592586	0.963702	SMAD2;SMAD4;SMAD3;CDK4;STAT3;BAX;KRAS;RAC1
Progesterone-mediated oocyte maturation	10/100	0.175004	0.998366	1.45041	2.52798	CCNB3;MAPK10;PDE3B;GNAI3;PGR;RAF1;MAPK14;CPEB2;ANAPC1;MAD2L1	9/100	0.774442	0.808072	MAPK9;CPEB1;PIK3R3;PIK3CD;MAPK1;ANAPC5;PIK3R1;MAPK12;IGF1R	12/100	0.305588	1.21842	FZR1;ADCY9;HSP90AB1;AKT2;RPS6KA2;PLK1;AKT1;IGF1;PRKACA;ADCY7;CDC25B;MAPK13	8/100	0.592586	0.963702	HSP90AA1;ANAPC7;ANAPC4;ADCY2;KRAS;ADCY1;PRKACB;GNAI2
Thyroid cancer	3/37	0.497097	0.998366	1.1496	0.803536	NRAS;CCDC6;POLK	4/37	0.584353	0.99132	NTRK1;MAPK1;PPARG;TP53	2/37	0.899056	0.509545	RXRA;HRAS	3/37	0.600791	0.978012	TPM3;BAX;KRAS
Cholesterol metabolism	3/50	0.701745	0.998366	0.831043	0.294344	NCEH1;CD36;LIPA	5/50	0.647786	0.908515	LRP1;OSBPL5;VAPA;LIPG;LDLRAP1	8/50	0.125764	1.7029	ABCA1;LRPAP1;LIPC;NPC1;STAR;VDAC1;LPA;PLTP	4/50	0.602471	0.96379	SOAT1;VAPB;TSPO;LRP2
Malaria	4/50	0.481917	0.998366	1.133	0.827073	GYPA;CD36;SELE;TLR2	9/50	0.0886826	1.79858	CSF3;TGFB2;LRP1;CD81;THBS2;MET;TLR4;THBS1;THBS3	6/50	0.390798	1.21777	CR1;TGFB1;TGFB3;ITGB2;HBA1;MYD88	4/50	0.602471	0.96379	GYPC;HGF;HBB;HBA2
Arginine and proline metabolism	3/50	0.701745	0.998366	0.831043	0.294344	ALDH2;AMD1;ALDH7A1	4/50	0.808806	0.710645	GAMT;MAOB;ALDH1B1;NOS3	6/50	0.390798	1.21777	ALDH3A2;SMOX;P4HA2;ODC1;LAP3;PRODH	4/50	0.602471	0.96379	GATM;SAT1;CNDP1;CNDP2
Primary immunodeficiency	2/38	0.764636	0.998366	0.723237	0.194084	PTPRC;CD8A	2/38	0.929704	0.453861	UNG;RAG1	3/38	0.751316	0.764698	DCLRE1C;CD19;JAK3	3/38	0.619166	0.950017	CIITA;BLNK;IL7R
alpha-Linolenic acid metabolism	2/25	0.540758	0.998366	1.13282	0.696437	PLA2G12A;ACOX1	3/25	0.522453	1.11541	PLA2G4D;PLA2G2C;JMJD7-PLA2G4B	3/25	0.468063	1.21745	PLA2G4B;PLA2G6;PLB1	2/25	0.624507	0.963834	FADS2;PLA2G4F
Purine metabolism	9/129	0.576312	0.998366	0.976747	0.53829	NT5C3A;NUDT9;GUCY1A1;PDE11A;GUCY2D;NME6;PDE4D;PDE3B;AK9	20/129	0.06642	1.50528	RRM2;PDE1C;ENTPD4;ENTPD5;PDE4C;AK3;AK4;AMPD2;NT5C2;FHIT;DCK;PDE10A;PDE3A;PDE4B;ENPP1;PDE4A;PDE5A;NUDT16;PDE8B;PDE9A	16/129	0.225798	1.26591	NPR2;PDE2A;ADA2;AMPD3;ADCY7;PAPSS2;ADCY9;PKM;GUK1;PPAT;NT5C1A;PDE6D;ADSS1;PDE6B;PDE7B;PDE8A	10/129	0.632145	0.931062	RRM1;NME2;PRUNE1;PGM2;ADCY2;NTPCR;ADCY1;PDE7A;PAICS;HDDC3
Cortisol synthesis and secretion	5/65	0.497776	0.998366	1.08574	0.757417	ATF2;CREB1;NCEH1;GNA11;GNAQ	3/65	0.977958	0.394902	CREB3L2;PDE8B;CACNA1H	13/65	0.0118456	2.23939	CACNA1F;ADCY7;PBX1;CACNA1I;NR4A1;PLCB3;MC2R;ADCY9;STAR;PRKACA;PLCB1;PDE8A;ATF4	5/65	0.633253	0.923485	GNAS;ADCY2;CACNA1D;ADCY1;PRKACB
Various types of N-glycan biosynthesis	3/39	0.533036	0.998366	1.08562	0.683035	FUT8;ALG9;ALG13	6/39	0.247212	1.48835	MGAT4C;MAN2A1;HEXA;MAN1C1;STT3A;STT3B	8/39	0.0378945	2.30857	B4GALT2;MAN2A2;RPN1;ALG14;ALG12;ALG11;MAN1B1;B4GALNT3	3/39	0.636958	0.923577	CHST9;MAN1A2;MGAT1
NF-kappa B signaling pathway	4/104	0.944361	0.998366	0.519662	0.0297491	CXCL12;IRAK4;LTBR;BIRC3	12/104	0.462434	1.06713	CYLD;TICAM2;PARP1;PLAU;IL1R1;DDX58;TRAF6;TNFRSF11A;TAB1;CARD14;TLR4;NFKB1	14/104	0.160913	1.39114	UBE2I;PRKCB;TNFAIP3;XIAP;TRAF2;CFLAR;RELA;NFKB2;IRAK1;TRAF3;TAB2;MAP3K14;MYD88;BCL2L1	8/104	0.637376	0.923345	NFKBIA;CARD10;SYK;BLNK;RIPK1;ATM;BCL10;CARD11
Cushing syndrome	10/155	0.674104	0.998366	0.897575	0.353977	ATF2;KMT2D;FZD3;PDE11A;NCEH1;CREB1;KMT2A;GNAQ;GNA11;GNAI3	11/155	0.957814	0.622844	RB1;CAMK2D;FH;CDKN2B;CDK6;APC;CREB3L2;ARNT;MAPK1;PDE8B;CACNA1H	23/155	0.0378946	1.56162	APC2;CAMK2B;FZD4;CAMK2A;CACNA1F;ADCY7;PBX1;CACNA1I;NR4A1;MC2R;PLCB3;ADCY9;ARMC5;STAR;RBBP5;DVL1;DVL3;AIPL1;PRKACA;PLCB1;PDE8A;CAMK2G;ATF4	12/155	0.637983	0.929666	RAP1A;CDK4;GNAS;WDR5;AXIN1;WNT9B;CACNA1D;ADCY2;ADCY1;PRKACB;EGFR;GNAI2
Sphingolipid signaling pathway	17/119	0.00458643	0.458643	2.185	11.7655	CERS5;ASAH1;PDPK1;ROCK2;PTEN;GNAI3;PPP2R5A;MAPK14;MAPK10;SGPL1;NRAS;SPTLC1;SPTLC2;GNAQ;PPP2R2D;DEGS1;RAF1	18/119	0.0943206	1.46137	ABCC1;ROCK1;NOS3;PIK3R3;PIK3CD;PIK3R1;GAB2;PPP2R5C;NFKB1;MAPK12;MAPK9;PPP2R1B;PPP2R2B;GNA12;MAPK1;MS4A2;TP53;MAP3K5	20/119	0.0153094	1.81119	PRKCB;SPHK2;PRKCE;PPP2R5D;TRAF2;SGMS2;PRKCZ;KNG1;RELA;MAPK13;GNA13;PLCB3;PPP2R1A;AKT2;RAC2;AKT1;FYN;PLCB1;CTSD;HRAS	9/119	0.659665	0.906412	PPP2R5E;SPTLC3;BAX;KRAS;RAC1;PPP2R3A;PLD1;RHOA;GNAI2
Acute myeloid leukemia	4/67	0.71278	0.998366	0.826513	0.279843	NRAS;JUP;RPS6KB1;RAF1	14/67	0.0120676	2.16787	STAT5A;CSF1R;STAT5B;ZBTB16;PIK3CD;PIK3R3;PIK3R1;MTOR;NFKB1;KIT;RPS6KB2;MAPK1;SOS1;RUNX1T1	9/67	0.230054	1.38673	CEBPA;ITGAM;FLT3;AKT2;PIM1;AKT1;HRAS;RELA;PML	5/67	0.660027	0.893597	PER2;SPI1;STAT3;RARA;KRAS
Fatty acid elongation	3/27	0.30214	0.998366	1.62948	1.95026	ELOVL5;THEM4;HSD17B12	4/27	0.338641	1.42313	HACD1;ELOVL7;HACD2;HACD4	3/27	0.520762	1.11587	HADHA;ACAA2;TECR	2/27	0.666613	0.88663	ELOVL6;HADH
Homologous recombination	4/41	0.334802	0.998366	1.40928	1.54206	BARD1;BRCA1;TOPBP1;SYCP3	6/41	0.285722	1.40314	SEM1;RAD50;RAD51C;XRCC2;UIMC1;BRCA2	4/41	0.603244	0.964855	TOP3B;RAD52;RAD51D;MRE11	3/41	0.670766	0.874873	BLM;BRIP1;ATM
Fc epsilon RI signaling pathway	5/68	0.538443	0.998366	1.03387	0.640041	MAPK10;NRAS;PDPK1;RAF1;MAPK14	12/68	0.0622054	1.75671	MAPK9;PLA2G4D;JMJD7-PLA2G4B;PIK3CD;PIK3R3;MAPK1;GAB2;PIK3R1;MS4A2;SOS1;MAPK12;MAP2K6	9/68	0.243326	1.36315	AKT2;PLA2G4B;RAC2;AKT1;FYN;MAP2K7;HRAS;VAV2;MAPK13	5/68	0.67293	0.879365	PLA2G4F;SYK;LCP2;KRAS;RAC1
Non-homologous end-joining	1/13	0.617834	0.998366	1.0855	0.522705	PRKDC	2/13	0.422009	1.48745	XRCC6;RAD50	3/13	0.136074	2.68017	DCLRE1C;MRE11;POLL	1/13	0.674771	0.92367	XRCC5
Thyroid hormone signaling pathway	9/121	0.497728	0.998366	1.04697	0.730472	KAT2B;HDAC2;NRAS;PDPK1;NCOA3;ATP2A2;SLC16A10;RAF1;ESR1	22/121	0.0109968	1.82579	NOTCH2;NCOA1;MED1;NOTCH3;DIO2;ATP2A3;ATP1A4;PIK3R3;PIK3CD;ATP1A2;PIK3R1;ATP1A1;MTOR;MED14;PFKL;MED13;MDM2;PLCE1;MAPK1;ITGAV;PLCD3;TP53	22/121	0.00448525	1.99431	PFKFB2;CREBBP;NOTCH1;PRKCB;SRC;SLC2A1;TSC2;ATP1A3;FOXO1;MED12;RCAN1;PLCB3;NCOR1;RXRA;AKT2;AKT1;PRKACA;PLCB1;HRAS;MYH6;PFKP;PLCD1	9/121	0.679111	0.890129	MED24;THRA;RHEB;ITGB3;KRAS;PRKACB;ACTB;MED12L;ACTG1
Butanoate metabolism	5/28	0.0455571	0.998366	2.83802	8.76604	ACSM3;HMGCS1;ACSM2A;L2HGDH;ACSM2B	3/28	0.601591	0.981397	OXCT1;EHHADH;HMGCLL1	5/28	0.145254	1.94268	HMGCL;HADHA;ALDH5A1;BDH1;GAD2	2/28	0.686194	0.852483	HADH;ACAT1
Tryptophan metabolism	5/42	0.177209	0.998366	1.76284	3.05047	ALDH2;DLST;ALDH8A1;ALDH7A1;DHTKD1	10/42	0.0129681	2.56296	TPH2;MAOB;ALDH1B1;KYNU;EHHADH;CAT;CYP1B1;IDO2;INMT;IDO1	2/42	0.934232	0.445728	ALDH3A2;HADHA	3/42	0.68678	0.852393	ASMT;HADH;ACAT1
Hepatitis B	11/162	0.611141	0.998366	0.948461	0.467048	MAPK10;ATF2;NRAS;CASP8;CREB1;APAF1;NFATC3;IRAK4;RAF1;MAPK14;TLR2	23/162	0.112179	1.35705	RB1;STAT5A;STAT5B;TGFB2;TICAM2;DDX58;STAT2;PIK3R3;NFATC2;PIK3CD;PIK3R1;NFKB1;MAPK12;MAPK9;TBK1;TRAF6;CREB3L2;MAPK1;TAB1;SOS1;TP53;TLR4;MAP2K6	26/162	0.0114427	1.71559	DDX3X;SRC;RELA;IRAK1;YWHAQ;CASP10;AKT2;AKT1;PTK2B;STAT6;MAP2K7;HRAS;JAK3;CREBBP;TGFB1;PRKCB;TGFB3;NFATC1;FOS;HSPG2;TGFBR1;MAPK13;TRAF3;TAB2;MYD88;ATF4	12/162	0.697495	0.88594	NFKBIA;DDB1;SMAD4;MAVS;EGR3;SMAD3;YWHAB;STAT3;CYCS;BAX;KRAS;IKBKE
Fatty acid degradation	5/43	0.189619	0.998366	1.71636	2.85386	ADH4;ALDH2;ACOX1;ADH7;ALDH7A1	5/43	0.510036	1.0763	ALDH1B1;EHHADH;ACSL4;ACSL3;CPT1C	4/43	0.641504	0.915274	ALDH3A2;HADHA;ACAA2;ACSBG1	3/43	0.702203	0.831038	HADH;ADH5;ACAT1
Linoleic acid metabolism	1/29	0.883127	0.998366	0.464812	0.0577699	PLA2G12A	5/29	0.203087	1.70548	CYP2C9;PLA2G4D;PLA2G2C;JMJD7-PLA2G4B;CYP3A4	3/29	0.570477	1.02992	PLA2G4B;PLA2G6;PLB1	2/29	0.70482	0.820864	PLA2G4F;CYP2E1
Glutathione metabolism	2/57	0.920972	0.998366	0.472906	0.0389323	HPGDS;GCLC	5/57	0.758289	0.785905	GSTM2;RRM2;GPX4;MGST1;GCLM	11/57	0.0252758	2.1406	GGT5;GSTK1;GGT6;ANPEP;MGST3;ODC1;IDH2;LAP3;OPLAH;GGT1;PGD	4/57	0.704917	0.836177	RRM1;GPX1;GPX8;GSTM5
Glycerophospholipid metabolism	10/98	0.160058	0.998366	1.48353	2.71815	DGKE;PLA2G12A;LPGAT1;PLPP4;GPD2;LPCAT2;GPAT3;PLPP3;LCLAT1;DGKH	13/98	0.26775	1.25234	ACHE;PCYT1A;PLA2G4D;PLA2G2C;PLD4;GPCPD1;AGPAT4;PLA2G15;PLPP5;GPAM;JMJD7-PLA2G4B;CHPT1;PLPP1	15/98	0.0658472	1.61765	DGKG;PNPLA7;PLA2G4B;PLA2G6;CRLS1;PLB1;AGPAT3;PHOSPHO1;DGKQ;ETNK1;GPAT2;PNPLA6;LPIN1;DGKI;LPIN3	7/98	0.711273	0.852035	PTDSS2;PLA2G4F;DGKB;MBOAT1;MBOAT2;PLD1;CDS2
Ascorbate and aldarate metabolism	2/30	0.64112	0.998366	0.930277	0.413544	ALDH2;ALDH7A1	2/30	0.853576	0.583798	ALDH1B1;UGT1A1	1/30	0.958755	0.307434	ALDH3A2	2/30	0.722514	0.791505	UGT2B17;GUSB
Thiamine metabolism	1/15	0.670422	0.998366	0.930326	0.371988	TPK1	1/15	0.822885	0.583989	AK4					1/15	0.726403	0.791631	NTPCR
Cholinergic synapse	6/113	0.824736	0.998366	0.729248	0.14052	CHRM3;NRAS;CREB1;GNAQ;GNA11;GNAI3	13/113	0.461645	1.06359	ACHE;CAMK2D;CHRM5;PIK3R3;PIK3CD;PIK3R1;GNGT1;GNG7;CREB3L2;KCNQ3;GNB4;MAPK1;GNB5	24/113	0.000320253	2.42385	CHRM2;CHRNB2;CAMK2B;PRKCB;CAMK2A;FOS;CACNA1F;ADCY7;PIK3R5;GNAO1;PLCB3;ADCY9;AKT2;GNB2;CAMK4;KCNQ2;GNB1;AKT1;FYN;PRKACA;PLCB1;HRAS;CAMK2G;ATF4	8/113	0.72723	0.843785	KCNJ6;CACNA1A;CACNA1D;ADCY2;KRAS;ADCY1;PRKACB;GNAI2
Basal transcription factors	3/45	0.631453	0.998366	0.930228	0.427655	GTF2A2;GTF2H2C;GTF2H3	2/45	0.963946	0.379827	TAF4;GTF2I	2/45	0.949386	0.414561	ERCC2;TAF8	3/45	0.731296	0.791378	ERCC3;CCNH;TAF10
mTOR signaling pathway	13/154	0.304415	0.998366	1.20276	1.43052	FZD3;PDPK1;PTEN;SLC3A2;NRAS;RRAGC;RPS6KB1;CASTOR2;ATP6V1H;RAF1;EIF4E2;RNF152;ATP6V1C1	20/154	0.234685	1.22272	SEC13;PRKAA1;CAB39;IRS1;INSR;NPRL3;PIK3R3;PIK3CD;CASTOR1;PIK3R1;MTOR;IGF1R;RPS6KB2;MLST8;ATP6V1B2;MAPK1;RICTOR;DEPDC5;SOS1;TELO2	17/154	0.383152	1.10847	PRKCB;FZD4;TSC2;IGF1;TTI1;RPTOR;FLCN;AKT2;RPS6KA2;DVL1;AKT1;DVL3;LPIN1;HRAS;EIF4E;EIF4B;LPIN3	11/154	0.737406	0.851675	STK11;RHEB;RPS6;WNT9B;TSC1;SLC38A9;KRAS;ATP6V1D;LAMTOR3;RHOA;LRP6
Galactose metabolism	2/31	0.658984	0.998366	0.89815	0.374579	MGAM;SI	4/31	0.44144	1.21202	PFKL;GLB1;AKR1B1;GCK	4/31	0.381662	1.32295	B4GALT2;G6PC3;HK2;PFKP	2/31	0.739303	0.76417	PGM2;G6PC1
Type II diabetes mellitus	2/46	0.849471	0.998366	0.591484	0.0964955	MAPK10;SOCS4	11/46	0.00907548	2.57836	SOCS2;MAPK9;IRS1;INSR;PIK3CD;PIK3R3;MAPK1;PIK3R1;CACNA1E;GCK;MTOR	6/46	0.316478	1.33985	PKM;ABCC8;PRKCE;PRKCD;PRKCZ;HK2	3/46	0.74498	0.772932	CACNA1A;CACNA1D;IRS2
ECM-receptor interaction	12/88	0.0220501	0.998366	2.06558	7.87904	ITGA4;VWF;LAMA2;COL4A1;ITGA2;COL4A4;COL4A3;FN1;ITGA6;CD36;COL6A5;FREM1	20/88	0.00105503	2.41847	TNXB;LAMC3;ITGA2B;LAMB1;THBS2;THBS1;THBS3;FRAS1;COL4A2;SV2B;COL6A2;ITGA10;DAG1;ITGA8;ITGB8;COL6A3;ITGAV;COL9A3;ITGB6;FREM2	9/88	0.532979	1.01691	LAMA5;LAMB2;COL6A1;COL4A6;TNR;ITGA5;HSPG2;CD44;ITGA9	6/88	0.745991	0.81038	VTN;COL2A1;RELN;SDC4;ITGB3;ITGA1
Relaxin signaling pathway	13/129	0.130255	0.998366	1.46396	2.98392	SHC4;ATF2;GNAI3;VEGFB;MAPK14;MAPK10;NRAS;COL3A1;CREB1;COL4A1;COL4A4;COL4A3;RAF1	16/129	0.330004	1.15919	NOS3;PIK3R3;PIK3CD;PIK3R1;NFKB1;MAPK12;GNGT1;MAPK9;GNA15;COL4A2;GNG7;CREB3L2;GNB4;MAPK1;GNB5;SOS1	26/129	0.000438688	2.26943	SHC3;SHC1;SRC;ARRB1;ARRB2;PRKCZ;ADCY7;RELA;AKT2;AKT1;PRKACA;MAP2K7;HRAS;TGFB1;FOS;TGFBR1;MAPK13;VEGFA;GNAO1;PLCB3;ADCY9;GNB2;GNB1;COL4A6;PLCB1;ATF4	9/129	0.74986	0.830422	SMAD2;NFKBIA;GNAS;ADCY2;KRAS;ADCY1;PRKACB;EGFR;GNAI2
Carbohydrate digestion and absorption	3/47	0.660874	0.998366	0.887849	0.36774	MGAM;AMY2B;SI	7/47	0.247501	1.43263	ATP1A4;PIK3CD;PIK3R3;ATP1A2;ATP1A1;PIK3R1;SLC2A5	9/47	0.0426342	2.11895	PLCB3;G6PC3;PRKCB;AKT2;ATP1A3;AKT1;SLC37A4;PLCB1;HK2	3/47	0.758102	0.755324	CACNA1D;SLC5A1;G6PC1
Metabolism of xenobiotics by cytochrome P450	3/76	0.914885	0.998366	0.534304	0.0475302	ADH4;HPGDS;ADH7	6/76	0.848894	0.700191	CYP2C9;GSTM2;UGT1A1;MGST1;CYP1B1;CYP3A4	3/76	0.98597	0.36586	GSTK1;MGST3;CYP3A5	5/76	0.764209	0.77994	ALDH3B1;UGT2B17;CYP2E1;ADH5;GSTM5
Natural killer cell mediated cytotoxicity	6/131	0.912331	0.998366	0.623628	0.0572195	IFNAR2;SHC4;PPP3CA;PPP3CB;NRAS;RAF1	10/131	0.916178	0.674417	FCGR3B;RAET1L;PIK3R3;NFATC2;TNFRSF10B;PIK3CD;MAPK1;PTPN11;PIK3R1;SOS1	11/131	0.779705	0.817178	SHC3;PRKCB;SHC1;ITGB2;RAC2;PTK2B;NFATC1;FYN;PTPN6;HRAS;VAV2	9/131	0.765739	0.816719	PPP3R1;SYK;HLA-B;HLA-C;KLRD1;LCP2;KRAS;HLA-A;RAC1
Nitrogen metabolism	1/17	0.715778	0.998366	0.813947	0.272172	CPS1	3/17	0.280662	1.75358	CA12;CA5B;CA14	1/17	0.835699	0.557628	GLUL	1/17	0.769842	0.692601	CA8
Base excision repair	2/33	0.692562	0.998366	0.840114	0.308622	PARP4;APEX2	4/33	0.491172	1.12831	PARP1;TDG;POLE;UNG	2/33	0.858998	0.575421	MBD4;POLL	2/33	0.770281	0.71479	LIG3;HMGB1
Leishmaniasis	5/77	0.650016	0.998366	0.904195	0.389489	ITGA4;CYBB;IRAK4;MAPK14;TLR2	8/77	0.610926	0.948044	TGFB2;FCGR3B;TRAF6;MAPK1;TAB1;TLR4;MAPK12;NFKB1	14/77	0.0206886	1.99034	ITGAM;CR1;TGFB1;NCF2;PRKCB;TGFB3;ITGB2;FOS;RELA;MAPK13;IRAK1;PTPN6;TAB2;MYD88	5/77	0.77413	0.769066	EEF1A1;NFKBIA;NCF1;EEF1A2;HLA-DQA1
Cocaine addiction	4/49	0.466047	0.998366	1.15824	0.884283	ATF2;GRIA2;CREB1;GNAI3	5/49	0.62966	0.929215	GRIN3A;MAOB;CREB3L2;NFKB1;GRIN1	7/49	0.219918	1.48929	GRM2;GRIN2A;PRKACA;GRIN2C;RELA;ATF4;CDK5R1	3/49	0.782703	0.722405	GNAS;PRKACB;GNAI2
Rheumatoid arthritis	7/93	0.49782	0.998366	1.06049	0.739711	CXCL12;IL15;CCL5;CTLA4;ATP6V1H;ATP6V1C1;TLR2	9/93	0.695987	0.875757	CD86;TGFB2;FLT1;ATP6V1B2;ATP6V0A2;TCIRG1;TNFRSF11A;ATP6V0E2;TLR4	5/93	0.963938	0.505908	TGFB1;TGFB3;ITGB2;FOS;VEGFA	6/93	0.791758	0.763598	CSF1;CTSK;ATP6V0D1;ATP6V0C;ATP6V1D;HLA-DQA1
N-Glycan biosynthesis	4/50	0.481917	0.998366	1.133	0.827073	FUT8;ALG9;ALG13;ALG10B	8/50	0.172554	1.55987	MGAT4C;GANAB;ST6GAL2;MAN2A1;SRD5A3;MAN1C1;STT3A;STT3B	9/50	0.0599097	1.96357	B4GALT2;ST6GAL1;MAN2A2;MGAT5;RPN1;ALG14;ALG12;ALG11;MAN1B1	3/50	0.794207	0.706996	MAN1A2;MGAT3;MGAT1
Cysteine and methionine metabolism	3/50	0.701745	0.998366	0.831043	0.294344	GCLC;ADI1;AMD1	3/50	0.920747	0.521374	AHCYL2;BHMT2;GCLM	7/50	0.235246	1.45458	AHCY;MAT2A;MDH2;MAT1A;MAT2B;SDSL;BCAT2	3/50	0.794207	0.706996	MPST;MTAP;LDHA
Ribosome biogenesis in eukaryotes	8/108	0.50849	0.998366	1.04226	0.704889	UTP15;UTP6;XRN1;WDR3;HEATR1;RIOK2;SPATA5;REXO2	4/108	0.998193	0.313298	POP1;BMS1;EFL1;WDR75	4/108	0.99617	0.341984	RRP7A;REXO1;PWP2;NOL6	7/108	0.799882	0.767255	TBL3;XPO1;TCOF1;NVL;IMP4;NMD3;RAN
Starch and sucrose metabolism	4/36	0.253045	0.998366	1.62992	2.23982	MGAM;AMY2B;GBE1;SI	6/36	0.192707	1.63746	PYGB;ENPP1;PYGM;GBA3;GCK;PGM2L1	4/36	0.497648	1.11592	G6PC3;PYGL;GYG1;HK2	2/36	0.810714	0.651614	PGM2;G6PC1
DNA replication	1/36	0.930422	0.998366	0.371709	0.0268067	PRIM2	3/36	0.767265	0.743148	POLA1;RFC1;POLE	4/36	0.497648	1.11592	RNASEH1;RFC2;MCM5;MCM2	2/36	0.810714	0.651614	RNASEH2B;POLA2
Tyrosine metabolism	2/36	0.737758	0.998366	0.765863	0.232929	ADH4;ADH7	4/36	0.561977	1.02236	TPO;MAOB;DCT;COMT					2/36	0.810714	0.651614	ALDH3B1;ADH5
One carbon pool by folate	1/20	0.772389	0.998366	0.685319	0.176995	MTHFD2L	2/20	0.657145	0.908641	MTHFD1L;MTHFR					1/20	0.822424	0.583148	MTHFD1
Alanine, aspartate and glutamate metabolism	2/37	0.75151	0.998366	0.743941	0.212522	CPS1;RIMKLB	5/37	0.377379	1.27853	FOLH1;GFPT2;ASNS;RIMKLA;GLS	8/37	0.0284215	2.46805	ALDH5A1;PPAT;GAD2;ASL;ADSS1;AGXT;GLUL;ASRGL1	2/37	0.822709	0.632962	GFPT1;NIT2
African trypanosomiasis	2/37	0.75151	0.998366	0.743941	0.212522	GNAQ;SELE	2/37	0.922804	0.466855	IDO2;IDO1	8/37	0.0284215	2.46805	PLCB3;PRKCB;HBA1;APOL1;PLCB1;THOP1;KNG1;MYD88	2/37	0.822709	0.632962	HBB;HBA2
Aldosterone-regulated sodium reabsorption	3/37	0.497097	0.998366	1.1496	0.803536	PDPK1;SCNN1A;NR3C2	10/37	0.00507098	3.03844	IRS1;INSR;ATP1A4;NEDD4L;PIK3CD;PIK3R3;MAPK1;ATP1A2;ATP1A1;PIK3R1	4/37	0.519787	1.08205	PRKCB;SCNN1B;ATP1A3;IGF1	2/37	0.822709	0.632962	SLC9A3R2;KRAS
Prostate cancer	6/97	0.698337	0.998366	0.858211	0.308144	NRAS;CREB1;PDPK1;PTEN;ERG;RAF1	16/97	0.0595834	1.62006	RB1;PDGFRA;EGF;PIK3R3;PIK3CD;PIK3R1;NFKB1;MTOR;IGF1R;PLAU;CREB3L2;MDM2;MAPK1;SOS1;TP53;FGFR2	10/97	0.518812	1.02606	CREBBP;HSP90AB1;AKT2;AKT1;TGFA;IGF1;HRAS;FOXO1;RELA;ATF4	6/97	0.8236	0.729873	NFKBIA;HSP90AA1;ERBB2;TMPRSS2;KRAS;EGFR
Retinol metabolism	5/68	0.538443	0.998366	1.03387	0.640041	ADH4;CYP27C1;HSD17B6;ADH7;CYP2C18	7/68	0.620961	0.938321	CYP2C9;UGT1A1;RDH12;ALDH1A2;RDH16;LRAT;CYP3A4	3/68	0.97298	0.411072	RDH5;RDH13;CYP3A5	4/68	0.824733	0.692043	DHRS9;UGT2B17;PNPLA4;ADH5
TNF signaling pathway	11/112	0.1746	0.998366	1.42185	2.48148	MAPK10;ATF2;BAG4;CASP8;CREB1;IL15;CCL5;DNM1L;MAPK14;SELE;BIRC3	12/112	0.569576	0.98132	MAPK9;JAG1;CREB3L2;PIK3R3;PIK3CD;MAPK1;PIK3R1;TAB1;NFKB1;MAPK12;MAP3K5;MAP2K6	21/112	0.00373562	2.07091	DAB2IP;TNFAIP3;TRAF2;FOS;CFLAR;CX3CL1;RELA;MAPK13;MMP14;ITCH;CASP10;TRAF3;AKT2;IRF1;BCL3;AKT1;TAB2;PGAM5;MAP2K7;MAP3K14;ATF4	7/112	0.828918	0.737864	NFKBIA;CEBPB;CSF1;MLKL;RIPK1;NOD2;JUNB
Hematopoietic cell lineage	11/99	0.0942656	0.998366	1.63304	3.85665	GYPA;ITGA4;CD8A;ITGA2;IL2RA;CD3G;CD37;ITGA6;CD36;CSF2RA;CD55	12/99	0.393459	1.12878	CSF1R;CSF3;TFRC;THPO;MME;IL1R1;ITGA2B;KIT;IL5RA;CD9;CD1E;IL9R	15/99	0.0707082	1.5983	CR2;CSF3R;IL4R;ITGAM;CR1;FLT3;ANPEP;CD19;CD7;CD59;ITGA5;IL6R;CD34;CD33;CD44	6/99	0.838006	0.714098	CSF1;ITGB3;ITGA1;CD24;IL7R;HLA-DQA1
Central carbon metabolism in cancer	3/70	0.884193	0.998366	0.582341	0.0716743	NRAS;PTEN;RAF1	15/70	0.00755572	2.23904	NTRK1;PDGFRA;PIK3CD;PIK3R3;PDHB;PIK3R1;GCK;MTOR;GLS;PFKL;KIT;MAPK1;MET;TP53;FGFR2	15/70	0.00366083	2.445	TIGAR;FLT3;PGAM1;NTRK3;IDH2;SLC2A1;HK2;SIRT3;PKM;AKT2;AKT1;HRAS;SLC16A3;FGFR3;PFKP	4/70	0.841516	0.670998	LDHA;ERBB2;KRAS;EGFR
Prolactin signaling pathway	7/70	0.230604	0.998366	1.44946	2.12643	SHC4;MAPK10;NRAS;RAF1;MAPK14;ESR1;SOCS4	13/70	0.037602	1.87047	STAT5A;STAT5B;PIK3CD;PIK3R3;PIK3R1;TNFRSF11A;GCK;MAPK12;NFKB1;SOCS2;MAPK9;MAPK1;SOS1	11/70	0.0905068	1.66773	SHC3;SHC1;SRC;AKT2;IRF1;AKT1;FOS;FOXO3;HRAS;RELA;MAPK13	4/70	0.841516	0.670998	LHCGR;STAT3;KRAS;ESR2
Pyrimidine metabolism	4/56	0.572592	0.998366	1.00195	0.558667	NT5C3A;NME6;CTPS2;AK9	8/56	0.262235	1.36442	RRM2;ENTPD4;ENTPD5;ENPP1;UMPS;NT5C2;DCK;DHODH	5/56	0.67761	0.874744	NT5C1A;CMPK1;CTPS1;UPP1;UCKL1	3/56	0.852973	0.626753	RRM1;NME2;TYMP
Nicotine addiction	4/40	0.318247	0.998366	1.44851	1.65843	GRIA1;GABRA2;GRIA2;GABRA3	7/40	0.1391	1.73721	GABRA1;GABRP;GRIN3A;GABRE;GABRG3;GRIA3;GRIN1	6/40	0.210924	1.57682	CHRNB2;GRIN2A;GABRA4;SLC17A7;GRIN2C;GABRG2	2/40	0.854696	0.582896	GABRB2;CACNA1A
Glycine, serine and threonine metabolism	3/40	0.550451	0.998366	1.05622	0.630582	GCSH;CHDH;ALDH7A1	3/40	0.82633	0.662659	GAMT;ALAS2;MAOB	3/40	0.781947	0.723282	PGAM1;SDSL;AGXT	2/40	0.854696	0.582896	GATM;SARDH
Mannose type O-glycan biosynthesis	2/23	0.495497	0.998366	1.24084	0.871308	CRPPA;POMK	2/23	0.731679	0.778704	B3GAT1;RXYLT1	3/23	0.412918	1.33934	B4GALT2;B4GAT1;B3GAT2	1/23	0.862998	0.503545	POMT1
Proximal tubule bicarbonate reclamation	1/23	0.81773	0.998366	0.59177	0.119078	PCK1	5/23	0.0976044	2.27474	SLC9A3;ATP1A4;ATP1A2;ATP1A1;GLS	2/23	0.689171	0.849904	ATP1A3;AQP1	1/23	0.862998	0.503545	SLC4A4
PD-L1 expression and PD-1 checkpoint pathway in cancer	10/89	0.101322	0.998366	1.65335	3.78526	PPP3CA;PPP3CB;NRAS;RPS6KB1;PTEN;NFATC3;CD3G;RAF1;MAPK14;TLR2	18/89	0.00686815	2.08237	ALK;TICAM2;EGF;PIK3CD;PIK3R3;NFATC2;PTPN11;PIK3R1;RASGRP1;MAPK12;MTOR;NFKB1;EML4;TRAF6;RPS6KB2;MAPK1;TLR4;MAP2K6	11/89	0.282998	1.26015	BATF2;MAP3K3;AKT2;AKT1;NFATC1;PTPN6;FOS;HRAS;RELA;MYD88;MAPK13	5/89	0.869403	0.658766	NFKBIA;PPP3R1;STAT3;KRAS;EGFR
Fat digestion and absorption	3/43	0.600306	0.998366	0.976845	0.498499	PLA2G12A;CD36;PLPP3	4/43	0.703587	0.838526	SLC27A1;DGAT2;PLA2G2C;PLPP1	1/43	0.989655	0.212122	ABCA1	2/43	0.881327	0.540156	MOGAT3;ACAT1
Insulin resistance	10/108	0.240655	0.998366	1.33143	1.89648	PPP1CB;MAPK10;CREB1;RPS6KB1;PDPK1;PTEN;CD36;PCK1;ACACB;OGT	20/108	0.0122233	1.86671	PYGB;SLC27A1;PRKAA1;IRS1;NOS3;GFPT2;INSR;PIK3R3;PIK3CD;PYGM;PTPN11;PIK3R1;NFKB1;MTOR;MAPK9;CREB3L2;RPS6KB2;SLC27A2;PPARGC1A;PPARGC1B	18/108	0.0223396	1.79219	MLXIP;PRKCB;PRKCE;PRKCD;SLC2A1;PYGL;PRKCZ;FOXO1;PTPRF;RELA;PPP1CA;PTPA;G6PC3;AKT2;RPS6KA2;MLX;AKT1;PPARA	6/108	0.891457	0.650769	NFKBIA;GFPT1;STAT3;PRKAG2;IRS2;G6PC1
Folate biosynthesis	1/26	0.854044	0.998366	0.520674	0.0821482	GCH1	6/26	0.056682	2.45757	TPH2;FPGS;MOCOS;AKR1B1;GGH;PCBD2	1/26	0.936888	0.356703	QDPR	1/26	0.894306	0.443047	MOCS1
Other types of O-glycan biosynthesis	3/47	0.660874	0.998366	0.887849	0.36774	GALNT5;GXYLT1;OGT	8/47	0.133857	1.68014	GALNT12;GALNT6;GALNT14;POGLUT1;ST6GAL2;GALNT15;GALNT17;B3GLCT	6/47	0.334927	1.30709	B4GALT2;POFUT2;ST6GAL1;POFUT1;GALNT2;MFNG	2/47	0.909836	0.492035	GALNT11;POMT1
Sphingolipid metabolism	7/49	0.0574824	0.998366	2.17665	6.21711	CERS5;ASAH1;SGPL1;SPTLC1;SPTLC2;DEGS1;PLPP3	5/49	0.62966	0.929215	NEU3;CERK;GLB1;ACER3;PLPP1	4/49	0.741073	0.792972	SPHK2;PSAP;SGMS2;B4GALT6	2/49	0.921554	0.471046	SPTLC3;GBA
Glyoxylate and dicarboxylate metabolism	3/30	0.362197	0.998366	1.44819	1.47074	GCSH;CS;PCCA	1/30	0.968672	0.281688	CAT	4/30	0.35786	1.37391	MDH2;ACSS1;AGXT;GLUL	1/30	0.92522	0.381854	ACAT1
Complement and coagulation cascades	9/85	0.150936	0.998366	1.54591	2.92316	C5;VWF;F2R;C5AR1;F13A1;F13B;MASP1;CD46;CD55	8/85	0.720693	0.849163	C6;PLAU;PROS1;CFHR3;MASP2;PLG;A2M;F5	16/85	0.0101399	2.07826	C1QB;C1QA;CR2;ITGAM;CR1;ITGB2;PLAUR;TFPI;CLU;KNG1;C4B;F7;ITGAX;SERPING1;CD59;C1QC	4/85	0.928993	0.546291	VTN;CPB2;C1S;F2RL3
Chagas disease	12/102	0.0590091	0.998366	1.74295	4.93266	MAPK10;CASP8;GNAQ;CCL5;GNA11;PPP2R2D;GNAI3;CD3G;IRAK4;TLR6;MAPK14;TLR2	14/102	0.218151	1.30308	TGFB2;ACE;PIK3R3;PIK3CD;PIK3R1;NFKB1;MAPK12;MAPK9;GNA15;PPP2R1B;PPP2R2B;TRAF6;MAPK1;TLR4	20/102	0.00268678	2.18876	C1QB;C1QA;TGFB1;TGFB3;FOS;CFLAR;KNG1;TGFBR1;RELA;MAPK13;GNAO1;PLCB3;GNAL;IRAK1;PPP2R1A;AKT2;AKT1;PLCB1;MYD88;C1QC	5/102	0.931904	0.570072	SMAD2;NFKBIA;GNAS;ADCY1;GNAI2
Amoebiasis	11/102	0.110388	0.998366	1.57895	3.47961	RAB5B;COL3A1;LAMA2;COL4A1;COL4A4;GNAQ;GNA11;COL4A3;FN1;SERPINB6;TLR2	14/102	0.218151	1.30308	TGFB2;IL1R1;LAMC3;PIK3R3;PIK3CD;CD1E;SERPINB9;LAMB1;PIK3R1;NFKB1;GNA15;COL4A2;TLR4;VCL	15/102	0.0866896	1.54293	LAMA5;TGFB1;ITGAM;PRKCB;TGFB3;LAMB2;ITGB2;ACTN4;PTK2;RELA;PLCB3;GNAL;COL4A6;PRKACA;PLCB1	5/102	0.931904	0.570072	GNAS;HSPB1;CTSG;ADCY1;PRKACB
Toll-like receptor signaling pathway	8/104	0.46528	0.998366	1.08592	0.830853	IFNAR2;MAPK10;CASP8;CCL5;IRAK4;TLR6;MAPK14;TLR2	15/104	0.158072	1.38103	CD86;TICAM2;PIK3R3;PIK3CD;PIK3R1;NFKB1;MAPK12;MAPK9;TBK1;TRAF6;MAPK1;TLR7;TAB1;TLR4;MAP2K6	12/104	0.355007	1.16519	IRAK1;TRAF3;AKT2;TOLLIP;AKT1;TAB2;FOS;MAP2K7;TLR5;MYD88;RELA;MAPK13	5/104	0.938678	0.558494	NFKBIA;CTSK;RIPK1;RAC1;IKBKE
PPAR signaling pathway	7/74	0.274729	0.998366	1.36263	1.76047	HMGCS1;PDPK1;ACOX1;SCD5;CD36;PCK1;PLIN5	9/74	0.416496	1.13296	SLC27A1;GK;EHHADH;ME3;ACSL4;PPARG;ACSL3;CPT1C;SLC27A2	6/74	0.768582	0.786915	RXRA;AQP7;ACSBG1;SORBS1;PPARA;PLTP	3/74	0.950602	0.467398	FADS2;SCP2;UBC
Small cell lung cancer	11/92	0.0625023	0.998366	1.77484	4.92083	APAF1;LAMA2;COL4A1;ITGA2;COL4A4;COL4A3;PTEN;FN1;ITGA6;POLK;BIRC3	15/92	0.0722631	1.59733	RB1;CDKN2B;LAMC3;ITGA2B;PIK3CD;PIK3R3;LAMB1;PIK3R1;FHIT;NFKB1;CDK6;COL4A2;TRAF6;ITGAV;TP53	13/92	0.132499	1.47181	LAMA5;LAMB2;XIAP;TRAF2;RELA;PTK2;CKS1B;RXRA;TRAF3;AKT2;COL4A6;AKT1;BCL2L1	4/92	0.952377	0.502643	NFKBIA;CDK4;BAX;CYCS
Th1 and Th2 cell differentiation	9/92	0.208557	0.998366	1.415	2.21807	MAPK10;PPP3CA;PPP3CB;IL2RA;NFATC3;CD3G;RBPJ;MAPK14;IL12RB2	12/92	0.298851	1.22803	NOTCH2;JAG2;STAT5A;NOTCH3;MAPK9;STAT5B;JAG1;TBX21;MAPK1;NFATC2;MAPK12;NFKB1	12/92	0.213677	1.34086	IL4R;MAF;NOTCH1;STAT6;NFATC1;FOS;IL12RB1;JAK3;RUNX3;RELA;DLL3;MAPK13	4/92	0.952377	0.502643	NFKBIA;PPP3R1;MAML3;HLA-DQA1
Staphylococcus aureus infection	3/95	0.969555	0.998366	0.423523	0.0130947	C5;C5AR1;MASP1	4/95	0.994293	0.358318	FCGR3B;DSG1;MASP2;PLG	9/95	0.627596	0.933774	C4B;C1QB;C1QA;ITGAM;KRT15;ITGB2;PTAFR;DEFA1;C1QC	4/95	0.960035	0.485993	C1S;DEFA3;DEFA1B;HLA-DQA1
MicroRNAs in cancer	11/310	0.997575	0.999989	0.475141	0.00115357	SHC4;FZD3;NRAS;HDAC2;RDX;TPM1;PTEN;IGF2BP1;BRCA1;RAF1;EFNA5	31/310	0.721236	0.907407	NOTCH2;NOTCH3;HDAC5;TNXB;ROCK1;IRS1;PIK3R3;PIK3CD;PIK3R1;THBS1;GLS;PLAU;ABL1;CYP1B1;MAPK1;TP63;PDGFRA;TGFB2;ABCC1;SIRT1;NFKB1;MTOR;CDK6;APC;FSCN1;MDM2;MDM4;SOS1;TP53;CRK;MET	22/310	0.972699	0.678301	APC2;CREBBP;NOTCH1;UBE2I;PRKCB;SHC1;PRKCE;KIF23;VEGFA;CDC25B;RPTOR;MARCKS;ERBB3;PIM1;TNR;BMF;ITGA5;ZFPM2;HRAS;FGFR3;CD44;MCL1	18/310	0.960557	0.679814	HDAC4;ABCB1;BMPR2;ITGB3;STAT3;IRS2;RHOA;EGFR;CRKL;ZEB2;HNRNPK;EFNA2;MAPK7;ERBB2;HMOX1;ATM;KRAS;VIM
Protein digestion and absorption	11/103	0.116095	0.998366	1.5617	3.36289	COL3A1;MEP1B;COL4A1;COL4A4;COL11A1;COL12A1;COL4A3;COL8A1;SLC16A10;SLC3A2;COL6A5	24/103	0.000236438	2.50115	SLC15A1;SLC36A3;COL26A1;COL13A1;MME;COL25A1;ELN;COL22A1;COL23A1;SLC1A1;ATP1A4;ATP1A2;ATP1A1;SLC8A1;SLC8A3;SLC9A3;COL4A2;COL5A1;SLC7A8;COL6A2;COL5A2;COL10A1;COL6A3;COL9A3	11/103	0.466582	1.06756	COL15A1;COL16A1;SLC7A7;COL24A1;COL5A3;COL6A1;COL4A6;COL20A1;ATP1A3;PRCP;PGA3	4/103	0.975231	0.446525	COL17A1;CPB2;COL27A1;COL2A1
Taste transduction	6/86	0.582222	0.998366	0.976796	0.528352	GABRA2;CHRM3;SCN9A;SCNN1A;GABRA3;SCN2A	5/86	0.9645	0.503708	GABRA1;PDE1C;P2RX3;ASIC2;GRM1	6/86	0.876265	0.66843	PLCB3;GRM4;SCNN1B;GABRA4;PRKACA;PLCB1	3/86	0.97732	0.399559	GABBR2;CACNA1A;PRKACB
Neuroactive ligand-receptor interaction	16/341	0.97507	0.998366	0.637172	0.0160858	GABRA2;GRIA1;CHRM3;GRIA2;P2RY10;GABRA3;F2R;C5AR1;LPAR3;PTH2R;P2RY8;UTS2B;C5;CYSLTR1;GLRA3;LEPR	28/341	0.959067	0.728132	CHRNA2;CHRNA5;CHRM5;GRIK3;GPR83;ADRA1D;PLG;GRM1;CHRND;HRH1;GRM5;TBXA2R;GALR1;HRH4;PRLHR;GABRE;GRIA3;GABRA1;GABRP;AVPR1B;TRPV1;HTR5A;GABRG3;GRIN1;GRIN3A;P2RX3;PARD3;P2RX1	23/341	0.987898	0.641467	CHRM2;CHRNB2;UTS2R;VIPR1;ADCYAP1R1;GIPR;GPR35;GRIK5;GABRA4;PTAFR;GRIN2C;ADRA1B;SSTR2;GABRG2;KNG1;GHR;MAS1;GRM2;P2RX6;GRIN2A;MC2R;GRM4;CNR2	19/341	0.978025	0.650042	GABRB2;GABBR2;OXTR;LHCGR;PTGIR;NPFFR1;THRA;MCHR2;TSHR;EDNRA;P2RY6;P2RX4;GRM7;LPAR6;GRM6;P2RY2;TSPO;CTSG;F2RL3
Intestinal immune network for IgA production	4/48	0.450005	0.998366	1.18463	0.945924	CXCL12;ITGA4;IL15;LTBR	4/48	0.782352	0.74303	CD86;PIGR;MADCAM1;ICOSLG	2/48	0.96117	0.38746	TGFB1;MAP3K14	1/48	0.984251	0.23538	HLA-DQA1
Viral protein interaction with cytokine and cytokine receptor	6/100	0.725926	0.998366	0.830686	0.266074	CXCL12;CCL5;IL2RA;IL20RA;LTBR;IL6ST	5/100	0.987841	0.429139	CSF1R;IL10RB;IL10RA;IL24;TNFRSF10B	5/100	0.977765	0.468447	CCL14;CX3CR1;IL6R;CCR4;CX3CL1	3/100	0.991194	0.341629	CSF1;PPBP;PF4V1
Aminoacyl-tRNA biosynthesis	6/66	0.330448	0.998366	1.3038	1.44371	RARS2;TARS3;TARS1;FARS2;PSTK;FARSB	5/66	0.859263	0.669613	RARS1;AARS2;NARS2;TARS2;IARS2	5/66	0.807712	0.730935	AARS1;QARS1;KARS1;GATC;IARS1	1/66	0.996686	0.170031	LARS1
JAK-STAT signaling pathway	14/162	0.265861	0.998366	1.23442	1.63534	IFNAR2;IL21;IL15;IL20RA;OSMR;CSF2RA;PIAS2;PIAS1;IL2RA;LEPR;IL6ST;RAF1;SOCS4;IL12RB2	22/162	0.164086	1.28811	STAT5A;PDGFRA;STAT5B;CSF3;EGF;IL10RB;IL10RA;STAT2;IL24;MPL;IL5RA;PIK3R3;PIK3CD;LIFR;PTPN11;PIK3R1;MTOR;SOCS2;THPO;SOS1;STAM2;IL9R	18/162	0.367024	1.11674	CREBBP;CSF3R;IL4R;IFNLR1;GFAP;GHR;AKT2;PIM1;IL21R;AKT1;STAT6;PTPN6;IL12RB1;IL6R;HRAS;JAK3;MCL1;BCL2L1	4/162	0.999486	0.27888	CCND3;STAT3;IL7R;EGFR
Cytokine-cytokine receptor interaction	16/295	0.900515	0.998366	0.744096	0.0779725	IL21;IFNAR2;IL15;IL20RA;IL16;IL1RAP;OSMR;CSF2RA;CXCL12;ACVR1C;CCL5;IL2RA;LEPR;LTBR;IL6ST;IL12RB2	23/295	0.969934	0.688276	ACVR1;ACVRL1;CSF1R;CSF3;TGFB2;IL1R1;IL10RB;TNFSF12;IL10RA;TNFRSF9;IL24;TNFRSF19;MPL;IL5RA;TNFRSF10B;LIFR;TNFRSF11A;INHBA;BMP7;INHBE;THPO;RELT;IL9R	21/295	0.968854	0.680748	CCL14;IL32;CX3CR1;GDF11;CSF3R;IL4R;TGFB1;TGFB3;IL31RA;IFNLR1;GDF6;ACVR1B;ACVR2B;CX3CL1;TGFBR1;GHR;IL21R;TNFRSF25;IL12RB1;CCR4;IL6R	7/295	0.999991	0.266314	BMPR2;CSF1;PPBP;IL7R;PF4V1;IL17RA;BMPR1A
Olfactory transduction	19/440	0.994853	0.999989	0.582272	0.00300481	OR1A1;OR52I2;GUCY2D;OR14J1;OR6C75;OR4K2;OR2M3;OR2L2;OR4N2;OR2T12;OR4F17;RGS2;OR6Y1;OR2AT4;OR8A1;OR56A4;OR8D1;OR5A1;OR56A1	18/440	0.999995	0.343423	SLC24A4;CAMK2D;OR1D2;PDE1C;OR52E4;OR2F1;OR10G4;OR2M4;OR6N1;OR52K1;SLC8A1;ANO2;SLC8A3;GRK3;GNG7;OR52A1;OR7D2;OR7A17	14/440	0.999995	0.288384	CAMK2B;OR10H1;OR10H5;PDE2A;CAMK2A;ARRB1;OR4K17;ARRB2;GNAL;GNB1;OR7D4;PRKACA;CAMK2G;CNGB1	8/440	0.999995	0.20141	OR10K1;GRK2;CALM3;OR5A2;CALM1;OR2A5;PRKACB;CALM2
Glycosphingolipid biosynthesis	3/45	0.631453	0.998366	0.930228	0.427655	B3GALNT1;SLC33A1;ST3GAL6	6/45	0.365725	1.25895	GLB1;HEXA;B3GNT3;B3GALT5;A4GALT;ST6GALNAC3	10/45	0.0125459	2.55789	B4GALT2;FUT6;B3GNT5;ST8SIA5;FUT2;FUT1;ST3GAL1;ST3GAL2;B4GALT4;ST6GALNAC6
Selenocompound metabolism	1/17	0.715778	0.998366	0.813947	0.272172	PSTK	3/17	0.280662	1.75358	TXNRD3;TXNRD1;INMT	3/17	0.241663	1.91398	TXNRD2;SEPHS1;PAPSS2
Fatty acid biosynthesis	1/18	0.736061	0.998366	0.766027	0.234743	ACACB	2/18	0.598776	1.02234	ACSL4;ACSL3	3/18	0.269952	1.78628	FASN;ACSBG1;ACSF3
Pantothenate and CoA biosynthesis	2/21	0.447492	0.998366	1.3716	1.1029	PANK2;ALDH2	4/21	0.189287	1.92606	ALDH1B1;GADL1;ENPP1;AASDHPPT	2/21	0.639649	0.939472	ALDH3A2;BCAT2
Arginine biosynthesis	1/22	0.80372	0.998366	0.619983	0.135469	CPS1	2/22	0.708506	0.817685	NOS3;GLS	2/22	0.665149	0.892449	ASL;GLUL
