# Supplementary material for: The mRNA content of plasma extracellular vesicles provides a window into molecular processes in the brain during cerebral malaria
Source: Sci Adv. 2024 Aug 16;10(33):eadl2256. doi: 10.1126/sciadv.adl2256 (PMC11328904; doi:10.1126/sciadv.adl2256)
Supplement: Supplementary file 3 — Tables S1 to S8 [file sciadv.adl2256_tables_s1_to_s8.zip › Table_s8.xlsx]

## Sheet: Sheet 1
	Anova-like differential Expression Analysis results showing genes altered between the three subgroups of retinopathy-negative cerebral malaria. The threshold of significance was set at FDR <5%.
ensembl_ID	logFC (subgroup 2 vs 1)	logFC (subgroup 3 vs 1)	logCPM	LR	PValue	FDR	symbol	geneName	retinopathy_negative_subgroup in which the gene is enriched
ENSG00000205038	-8.11546	-9.45953	8.86889	198.494	7.89899e-44	4.15684e-40	PKHD1L1	PKHD1 like 1	subgroup one
ENSG00000144747	-6.79371	-7.72025	7.51059	149.025	4.36125e-33	1.14755e-29	TMF1	TATA element modulatory factor 1	subgroup one
ENSG00000116095	-6.04803	-7.38557	8.04952	128.537	1.22623e-28	1.61325e-25	PLEKHA3	pleckstrin homology domain containing A3	subgroup one
ENSG00000147251	-7.07028	-6.36921	6.02428	127.077	2.54397e-28	2.97503e-25	DOCK11	dedicator of cytokinesis 11	subgroup one
ENSG00000163599	-6.14445	-6.4772	5.4773	116.882	4.1632e-26	3.65147e-23	CTLA4	cytotoxic T-lymphocyte associated protein 4	subgroup one
ENSG00000162601	-6.09215	-4.6158	7.09808	102.409	5.78278e-23	4.68183e-20	MYSM1	Myb like, SWIRM and MPN domains 1	subgroup one
ENSG00000165379	-5.16315	-7.88226	6.03156	101.521	9.01716e-23	6.32704e-20	LRFN5	leucine rich repeat and fibronectin type III domain containing 5	subgroup one
ENSG00000158987	-6.40939	-5.36523	6.41177	98.6753	3.7405e-22	2.18715e-19	RAPGEF6	Rap guanine nucleotide exchange factor 6	subgroup one
ENSG00000204406	-4.9351	-5.86096	8.02404	93.9924	3.88878e-21	1.86043e-18	MBD5	methyl-CpG binding domain protein 5	subgroup one
ENSG00000175857	-5.12965	-6.41195	5.4697	92.6303	7.68393e-21	3.23493e-18	GAPT	GRB2 binding adaptor protein, transmembrane	subgroup one
ENSG00000113851	-5.54081	-4.51264	7.58738	92.4481	8.41697e-21	3.29655e-18	CRBN	cereblon	subgroup one
ENSG00000182903	-5.89683	-5.56996	5.89522	92.4387	8.45672e-21	3.29655e-18	ZNF721	zinc finger protein 721	subgroup one
ENSG00000183742	-4.90715	-6.30867	7.11236	87.2271	1.1452e-19	3.88815e-17	MACC1	MET transcriptional regulator MACC1	subgroup one
ENSG00000186687	-4.77849	-5.35169	7.88718	85.7481	2.39902e-19	7.89054e-17	LYRM7	LYR motif containing 7	subgroup one
ENSG00000196912	-5.6166	-0.758601	7.68601	84.8059	3.84274e-19	1.2256e-16	ANKRD36B	ankyrin repeat domain 36B	subgroup one
ENSG00000160271	-5.68089	-1.69201	6.63892	84.3372	4.85738e-19	1.46068e-16	RALGDS	ral guanine nucleotide dissociation stimulator	subgroup one
ENSG00000015676	-5.18487	-4.3814	6.41756	83.7849	6.40232e-19	1.8212e-16	NUDCD3	NudC domain containing 3	subgroup one
ENSG00000165288	-5.39874	-6.008	6.71133	83.0267	9.35363e-19	2.52428e-16	BRWD3	bromodomain and WD repeat domain containing 3	subgroup one
ENSG00000146166	-5.97937	-2.48551	6.21569	82.1953	1.41749e-18	3.6388e-16	LGSN	lengsin, lens protein with glutamine synthetase domain	subgroup one
ENSG00000116350	-5.40753	-3.24402	7.20046	81.8076	1.72074e-18	4.20298e-16	SRSF4	serine and arginine rich splicing factor 4	subgroup one
ENSG00000128591	-4.20687	-6.27342	6.67953	77.8498	1.24492e-17	2.67403e-15	FLNC	filamin C	subgroup one
ENSG00000274070	-4.62558	-5.14405	6.70906	76.1258	2.94783e-17	5.74553e-15	CASTOR2	cytosolic arginine sensor for mTORC1 subunit 2	subgroup one
ENSG00000132911	-4.79915	-7.76862	5.04236	75.8571	3.37156e-17	6.33672e-15	NMUR2	neuromedin U receptor 2	subgroup one
ENSG00000147471	-4.41249	-5.73489	5.71047	74.1804	7.79688e-17	1.41487e-14	PLPBP	pyridoxal phosphate binding protein	subgroup one
ENSG00000120256	-3.9616	-7.17419	5.87686	73.3992	1.1523e-16	2.05559e-14	LRP11	LDL receptor related protein 11	subgroup one
ENSG00000113088	-4.65423	-6.8937	4.71541	72.0253	2.29031e-16	3.82627e-14	GZMK	granzyme K	subgroup one
ENSG00000182585	-4.81019	-4.22157	5.81515	69.014	1.03229e-15	1.69763e-13	EPGN	epithelial mitogen	subgroup one
ENSG00000089022	-4.3654	-4.44209	7.87276	68.6125	1.2618e-15	2.04314e-13	MAPKAPK5	MAPK activated protein kinase 5	subgroup one
ENSG00000047849	-4.69488	-3.50202	7.18717	68.2336	1.52496e-15	2.36032e-13	MAP4	microtubule associated protein 4	subgroup one
ENSG00000111275	-4.83731	-2.94911	8.63018	67.835	1.86129e-15	2.83915e-13	ALDH2	aldehyde dehydrogenase 2 family member	subgroup one
ENSG00000154380	-4.20003	-4.89787	8.25341	67.6823	2.00898e-15	2.92465e-13	ENAH	ENAH actin regulator	subgroup one
ENSG00000147650	-4.2641	-4.8459	8.15075	65.0357	7.54521e-15	9.45396e-13	LRP12	LDL receptor related protein 12	subgroup one
ENSG00000142449	-4.54009	-2.77204	7.26432	62.7473	2.36923e-14	2.62486e-12	FBN3	fibrillin 3	subgroup one
ENSG00000157110	-5.32166	-5.32853	6.14235	62.4349	2.7697e-14	2.98552e-12	RBPMS	RNA binding protein, mRNA processing factor	subgroup one
ENSG00000174705	-4.43544	-4.09987	5.88919	62.197	3.11959e-14	3.31654e-12	SH3PXD2B	SH3 and PX domains 2B	subgroup one
ENSG00000174233	-3.77997	-5.13959	6.92081	61.7443	3.91204e-14	4.07666e-12	ADCY6	adenylate cyclase 6	subgroup one
ENSG00000198722	-4.11106	-5.47453	6.79745	59.8512	1.00805e-13	9.64519e-12	UNC13B	unc-13 homolog B	subgroup one
ENSG00000198453	-3.73555	-5.69145	7.24955	58.6732	1.81665e-13	1.63576e-11	ZNF568	zinc finger protein 568	subgroup one
ENSG00000162607	-4.72723	-2.22554	5.37249	58.141	2.37053e-13	2.04507e-11	USP1	ubiquitin specific peptidase 1	subgroup one
ENSG00000179943	-4.30252	-4.53785	5.89316	57.8263	2.77446e-13	2.37408e-11	FIZ1	FLT3 interacting zinc finger 1	subgroup one
ENSG00000030304	-4.47857	-0.533383	6.08429	57.6523	3.02667e-13	2.56901e-11	MUSK	muscle associated receptor tyrosine kinase	subgroup one
ENSG00000261522	-4.43986	-5.39923	4.2203	57.6297	3.06097e-13	2.57734e-11			subgroup one
ENSG00000170100	-3.17462	-5.94672	7.2568	57.5492	3.18673e-13	2.66193e-11	ZNF778	zinc finger protein 778	subgroup one
ENSG00000112394	-3.60968	-5.16573	7.16515	56.7798	4.68202e-13	3.82002e-11	SLC16A10	solute carrier family 16 member 10	subgroup one
ENSG00000143434	-4.2444	-3.86439	6.45126	54.9644	1.16044e-12	8.7868e-11	SEMA6C	semaphorin 6C	subgroup one
ENSG00000197084	-5.40022	-2.96461	3.50157	54.5127	1.45451e-12	1.07868e-10	LCE1C	late cornified envelope 1C	subgroup one
ENSG00000164329	-4.42313	-1.35076	6.58444	54.5116	1.45533e-12	1.07868e-10	TENT2	terminal nucleotidyltransferase 2	subgroup one
ENSG00000176700	-4.78896	-3.55735	6.88235	54.489	1.47187e-12	1.08332e-10			subgroup one
ENSG00000173511	-4.64764	-2.70419	4.69483	54.2936	1.6229e-12	1.178e-10	VEGFB	vascular endothelial growth factor B	subgroup one
ENSG00000166436	-4.09154	-3.97584	7.26704	53.8161	2.06054e-12	1.45551e-10	TRIM66	tripartite motif containing 66	subgroup one
ENSG00000091831	-3.99899	-4.89875	6.89394	53.4336	2.49481e-12	1.72749e-10	ESR1	estrogen receptor 1	subgroup one
ENSG00000105829	-3.91005	-4.21308	7.27044	53.2966	2.67174e-12	1.81634e-10	BET1	Bet1 golgi vesicular membrane trafficking protein	subgroup one
ENSG00000060718	-4.27842	-5.2293	5.88923	53.2942	2.6749e-12	1.81634e-10	COL11A1	collagen type XI alpha 1 chain	subgroup one
ENSG00000197385	-3.30858	-7.18168	4.45112	53.0672	2.9965e-12	2.02168e-10	ZNF860	zinc finger protein 860	subgroup one
ENSG00000184203	-4.16852	-3.17709	5.81871	51.7562	5.77142e-12	3.77293e-10	PPP1R2	protein phosphatase 1 regulatory inhibitor subunit 2	subgroup one
ENSG00000105967	-3.6506	-4.54733	5.98467	51.6897	5.9665e-12	3.87638e-10	TFEC	transcription factor EC	subgroup one
ENSG00000184949	-4.38748	-2.29794	7.39114	51.5067	6.53826e-12	4.22179e-10	FAM227A	family with sequence similarity 227 member A	subgroup one
ENSG00000166275	-3.65453	-5.0993	5.29433	51.4581	6.69895e-12	4.28286e-10	BORCS7	BLOC-1 related complex subunit 7	subgroup one
ENSG00000279626	-5.59171	-0.701911	3.85691	51.2454	7.45063e-12	4.69568e-10	DUX4L28	double homeobox 4 like 28 (pseudogene)	subgroup one
ENSG00000162585	-4.13085	-2.66809	6.81046	51.1748	7.71864e-12	4.83564e-10	FAAP20	FA core complex associated protein 20	subgroup one
ENSG00000165476	-3.87658	-4.563	5.31109	50.8291	9.17489e-12	5.61429e-10	REEP3	receptor accessory protein 3	subgroup one
ENSG00000065328	-4.13461	-2.65718	6.55392	50.2176	1.2456e-11	7.36516e-10	MCM10	minichromosome maintenance 10 replication initiation factor	subgroup one
ENSG00000138376	-3.35561	-4.75257	6.44879	49.6098	1.68799e-11	9.65549e-10	BARD1	BRCA1 associated RING domain 1	subgroup one
ENSG00000161533	-3.42712	-4.68164	7.42076	49.2577	2.01294e-11	1.13904e-09	ACOX1	acyl-CoA oxidase 1	subgroup one
ENSG00000186868	-4.58646	-0.27503	5.51045	48.5914	2.80881e-11	1.53972e-09	MAPT	microtubule associated protein tau	subgroup one
ENSG00000111530	-3.62327	-4.8283	7.26931	48.0932	3.60328e-11	1.95487e-09	CAND1	cullin associated and neddylation dissociated 1	subgroup one
ENSG00000137449	-3.16502	-5.85667	6.08154	47.9552	3.86059e-11	2.06441e-09	CPEB2	cytoplasmic polyadenylation element binding protein 2	subgroup one
ENSG00000189108	-4.77329	-6.07147	4.17047	47.3413	5.2478e-11	2.68956e-09	IL1RAPL2	interleukin 1 receptor accessory protein like 2	subgroup one
ENSG00000132872	-3.44462	-6.48439	4.66942	47.3254	5.28968e-11	2.68956e-09	SYT4	synaptotagmin 4	subgroup one
ENSG00000163879	-4.5791	-2.43477	5.5787	47.2658	5.44944e-11	2.75747e-09	DNALI1	dynein axonemal light intermediate chain 1	subgroup one
ENSG00000102780	-3.69311	-4.11195	7.81626	46.5911	7.63622e-11	3.70374e-09	DGKH	diacylglycerol kinase eta	subgroup one
ENSG00000148019	-3.88113	-3.65058	7.11188	46.3902	8.44288e-11	4.05759e-09	CEP78	centrosomal protein 78	subgroup one
ENSG00000164080	-3.56351	-3.54796	7.27486	46.2877	8.88718e-11	4.242e-09	RAD54L2	RAD54 like 2	subgroup one
ENSG00000164309	-3.9417	-3.26913	5.97896	45.7697	1.15141e-10	5.31516e-09	CMYA5	cardiomyopathy associated 5	subgroup one
ENSG00000121406	-3.42583	-3.9803	6.73276	45.7035	1.19016e-10	5.42335e-09	ZNF549	zinc finger protein 549	subgroup one
ENSG00000127530	-3.81964	-3.75795	8.52017	45.7033	1.1903e-10	5.42335e-09	OR7C1	olfactory receptor family 7 subfamily C member 1	subgroup one
ENSG00000265241	-4.14103	-0.925619	6.35979	45.6668	1.21221e-10	5.49936e-09	RBM8A	RNA binding motif protein 8A	subgroup one
ENSG00000132613	-3.37427	-4.4311	5.64944	44.8897	1.78781e-10	7.93953e-09	MTSS2	MTSS I-BAR domain containing 2	subgroup one
ENSG00000155111	-4.03899	-4.37565	5.85553	44.7062	1.95959e-10	8.59363e-09	CDK19	cyclin dependent kinase 19	subgroup one
ENSG00000063245	-3.84991	-1.32168	8.37556	44.5326	2.13729e-10	9.2572e-09	EPN1	epsin 1	subgroup one
ENSG00000177082	-3.33806	-4.16771	7.107	44.3744	2.31328e-10	9.93767e-09	WDR73	WD repeat domain 73	subgroup one
ENSG00000102466	-4.13222	-4.35	6.0579	44.3195	2.37767e-10	1.01728e-08	FGF14	fibroblast growth factor 14	subgroup one
ENSG00000165650	-2.7285	-5.26619	6.77541	44.2219	2.4965e-10	1.0595e-08	PDZD8	PDZ domain containing 8	subgroup one
ENSG00000088387	-3.70305	-2.87925	7.30222	44.0128	2.77161e-10	1.17154e-08	DOCK9	dedicator of cytokinesis 9	subgroup one
ENSG00000111602	-3.90336	-1.54671	5.93149	43.6786	3.27574e-10	1.36273e-08	TIMELESS	timeless circadian regulator	subgroup one
ENSG00000260404	-1.6333	-6.86781	5.80977	43.4103	3.74597e-10	1.52225e-08			subgroup one
ENSG00000157827	-3.81716	-3.45189	6.52387	42.6387	5.50969e-10	2.1533e-08	FMNL2	formin like 2	subgroup one
ENSG00000154654	-3.23139	-4.16296	6.66196	42.5421	5.78239e-10	2.22115e-08	NCAM2	neural cell adhesion molecule 2	subgroup one
ENSG00000177663	-3.81694	-2.9924	6.97989	42.5108	5.87337e-10	2.2479e-08	IL17RA	interleukin 17 receptor A	subgroup one
ENSG00000151834	-3.41537	-3.49897	6.68478	42.3086	6.49839e-10	2.46027e-08	GABRA2	gamma-aminobutyric acid type A receptor subunit alpha2	subgroup one
ENSG00000102100	-3.42978	-5.5969	4.24301	42.1281	7.11203e-10	2.61728e-08	SLC35A2	solute carrier family 35 member A2	subgroup one
ENSG00000076356	-3.55408	-3.51295	7.62281	42.0876	7.25749e-10	2.6615e-08	PLXNA2	plexin A2	subgroup one
ENSG00000107815	-3.17355	-4.81458	5.81635	41.8148	8.31822e-10	3.00857e-08	TWNK	twinkle mtDNA helicase	subgroup one
ENSG00000224470	-4.05978	-1.90355	6.3277	40.9987	1.25098e-09	4.38886e-08	ATXN1L	ataxin 1 like	subgroup one
ENSG00000163817	-3.16978	-4.06183	7.31889	40.3162	1.75972e-09	6.01181e-08	SLC6A20	solute carrier family 6 member 20	subgroup one
ENSG00000122550	-3.43499	-3.69134	7.34961	40.2225	1.84414e-09	6.22101e-08	KLHL7	kelch like family member 7	subgroup one
ENSG00000120137	-3.62321	-2.68104	7.5137	40.1871	1.87711e-09	6.31201e-08	PANK3	pantothenate kinase 3	subgroup one
ENSG00000165757	-3.61548	-3.02209	6.84087	39.8526	2.21884e-09	7.36697e-08	JCAD	junctional cadherin 5 associated	subgroup one
ENSG00000116120	-3.44361	-3.53815	5.82182	39.794	2.28474e-09	7.53822e-08	FARSB	phenylalanyl-tRNA synthetase subunit beta	subgroup one
ENSG00000154222	-2.63392	-4.8111	6.84739	39.5805	2.54219e-09	8.33539e-08	CC2D1B	coiled-coil and C2 domain containing 1B	subgroup one
ENSG00000102081	-3.16884	-3.5627	8.78478	39.5555	2.57417e-09	8.41401e-08	FMR1	fragile X messenger ribonucleoprotein 1	subgroup one
ENSG00000100596	-3.22638	-3.51114	6.84578	39.4862	2.66487e-09	8.6567e-08	SPTLC2	serine palmitoyltransferase long chain base subunit 2	subgroup one
ENSG00000175455	-2.81688	-4.81138	7.09282	39.0193	3.36556e-09	1.07341e-07	CCDC14	coiled-coil domain containing 14	subgroup one
ENSG00000234545	-3.81797	-4.13123	6.19207	38.8802	3.60813e-09	1.14041e-07	FAM133B	family with sequence similarity 133 member B	subgroup one
ENSG00000145715	-3.94839	-2.10121	5.31966	38.6399	4.0687e-09	1.2595e-07	RASA1	RAS p21 protein activator 1	subgroup one
ENSG00000013561	-3.41716	-3.94626	6.40845	38.5748	4.20319e-09	1.29732e-07	RNF14	ring finger protein 14	subgroup one
ENSG00000001630	-3.52343	-4.44614	5.26208	37.8119	6.15518e-09	1.84044e-07	CYP51A1	cytochrome P450 family 51 subfamily A member 1	subgroup one
ENSG00000169247	-3.08618	-3.34729	8.12247	37.4304	7.44887e-09	2.17776e-07	SH3TC2	SH3 domain and tetratricopeptide repeats 2	subgroup one
ENSG00000177414	-3.80647	-4.08058	4.0165	37.2979	7.95903e-09	2.30768e-07	UBE2U	ubiquitin conjugating enzyme E2 U	subgroup one
ENSG00000198700	-3.28471	-2.77899	7.32478	37.0974	8.79826e-09	2.52321e-07	IPO9	importin 9	subgroup one
ENSG00000282458	-3.58008	-1.78235	8.05976	36.4383	1.2233e-08	3.36294e-07	WASH5P	WASP family homolog 5, pseudogene	subgroup one
ENSG00000145623	-3.04142	-4.25039	5.65012	35.9795	1.53871e-08	4.18493e-07	OSMR	oncostatin M receptor	subgroup one
ENSG00000118058	-3.04274	-3.54627	8.60882	35.7199	1.75199e-08	4.65648e-07	KMT2A	lysine methyltransferase 2A	subgroup one
ENSG00000135905	-3.22484	-2.9781	6.54521	35.5811	1.87787e-08	4.94116e-07	DOCK10	dedicator of cytokinesis 10	subgroup one
ENSG00000144229	-3.70365	-2.29059	6.1795	35.4085	2.04714e-08	5.34643e-07	THSD7B	thrombospondin type 1 domain containing 7B	subgroup one
ENSG00000162944	-3.3869	-3.0606	6.82735	35.3562	2.10131e-08	5.45895e-07	RFTN2	raftlin family member 2	subgroup one
ENSG00000090905	-3.25901	-3.75367	6.44673	35.352	2.10578e-08	5.45895e-07	TNRC6A	trinucleotide repeat containing adaptor 6A	subgroup one
ENSG00000163106	-2.92448	-7.85894	3.89156	35.1218	2.36267e-08	6.0357e-07	HPGDS	hematopoietic prostaglandin D synthase	subgroup one
ENSG00000241935	-3.77353	-3.43753	5.96755	35.1108	2.37566e-08	6.05419e-07	HOGA1	4-hydroxy-2-oxoglutarate aldolase 1	subgroup one
ENSG00000121741	-3.59615	-2.14793	6.76693	34.6423	3.00277e-08	7.50692e-07	ZMYM2	zinc finger MYM-type containing 2	subgroup one
ENSG00000013523	-3.35646	-2.08419	6.31174	34.4235	3.34992e-08	8.27651e-07	ANGEL1	angel homolog 1	subgroup one
ENSG00000143442	-2.62696	-4.46692	7.74475	34.2545	3.64535e-08	8.98532e-07	POGZ	pogo transposable element derived with ZNF domain	subgroup one
ENSG00000139767	-2.95387	-3.19891	7.47114	34.1533	3.8344e-08	9.40723e-07	SRRM4	serine/arginine repetitive matrix 4	subgroup one
ENSG00000025423	-3.52356	-4.09988	4.10087	34.1463	3.84793e-08	9.41847e-07	HSD17B6	hydroxysteroid 17-beta dehydrogenase 6	subgroup one
ENSG00000146476	-2.90138	-4.7237	4.56666	33.9814	4.17867e-08	1.01572e-06	ARMT1	acidic residue methyltransferase 1	subgroup one
ENSG00000083857	-3.62561	-1.66471	7.05081	33.9729	4.19636e-08	1.01767e-06	FAT1	FAT atypical cadherin 1	subgroup one
ENSG00000139351	-3.15156	-3.61624	6.2309	33.8806	4.39458e-08	1.056e-06	SYCP3	synaptonemal complex protein 3	subgroup one
ENSG00000183111	-3.2152	-3.18869	5.48766	33.8612	4.43737e-08	1.06144e-06	ARHGEF37	Rho guanine nucleotide exchange factor 37	subgroup one
ENSG00000167702	-3.60267	-2.18414	4.80255	33.7668	4.65193e-08	1.10773e-06	KIFC2	kinesin family member C2	subgroup one
ENSG00000108389	-2.87376	-3.53473	6.39586	33.3509	5.7272e-08	1.33656e-06	MTMR4	myotubularin related protein 4	subgroup one
ENSG00000113966	-3.42742	-2.41964	4.96809	33.1959	6.18877e-08	1.42819e-06	ARL6	ADP ribosylation factor like GTPase 6	subgroup one
ENSG00000070748	-3.17767	-4.00815	5.54653	32.9976	6.83387e-08	1.54681e-06	CHAT	choline O-acetyltransferase	subgroup one
ENSG00000188175	-3.58294	-2.55902	4.31184	32.8665	7.29689e-08	1.63994e-06	HEPACAM2	HEPACAM family member 2	subgroup one
ENSG00000100056	-4.07194	-3.1171	5.92614	32.8348	7.41326e-08	1.6601e-06	ESS2	ess-2 splicing factor homolog	subgroup one
ENSG00000155495	-3.02956	-4.65198	4.49326	32.7769	7.63107e-08	1.70163e-06	MAGEC1	MAGE family member C1	subgroup one
ENSG00000258315	-4.04633	-0.574611	4.12005	32.7222	7.8425e-08	1.7414e-06	C17orf49	chromosome 17 open reading frame 49	subgroup one
ENSG00000116117	-3.30543	-1.49133	6.10917	32.5085	8.72703e-08	1.91358e-06	PARD3B	par-3 family cell polarity regulator beta	subgroup one
ENSG00000166450	-3.46771	-1.46901	6.83825	32.3525	9.43491e-08	2.06022e-06	PRTG	protogenin	subgroup one
ENSG00000065413	-3.32055	-0.628249	6.4165	32.1924	1.02213e-07	2.21356e-06	ANKRD44	ankyrin repeat domain 44	subgroup one
ENSG00000129680	-2.91178	-3.38706	6.2393	32.0837	1.07923e-07	2.31965e-06	MAP7D3	MAP7 domain containing 3	subgroup one
ENSG00000145451	-3.00334	-3.93772	6.58417	31.9548	1.15107e-07	2.45244e-06	GLRA3	glycine receptor alpha 3	subgroup one
ENSG00000082175	-3.37859	-2.37912	6.07422	31.799	1.2443e-07	2.64038e-06	PGR	progesterone receptor	subgroup one
ENSG00000236438	-2.57493	-4.01977	6.58945	31.7591	1.26942e-07	2.67748e-06			subgroup one
ENSG00000112902	-3.36653	-2.71639	6.82157	31.7144	1.29807e-07	2.72698e-06	SEMA5A	semaphorin 5A	subgroup one
ENSG00000107829	-3.02604	-3.0565	5.80451	31.6462	1.34314e-07	2.80487e-06	FBXW4	F-box and WD repeat domain containing 4	subgroup one
ENSG00000124224	-3.62668	-2.76455	5.72839	31.5709	1.39464e-07	2.89518e-06			subgroup one
ENSG00000169855	-1.89038	-5.15997	6.22826	31.5629	1.40026e-07	2.90112e-06	ROBO1	roundabout guidance receptor 1	subgroup one
ENSG00000119820	-2.44403	-3.95978	8.46358	31.5345	1.42027e-07	2.9368e-06	YIPF4	Yip1 domain family member 4	subgroup one
ENSG00000185304	-3.96508	-1.63164	5.80146	31.2186	1.66332e-07	3.36016e-06	RGPD2	RANBP2 like and GRIP domain containing 2	subgroup one
ENSG00000101680	-2.98778	-4.07538	6.94651	31.1383	1.73143e-07	3.46451e-06	LAMA1	laminin subunit alpha 1	subgroup one
ENSG00000203805	-2.52605	-4.25435	5.68323	31.0598	1.80075e-07	3.58277e-06	PLPP4	phospholipid phosphatase 4	subgroup one
ENSG00000163406	-2.30315	-4.56495	6.36022	30.8874	1.96287e-07	3.86152e-06	SLC15A2	solute carrier family 15 member 2	subgroup one
ENSG00000198739	-1.79402	-4.99064	5.87717	30.8601	1.98979e-07	3.89992e-06	LRRTM3	leucine rich repeat transmembrane neuronal 3	subgroup one
ENSG00000196712	-2.96859	-3.1282	7.57332	30.7003	2.15532e-07	4.18749e-06	NF1	neurofibromin 1	subgroup one
ENSG00000170113	-2.48911	-4.68964	6.23614	30.4422	2.45225e-07	4.69271e-06	NIPA1	NIPA magnesium transporter 1	subgroup one
ENSG00000183666	-2.94313	-3.70866	6.11157	30.2386	2.715e-07	5.158e-06			subgroup one
ENSG00000136237	-3.04341	-3.73413	6.16144	30.0162	3.03442e-07	5.69291e-06	RAPGEF5	Rap guanine nucleotide exchange factor 5	subgroup one
ENSG00000042980	-2.36581	-4.2203	7.22654	29.7051	3.54501e-07	6.53437e-06	ADAM28	ADAM metallopeptidase domain 28	subgroup one
ENSG00000010319	-3.60651	-2.32782	5.63994	29.6433	3.65633e-07	6.70434e-06	SEMA3G	semaphorin 3G	subgroup one
ENSG00000137574	-2.84912	-3.14669	5.8289	29.5998	3.73663e-07	6.83966e-06	TGS1	trimethylguanosine synthase 1	subgroup one
ENSG00000145907	-2.70241	-3.60232	8.0178	29.5678	3.797e-07	6.91408e-06	G3BP1	G3BP stress granule assembly factor 1	subgroup one
ENSG00000181982	-3.2666	-1.83308	6.28068	29.5136	3.90127e-07	7.05513e-06	CCDC149	coiled-coil domain containing 149	subgroup one
ENSG00000188897	-3.10496	-1.23083	6.96758	29.5068	3.91444e-07	7.06681e-06	LOC400499	putative uncharacterized protein LOC400499	subgroup one
ENSG00000066422	-2.85116	-3.73572	6.75968	29.3283	4.27999e-07	7.63506e-06	ZBTB11	zinc finger and BTB domain containing 11	subgroup one
ENSG00000213066	-2.42388	-3.574	8.51843	29.0928	4.81489e-07	8.48857e-06	CEP43	centrosomal protein 43	subgroup one
ENSG00000263142	-3.76542	0.530752	4.45168	28.7842	5.61802e-07	9.78967e-06	LRRC37A17P	leucine rich repeat containing 37 member A17, pseudogene	subgroup one
ENSG00000118200	-3.22569	-1.70892	5.31149	28.713	5.82164e-07	1.01226e-05	CAMSAP2	calmodulin regulated spectrin associated protein family member 2	subgroup one
ENSG00000177565	-2.53746	-3.35559	7.34515	28.7107	5.82829e-07	1.01226e-05	TBL1XR1	TBL1X/Y related 1	subgroup one
ENSG00000204611	-2.50981	-3.80767	6.4667	28.6339	6.05652e-07	1.05016e-05	ZNF616	zinc finger protein 616	subgroup one
ENSG00000164284	-2.76247	-4.23163	5.65286	28.5544	6.30214e-07	1.08916e-05	GRPEL2	GrpE like 2, mitochondrial	subgroup one
ENSG00000206561	-3.00525	-3.66142	6.93713	28.5205	6.4098e-07	1.10414e-05	COLQ	collagen like tail subunit of asymmetric acetylcholinesterase	subgroup one
ENSG00000151023	-3.35941	-1.18799	4.43475	28.469	6.57711e-07	1.12559e-05	ENKUR	enkurin, TRPC channel interacting protein	subgroup one
ENSG00000065613	-2.93571	-3.94816	6.46852	28.3873	6.85128e-07	1.16872e-05	SLK	STE20 like kinase	subgroup one
ENSG00000145331	-2.57884	-4.02197	4.5959	28.3084	7.12708e-07	1.20793e-05	TRMT10A	tRNA methyltransferase 10A	subgroup one
ENSG00000077549	-2.95897	-0.115896	7.49027	28.2841	7.21431e-07	1.21879e-05	CAPZB	capping actin protein of muscle Z-line subunit beta	subgroup one
ENSG00000189308	-3.25483	-0.749722	6.11951	28.2266	7.42462e-07	1.25031e-05	LIN54	lin-54 DREAM MuvB core complex component	subgroup one
ENSG00000143147	-2.88064	0.0216551	6.10425	28.2134	7.47359e-07	1.25654e-05	GPR161	G protein-coupled receptor 161	subgroup one
ENSG00000227268	-2.74308	-2.76359	8.7406	28.0791	7.99281e-07	1.33319e-05	KLLN	killin, p53 regulated DNA replication inhibitor	subgroup one
ENSG00000123094	-3.10719	-2.53169	6.40022	27.8711	8.86896e-07	1.4654e-05	RASSF8	Ras association domain family member 8	subgroup one
ENSG00000129566	-2.60586	-3.30518	6.7238	27.776	9.30082e-07	1.53194e-05	TEP1	telomerase associated protein 1	subgroup one
ENSG00000166225	-3.18568	-2.44459	5.52607	27.6701	9.80632e-07	1.60018e-05	FRS2	fibroblast growth factor receptor substrate 2	subgroup one
ENSG00000215915	-2.98117	-3.36689	6.62965	27.6593	9.85947e-07	1.60388e-05	ATAD3C	ATPase family AAA domain containing 3C	subgroup one
ENSG00000110090	-2.92418	-1.98928	6.93468	27.6363	9.97364e-07	1.61995e-05	CPT1A	carnitine palmitoyltransferase 1A	subgroup one
ENSG00000166508	-3.51685	-1.43601	5.26917	27.5267	1.05353e-06	1.68261e-05	MCM7	minichromosome maintenance complex component 7	subgroup one
ENSG00000214198	-3.06921	-2.66254	5.19113	27.5144	1.06005e-06	1.69046e-05	TTC41P	tetratricopeptide repeat domain 41, pseudogene	subgroup one
ENSG00000100206	-2.96331	-0.156423	5.74811	27.4906	1.07272e-06	1.70799e-05	DMC1	DNA meiotic recombinase 1	subgroup one
ENSG00000173578	-2.19949	-5.18322	6.22482	27.4617	1.08836e-06	1.72516e-05	XCR1	X-C motif chemokine receptor 1	subgroup one
ENSG00000095002	-3.3126	-1.99644	6.77598	27.3832	1.13191e-06	1.78879e-05	MSH2	mutS homolog 2	subgroup one
ENSG00000127995	-3.5688	-2.02807	5.45548	27.0679	1.32519e-06	2.0451e-05	CASD1	CAS1 domain containing 1	subgroup one
ENSG00000058262	-2.13009	-4.70942	5.11984	27.0086	1.36507e-06	2.09437e-05	SEC61A1	SEC61 translocon subunit alpha 1	subgroup one
ENSG00000196867	-2.97057	0.0618369	5.62883	26.8979	1.44278e-06	2.20076e-05	ZFP28	ZFP28 zinc finger protein	subgroup one
ENSG00000090889	-2.95249	-2.6981	5.16994	26.8276	1.49437e-06	2.27286e-05	KIF4A	kinesin family member 4A	subgroup one
ENSG00000205678	-3.47392	-1.23973	5.79641	26.7603	1.54554e-06	2.32715e-05	TECRL	trans-2,3-enoyl-CoA reductase like	subgroup one
ENSG00000197982	-3.30058	-2.17496	4.06849	26.7554	1.5493e-06	2.32948e-05	C1orf122	chromosome 1 open reading frame 122	subgroup one
ENSG00000156313	-2.79778	-2.77379	5.67549	26.7085	1.58611e-06	2.38142e-05	RPGR	retinitis pigmentosa GTPase regulator	subgroup one
ENSG00000101745	-2.65291	0.204629	7.72958	26.5841	1.68789e-06	2.51987e-05	ANKRD12	ankyrin repeat domain 12	subgroup one
ENSG00000091409	-2.27981	-4.46272	5.3947	26.1939	2.05148e-06	2.97818e-05	ITGA6	integrin subunit alpha 6	subgroup one
ENSG00000143776	-3.06154	-0.931908	6.6343	25.9881	2.27379e-06	3.26935e-05	CDC42BPA	CDC42 binding protein kinase alpha	subgroup one
ENSG00000116161	-2.9041	-1.87513	5.58637	25.9454	2.32285e-06	3.31944e-05	CACYBP	calcyclin binding protein	subgroup one
ENSG00000110046	-2.85482	-1.96943	6.51077	25.9441	2.32439e-06	3.31944e-05	ATG2A	autophagy related 2A	subgroup one
ENSG00000169184	-2.19886	1.00495	5.4285	25.8772	2.40342e-06	3.423e-05	MN1	MN1 proto-oncogene, transcriptional regulator	subgroup one
ENSG00000244681	-2.26148	-3.84454	7.4469	25.8301	2.46075e-06	3.49048e-05	MTHFD2P1	methylenetetrahydrofolate dehydrogenase (NADP+ dependent) 2, methenyltetrahydrofolate cyclohydrolase pseudogene 1	subgroup one
ENSG00000257943	-2.36085	-4.12805	5.05765	25.8112	2.48407e-06	3.50938e-05			subgroup one
ENSG00000101246	-3.10947	-3.02549	6.22575	25.5605	2.8159e-06	3.94638e-05	ARFRP1	ADP ribosylation factor related protein 1	subgroup one
ENSG00000127311	-2.29272	-4.10035	4.92253	25.5273	2.86297e-06	3.9788e-05	HELB	DNA helicase B	subgroup one
ENSG00000111615	-2.85738	-1.43686	6.78289	25.5255	2.86553e-06	3.9788e-05	KRR1	KRR1 small subunit processome component homolog	subgroup one
ENSG00000123600	-2.71006	-2.57905	7.49763	25.513	2.88352e-06	3.9933e-05	METTL8	methyltransferase 8, methylcytidine	subgroup one
ENSG00000224869	-3.69357	-1.79647	3.30546	25.3565	3.11817e-06	4.29565e-05			subgroup one
ENSG00000136280	-3.06171	-2.13944	5.95612	25.2279	3.32524e-06	4.54521e-05	CCM2	CCM2 scaffold protein	subgroup one
ENSG00000023734	-2.94642	-3.31846	4.24263	25.1721	3.41935e-06	4.66174e-05	STRAP	serine/threonine kinase receptor associated protein	subgroup one
ENSG00000226807	-2.43679	-3.96181	4.98085	25.1323	3.48818e-06	4.74943e-05	MROH5	maestro heat like repeat family member 5 (gene/pseudogene)	subgroup one
ENSG00000165168	-3.25246	-2.83431	4.60334	25.0978	3.54879e-06	4.82571e-05	CYBB	cytochrome b-245 beta chain	subgroup one
ENSG00000184271	-3.01663	-2.37409	6.38336	25.0486	3.63711e-06	4.93128e-05	POU6F1	POU class 6 homeobox 1	subgroup one
ENSG00000118690	-3.28896	-3.45392	5.54862	25.0468	3.64048e-06	4.93128e-05	ARMC2	armadillo repeat containing 2	subgroup one
ENSG00000104361	-2.15269	-3.61931	6.02856	25.0332	3.66536e-06	4.95223e-05	NIPAL2	NIPA like domain containing 2	subgroup one
ENSG00000205277	-1.53714	-4.66912	7.5228	24.981	3.76218e-06	5.04419e-05	MUC12	mucin 12, cell surface associated	subgroup one
ENSG00000141385	-2.92922	-1.54757	5.66619	24.8861	3.94499e-06	5.26249e-05	AFG3L2	AFG3 like matrix AAA peptidase subunit 2	subgroup one
ENSG00000101544	-2.03944	-3.71811	5.87416	24.8613	3.99432e-06	5.3148e-05	ADNP2	ADNP homeobox 2	subgroup one
ENSG00000125482	-3.02248	-2.24924	4.99288	24.7978	4.12304e-06	5.45849e-05	TTF1	transcription termination factor 1	subgroup one
ENSG00000169895	-2.39932	-3.03291	7.4788	24.7289	4.26764e-06	5.61461e-05	SYAP1	synapse associated protein 1	subgroup one
ENSG00000079432	-2.85247	-1.66082	6.41147	24.6994	4.3311e-06	5.69099e-05	CIC	capicua transcriptional repressor	subgroup one
ENSG00000196090	-1.40819	-4.46731	6.82328	24.656	4.42598e-06	5.79396e-05	PTPRT	protein tyrosine phosphatase receptor type T	subgroup one
ENSG00000283703	-3.29545	-3.83615	4.93742	24.6437	4.45326e-06	5.82243e-05	VSIG10L2	V-set and immunoglobulin domain containing 10 like 2	subgroup one
ENSG00000164197	-3.39193	-2.66897	5.47716	24.6185	4.50975e-06	5.88167e-05	RNF180	ring finger protein 180	subgroup one
ENSG00000173821	-2.69353	-2.24304	9.13581	24.6036	4.54354e-06	5.89684e-05	RNF213	ring finger protein 213	subgroup one
ENSG00000197496	-2.48055	-3.36091	5.75546	24.5518	4.66285e-06	6.03833e-05	SLC2A10	solute carrier family 2 member 10	subgroup one
ENSG00000183092	-2.67886	-3.03975	6.95699	24.5333	4.70601e-06	6.08486e-05	BEGAIN	brain enriched guanylate kinase associated	subgroup one
ENSG00000149476	-2.82847	-1.59834	6.38045	24.4949	4.79742e-06	6.18028e-05	TKFC	triokinase and FMN cyclase	subgroup one
ENSG00000127957	-3.80998	-4.91469	4.05627	24.4721	4.8523e-06	6.23571e-05			subgroup one
ENSG00000144369	-2.30898	-4.53127	5.12835	24.4448	4.91903e-06	6.31375e-05	FAM171B	family with sequence similarity 171 member B	subgroup one
ENSG00000154310	-2.61451	-2.62484	6.03046	24.4341	4.94541e-06	6.33989e-05	TNIK	TRAF2 and NCK interacting kinase	subgroup one
ENSG00000162836	-2.43476	-2.96209	6.74748	24.4046	5.01898e-06	6.42637e-05	ACP6	acid phosphatase 6, lysophosphatidic	subgroup one
ENSG00000095574	-2.14453	-3.96504	5.3764	24.3268	5.21808e-06	6.64091e-05	IKZF5	IKAROS family zinc finger 5	subgroup one
ENSG00000102471	-2.77596	-3.0149	5.34565	24.2907	5.31297e-06	6.7535e-05	NDFIP2	Nedd4 family interacting protein 2	subgroup one
ENSG00000122958	-2.41096	-3.3638	5.76826	24.2633	5.3864e-06	6.83713e-05	VPS26A	VPS26 retromer complex component A	subgroup one
ENSG00000138380	-2.82997	-0.976195	6.33043	24.2001	5.55931e-06	7.0158e-05	CARF	calcium responsive transcription factor	subgroup one
ENSG00000181991	-2.57581	-3.52209	6.25987	24.1893	5.58929e-06	7.04518e-05	MRPS11	mitochondrial ribosomal protein S11	subgroup one
ENSG00000134504	-2.93206	-1.70224	6.264	23.9713	6.23305e-06	7.74532e-05	KCTD1	potassium channel tetramerization domain containing 1	subgroup one
ENSG00000129990	-2.0475	-3.80875	6.36273	23.8646	6.57453e-06	8.11218e-05	SYT5	synaptotagmin 5	subgroup one
ENSG00000184402	-2.68183	-2.45297	5.87467	23.8425	6.64759e-06	8.18314e-05	SS18L1	SS18L1 subunit of BAF chromatin remodeling complex	subgroup one
ENSG00000198482	-2.82198	-2.15306	5.72033	23.7828	6.84905e-06	8.36268e-05	ZNF808	zinc finger protein 808	subgroup one
ENSG00000146648	-2.90856	-1.47265	6.77395	23.7744	6.87802e-06	8.38831e-05	EGFR	epidermal growth factor receptor	subgroup one
ENSG00000179399	-2.63114	-3.81734	4.38829	23.7321	7.0248e-06	8.51798e-05	GPC5	glypican 5	subgroup one
ENSG00000114999	-2.43967	-2.7553	8.67636	23.709	7.10668e-06	8.57773e-05	TTL	tubulin tyrosine ligase	subgroup one
ENSG00000196569	-1.49543	-4.23148	7.24841	23.6769	7.22137e-06	8.70618e-05	LAMA2	laminin subunit alpha 2	subgroup one
ENSG00000117245	-1.61563	-4.53234	5.50026	23.6328	7.38231e-06	8.86973e-05	KIF17	kinesin family member 17	subgroup one
ENSG00000169760	-3.18568	-2.56699	5.9506	23.5945	7.52529e-06	9.01066e-05	NLGN1	neuroligin 1	subgroup one
ENSG00000180257	-2.1294	-4.89288	4.68338	23.5332	7.75943e-06	9.26992e-05	ZNF816	zinc finger protein 816	subgroup one
ENSG00000106804	-2.02732	-4.29181	6.05022	23.517	7.82236e-06	9.32394e-05	C5	complement C5	subgroup one
ENSG00000196663	-2.53897	-2.64192	7.09227	23.348	8.51223e-06	0.000100326	TECPR2	tectonin beta-propeller repeat containing 2	subgroup one
ENSG00000112200	-2.45051	-2.86868	7.27865	23.306	8.69312e-06	0.000102343	ZNF451	zinc finger protein 451	subgroup one
ENSG00000175105	-2.18953	-4.26459	5.45795	23.2645	8.87523e-06	0.000104254	ZNF654	zinc finger protein 654	subgroup one
ENSG00000075826	-2.45865	-3.03058	5.79528	23.2584	8.90235e-06	0.000104415	SEC31B	SEC31 homolog B, COPII coat complex component	subgroup one
ENSG00000119684	-2.71396	-2.25096	5.83143	23.2399	8.98505e-06	0.000105192	MLH3	mutL homolog 3	subgroup one
ENSG00000106948	-2.59192	-2.81453	7.60123	23.1866	9.22783e-06	0.000107675	AKNA	AT-hook transcription factor	subgroup one
ENSG00000112319	-2.3838	-3.24083	6.36401	23.1549	9.37525e-06	0.000109033	EYA4	EYA transcriptional coactivator and phosphatase 4	subgroup one
ENSG00000044459	-2.6598	-2.49777	6.02973	23.1355	9.46653e-06	0.000109973	CNTLN	centlein	subgroup one
ENSG00000176294	-2.62807	-2.62205	5.50893	23.0708	9.77788e-06	0.000112906	OR4N2	olfactory receptor family 4 subfamily N member 2	subgroup one
ENSG00000130741	-2.61434	-3.3997	6.21374	23.0068	1.00959e-05	0.000115877	EIF2S3	eukaryotic translation initiation factor 2 subunit gamma	subgroup one
ENSG00000137877	-2.20741	-3.34305	6.56806	22.9265	1.05096e-05	0.000119971	SPTBN5	spectrin beta, non-erythrocytic 5	subgroup one
ENSG00000110717	-3.29006	-1.60044	6.14121	22.8518	1.0909e-05	0.000123725	NDUFS8	NADH:ubiquinone oxidoreductase core subunit S8	subgroup one
ENSG00000133863	-2.90552	-0.286278	6.08615	22.7907	1.12476e-05	0.000126882	TEX15	testis expressed 15, meiosis and synapsis associated	subgroup one
ENSG00000204740	-2.23277	-3.41789	6.09054	22.7784	1.13169e-05	0.000127391	MALRD1	MAM and LDL receptor class A domain containing 1	subgroup one
ENSG00000144228	-2.52515	0.194539	5.47798	22.7019	1.17581e-05	0.000131653	SPOPL	speckle type BTB/POZ protein like	subgroup one
ENSG00000188385	-2.66035	-3.18944	6.21531	22.6936	1.18069e-05	0.000132059	JAKMIP3	Janus kinase and microtubule interacting protein 3	subgroup one
ENSG00000198440	-2.90149	-2.54814	6.72303	22.6398	1.21289e-05	0.000135229	ZNF583	zinc finger protein 583	subgroup one
ENSG00000118263	-2.22476	-3.45781	6.36305	22.5771	1.25151e-05	0.000138605	KLF7	KLF transcription factor 7	subgroup one
ENSG00000157399	-3.04881	-2.57166	5.76113	22.5693	1.25641e-05	0.000138905	ARSL	arylsulfatase L	subgroup one
ENSG00000115109	-0.57695	-4.67947	6.09793	22.5072	1.29607e-05	0.000142392	EPB41L5	erythrocyte membrane protein band 4.1 like 5	subgroup one
ENSG00000102893	-2.02936	-3.58958	6.68206	22.4069	1.3627e-05	0.000148935	PHKB	phosphorylase kinase regulatory subunit beta	subgroup one
ENSG00000135298	-2.06807	-4.35329	5.46509	22.3662	1.39073e-05	0.000151683	ADGRB3	adhesion G protein-coupled receptor B3	subgroup one
ENSG00000143486	-2.52825	0.129032	6.37224	22.3016	1.4364e-05	0.000155216	EIF2D	eukaryotic translation initiation factor 2D	subgroup one
ENSG00000154479	-2.86315	-3.68942	4.52763	22.2685	1.46038e-05	0.0001573	CFAP210	cilia and flagella associated protein 210	subgroup one
ENSG00000164506	-2.71664	-2.0574	5.91861	22.265	1.46288e-05	0.0001573	STXBP5	syntaxin binding protein 5	subgroup one
ENSG00000178974	-2.71184	-3.13598	5.16861	22.2461	1.47678e-05	0.000158442	FBXO34	F-box protein 34	subgroup one
ENSG00000204104	-2.81993	-0.334459	5.70073	22.2316	1.48757e-05	0.000159437	TRAF3IP1	TRAF3 interacting protein 1	subgroup one
ENSG00000170522	-2.37578	-3.15007	6.35862	22.1248	1.56912e-05	0.000166987	ELOVL6	ELOVL fatty acid elongase 6	subgroup one
ENSG00000178075	-2.5865	-2.98757	5.64575	22.1068	1.5833e-05	0.000168325	GRAMD1C	GRAM domain containing 1C	subgroup one
ENSG00000140950	-2.6434	-2.30033	6.55317	22.0885	1.5979e-05	0.000169536	MEAK7	MTOR associated protein, eak-7 homolog	subgroup one
ENSG00000164308	-2.79214	-3.70343	6.05872	22.08	1.60472e-05	0.000169916	ERAP2	endoplasmic reticulum aminopeptidase 2	subgroup one
ENSG00000283434	-0.656559	-5.83382	4.25351	22.0643	1.61731e-05	0.000171078	CSNKA2IP	casein kinase 2 subunit alpha' interacting protein	subgroup one
ENSG00000138867	-2.76106	-3.21767	6.11197	22.0142	1.65838e-05	0.000174719	GUCD1	guanylyl cyclase domain containing 1	subgroup one
ENSG00000148408	-2.73666	-2.36136	6.02671	21.923	1.73574e-05	0.000181959	CACNA1B	calcium voltage-gated channel subunit alpha1 B	subgroup one
ENSG00000187151	-2.86128	-4.1802	3.82462	21.9181	1.74e-05	0.000182224	ANGPTL5	angiopoietin like 5	subgroup one
ENSG00000135241	-3.13969	-1.19969	5.48198	21.8663	1.78561e-05	0.000186443	PNPLA8	patatin like phospholipase domain containing 8	subgroup one
ENSG00000187720	-1.26775	-4.46651	6.99042	21.8133	1.83355e-05	0.000190504	THSD4	thrombospondin type 1 domain containing 4	subgroup one
ENSG00000106993	-2.75126	-2.73296	4.73872	21.8007	1.8452e-05	0.000191526	CDC37L1	cell division cycle 37 like 1, HSP90 cochaperone	subgroup one
ENSG00000109832	-2.51145	-2.4217	6.53667	21.7678	1.87575e-05	0.000194108	DDX25	DEAD-box helicase 25	subgroup one
ENSG00000136937	-2.70571	-2.65862	6.85623	21.544	2.09791e-05	0.000213751	NCBP1	nuclear cap binding protein subunit 1	subgroup one
ENSG00000169967	-2.79664	-1.21609	6.04832	21.4938	2.15125e-05	0.000218762	MAP3K2	mitogen-activated protein kinase kinase kinase 2	subgroup one
ENSG00000107758	-3.07544	-2.86085	5.06843	21.4533	2.19521e-05	0.000222802	PPP3CB	protein phosphatase 3 catalytic subunit beta	subgroup one
ENSG00000167654	-3.06775	-1.88077	6.49257	21.4472	2.20189e-05	0.000223265	ATCAY	ATCAY kinesin light chain interacting caytaxin	subgroup one
ENSG00000111224	-2.5899	-3.08709	6.29908	21.3883	2.26771e-05	0.000229276	PARP11	poly(ADP-ribose) polymerase family member 11	subgroup one
ENSG00000115318	-3.14544	-3.7913	5.32391	21.3627	2.2969e-05	0.000231338	LOXL3	lysyl oxidase like 3	subgroup one
ENSG00000113262	-2.99649	-3.20861	6.33721	21.3207	2.34564e-05	0.000235135	GRM6	glutamate metabotropic receptor 6	subgroup one
ENSG00000198060	-0.142487	-4.61444	5.54459	21.2031	2.48777e-05	0.000247484	MARCHF5	membrane associated ring-CH-type finger 5	subgroup one
ENSG00000180011	-2.30287	-4.00013	6.39697	21.1135	2.60179e-05	0.000257273	PTGR3	prostaglandin reductase 3	subgroup one
ENSG00000116954	-2.55768	-2.44406	5.79269	21.1084	2.6084e-05	0.000257536	RRAGC	Ras related GTP binding C	subgroup one
ENSG00000173705	-2.88785	-1.53811	4.91856	21.0136	2.73496e-05	0.000268551	SUSD5	sushi domain containing 5	subgroup one
ENSG00000167186	-2.67179	-1.40792	5.62866	20.9005	2.89413e-05	0.000282305	COQ7	coenzyme Q7, hydroxylase	subgroup one
ENSG00000139915	-2.19517	-3.88793	6.08017	20.8418	2.9803e-05	0.000288782	MDGA2	MAM domain containing glycosylphosphatidylinositol anchor 2	subgroup one
ENSG00000173692	-2.61879	-1.49116	8.40743	20.8403	2.98248e-05	0.000288782	PSMD1	proteasome 26S subunit, non-ATPase 1	subgroup one
ENSG00000167077	-2.42457	-2.90818	6.79538	20.8276	3.00151e-05	0.000290357	MEI1	meiotic double-stranded break formation protein 1	subgroup one
ENSG00000250317	-2.50857	-3.84993	3.84266	20.7703	3.08884e-05	0.000297746	SMIM20	small integral membrane protein 20	subgroup one
ENSG00000171566	-2.64272	-2.64137	4.93948	20.7036	3.1935e-05	0.000306675	PLRG1	pleiotropic regulator 1	subgroup one
ENSG00000105366	-2.48851	-2.73839	5.92567	20.6822	3.22795e-05	0.000308856	SIGLEC8	sialic acid binding Ig like lectin 8	subgroup one
ENSG00000145740	-2.63344	-2.17723	5.84262	20.6609	3.26243e-05	0.000311872	SLC30A5	solute carrier family 30 member 5	subgroup one
ENSG00000004139	-3.24572	-1.53246	6.70698	20.4388	3.64553e-05	0.000343502	SARM1	sterile alpha and TIR motif containing 1	subgroup one
ENSG00000151623	-1.75849	-4.19964	5.29751	20.4114	3.69595e-05	0.00034732	NR3C2	nuclear receptor subfamily 3 group C member 2	subgroup one
ENSG00000269113	-2.25658	-3.11544	5.81605	20.4061	3.70577e-05	0.000347933	TRABD2B	TraB domain containing 2B	subgroup one
ENSG00000107798	-2.61785	-2.15925	5.41897	20.2475	4.01145e-05	0.000374295	LIPA	lipase A, lysosomal acid type	subgroup one
ENSG00000074211	-2.33731	-3.05439	6.06646	20.1749	4.15981e-05	0.000386084	PPP2R2C	protein phosphatase 2 regulatory subunit Bgamma	subgroup one
ENSG00000135835	-2.44597	-2.15508	6.2095	20.1513	4.2092e-05	0.000388954	KIAA1614	KIAA1614	subgroup one
ENSG00000240747	-2.72333	-3.45299	3.95731	20.1245	4.26589e-05	0.000392813	KRBOX1	KRAB box domain containing 1	subgroup one
ENSG00000174130	-2.66957	-4.15713	5.32092	20.046	4.43673e-05	0.000406411	TLR6	toll like receptor 6	subgroup one
ENSG00000091490	-2.44889	-2.53847	5.85723	20.0241	4.48552e-05	0.000410166	SEL1L3	SEL1L family member 3	subgroup one
ENSG00000073464	-1.85674	-3.70797	5.41045	20.0099	4.51757e-05	0.000411546	CLCN4	chloride voltage-gated channel 4	subgroup one
ENSG00000164756	-2.53877	-1.8509	6.0141	19.98	4.58552e-05	0.000416416	SLC30A8	solute carrier family 30 member 8	subgroup one
ENSG00000168395	-2.68397	-2.24498	6.82106	19.9748	4.59756e-05	0.000417149	ING5	inhibitor of growth family member 5	subgroup one
ENSG00000080200	-0.966273	-4.42234	5.44791	19.9295	4.70294e-05	0.00042561	CRYBG3	crystallin beta-gamma domain containing 3	subgroup one
ENSG00000269001	-2.47235	-2.35251	5.90154	19.8832	4.81295e-05	0.000433796			subgroup one
ENSG00000197601	-2.47629	-1.80251	5.47813	19.8691	4.84715e-05	0.000435664	FAR1	fatty acyl-CoA reductase 1	subgroup one
ENSG00000139734	-2.40067	-2.8434	5.49947	19.8385	4.92173e-05	0.000441237	DIAPH3	diaphanous related formin 3	subgroup one
ENSG00000086548	-2.6394	-2.16471	4.73297	19.7912	5.03947e-05	0.000450258	CEACAM6	CEA cell adhesion molecule 6	subgroup one
ENSG00000133114	-2.12545	-2.87709	7.75066	19.7885	5.04639e-05	0.000450494	GPALPP1	GPALPP motifs containing 1	subgroup one
ENSG00000166263	-1.94762	-3.25176	7.11478	19.765	5.10615e-05	0.000455057	STXBP4	syntaxin binding protein 4	subgroup one
ENSG00000288701	-2.73447	-1.4593	7.19105	19.7284	5.20035e-05	0.000461888	PRRC2B	proline rich coiled-coil 2B	subgroup one
ENSG00000261239	-2.82638	-0.798238	5.05573	19.7114	5.24466e-05	0.000464647			subgroup one
ENSG00000151962	-2.91224	-2.65843	4.36924	19.6897	5.302e-05	0.000467698	RBM46	RNA binding motif protein 46	subgroup one
ENSG00000145354	-1.81584	-3.68488	7.36666	19.6241	5.47874e-05	0.000481333	CISD2	CDGSH iron sulfur domain 2	subgroup one
ENSG00000198265	-2.56241	-2.20943	7.6064	19.6125	5.51072e-05	0.000483065	HELZ	helicase with zinc finger	subgroup one
ENSG00000151332	-2.53264	-3.55457	4.26165	19.6119	5.51222e-05	0.000483065	MBIP	MAP3K12 binding inhibitory protein 1	subgroup one
ENSG00000165181	-2.76791	-0.786841	5.58547	19.5919	5.56766e-05	0.000487112	SHOC1	shortage in chiasmata 1	subgroup one
ENSG00000087299	-2.32533	-2.14534	8.33355	19.5744	5.61669e-05	0.000490587	L2HGDH	L-2-hydroxyglutarate dehydrogenase	subgroup one
ENSG00000114021	-2.66076	-2.48172	6.36942	19.4626	5.93938e-05	0.000515351	NIT2	nitrilase family member 2	subgroup one
ENSG00000122547	-2.67487	-1.09137	5.38916	19.4491	5.97963e-05	0.000517989	EEPD1	endonuclease/exonuclease/phosphatase family domain containing 1	subgroup one
ENSG00000151576	-2.71222	-2.4042	7.22879	19.4307	6.03499e-05	0.000521925	QTRT2	queuine tRNA-ribosyltransferase accessory subunit 2	subgroup one
ENSG00000174307	-2.59947	-0.0229868	5.13028	19.3857	6.17221e-05	0.000532916	PHLDA3	pleckstrin homology like domain family A member 3	subgroup one
ENSG00000196236	-1.93018	-3.11723	7.6731	19.322	6.3721e-05	0.000547112	XPNPEP3	X-prolyl aminopeptidase 3	subgroup one
ENSG00000156162	-0.768709	-4.45806	5.74626	19.2343	6.65762e-05	0.000566994	DPY19L4	dpy-19 like 4	subgroup one
ENSG00000044115	-2.52548	-1.81219	6.26008	19.2295	6.67373e-05	0.000567833	CTNNA1	catenin alpha 1	subgroup one
ENSG00000105866	-1.49854	-4.28335	6.00189	19.158	6.91657e-05	0.000585655	SP4	Sp4 transcription factor	subgroup one
ENSG00000240280	-2.60178	-2.19397	5.62629	19.091	7.15228e-05	0.000602222	TCAM1P	testicular cell adhesion molecule 1, pseudogene	subgroup one
ENSG00000106771	-2.60792	-2.0501	6.05987	19.0767	7.2036e-05	0.000605574	TMEM245	transmembrane protein 245	subgroup one
ENSG00000185697	-2.80525	-1.74517	5.83125	19.0327	7.36393e-05	0.000618559	MYBL1	MYB proto-oncogene like 1	subgroup one
ENSG00000108592	-2.59994	-3.00048	5.22976	18.9288	7.75664e-05	0.000645876	FTSJ3	FtsJ RNA 2'-O-methyltransferase 3	subgroup one
ENSG00000126953	-2.41483	-3.11004	4.63557	18.903	7.85735e-05	0.000652844	TIMM8A	translocase of inner mitochondrial membrane 8A	subgroup one
ENSG00000130307	-2.53296	-1.0033	6.57412	18.9025	7.85894e-05	0.000652844	USHBP1	USH1 protein network component harmonin binding protein 1	subgroup one
ENSG00000175928	-2.47551	-3.83033	5.1558	18.8973	7.87949e-05	0.000652858	LRRN1	leucine rich repeat neuronal 1	subgroup one
ENSG00000164109	-1.87133	-3.31012	5.77064	18.8962	7.88391e-05	0.000652858	MAD2L1	mitotic arrest deficient 2 like 1	subgroup one
ENSG00000197535	-2.43319	-2.14497	7.23797	18.7916	8.30728e-05	0.000681896	MYO5A	myosin VA	subgroup one
ENSG00000165359	-2.22158	-3.04506	4.7479	18.7867	8.32756e-05	0.000682082	INTS6L	integrator complex subunit 6 like	subgroup one
ENSG00000083838	-2.37803	-2.94763	4.9337	18.7815	8.34924e-05	0.000683327	ZNF446	zinc finger protein 446	subgroup one
ENSG00000131979	-2.35808	-2.48703	4.66684	18.7635	8.42472e-05	0.000687728	GCH1	GTP cyclohydrolase 1	subgroup one
ENSG00000182162	-1.1381	-3.92737	6.18196	18.7625	8.42916e-05	0.000687728	P2RY8	P2Y receptor family member 8	subgroup one
ENSG00000198538	-2.56107	-0.582561	6.57633	18.7494	8.48455e-05	0.000689431	ZNF28	zinc finger protein 28	subgroup one
ENSG00000090470	-2.19192	-2.84576	5.22501	18.7124	8.64287e-05	0.000700279	PDCD7	programmed cell death 7	subgroup one
ENSG00000166405	-2.43794	-3.35669	6.12194	18.6905	8.73784e-05	0.000706885	RIC3	RIC3 acetylcholine receptor chaperone	subgroup one
ENSG00000180071	-1.78295	-3.58281	6.59811	18.6818	8.7759e-05	0.000709419	ANKRD18A	ankyrin repeat domain 18A	subgroup one
ENSG00000147689	-2.88543	-1.21137	5.94249	18.6143	9.07712e-05	0.000730403	FAM83A	family with sequence similarity 83 member A	subgroup one
ENSG00000170144	-2.48999	-0.741477	6.71301	18.5706	9.27791e-05	0.000742021	HNRNPA3	heterogeneous nuclear ribonucleoprotein A3	subgroup one
ENSG00000138722	-2.67809	-1.21481	4.81473	18.5678	9.29097e-05	0.000742502	MMRN1	multimerin 1	subgroup one
ENSG00000168907	-2.69037	-0.93071	6.46614	18.5586	9.33361e-05	0.000745344	PLA2G4F	phospholipase A2 group IVF	subgroup one
ENSG00000175471	-1.84523	-3.73714	5.96782	18.5199	9.51582e-05	0.000757022	MCTP1	multiple C2 and transmembrane domain containing 1	subgroup one
ENSG00000157426	-2.62091	-1.45602	4.96651	18.374	0.000102364	0.000804756	AASDH	aminoadipate-semialdehyde dehydrogenase	subgroup one
ENSG00000144339	-2.46141	-2.63342	5.04131	18.3722	0.000102454	0.000804756	TMEFF2	transmembrane protein with EGF like and two follistatin like domains 2	subgroup one
ENSG00000130856	-2.04678	-2.83955	6.53994	18.3721	0.000102458	0.000804756	ZNF236	zinc finger protein 236	subgroup one
ENSG00000213889	-1.59464	-3.3719	8.73069	18.3326	0.000104502	0.000817761	PPM1N	protein phosphatase, Mg2+/Mn2+ dependent 1N (putative)	subgroup one
ENSG00000215452	-2.59019	-2.71947	4.25305	18.3028	0.000106069	0.000827557			subgroup one
ENSG00000047188	-2.65169	-0.911903	6.03076	18.2692	0.000107866	0.000839713	YTHDC2	YTH N6-methyladenosine RNA binding protein C2	subgroup one
ENSG00000258590	-2.06599	-3.09759	5.60358	18.2095	0.000111135	0.000860069			subgroup one
ENSG00000115556	-2.79571	-1.81167	6.11216	18.17	0.000113353	0.000875306	PLCD4	phospholipase C delta 4	subgroup one
ENSG00000197712	-3.08014	-2.47859	6.06699	18.1174	0.000116373	0.000896651	FAM114A1	family with sequence similarity 114 member A1	subgroup one
ENSG00000106976	-2.23268	-2.71617	7.82287	18.0688	0.000119234	0.000916012	DNM1	dynamin 1	subgroup one
ENSG00000070214	-1.8564	-3.24371	6.96174	18.0046	0.000123125	0.000940416	SLC44A1	solute carrier family 44 member 1	subgroup one
ENSG00000175931	-1.5644	-4.09079	6.06022	17.9884	0.00012413	0.000946718	UBE2O	ubiquitin conjugating enzyme E2 O	subgroup one
ENSG00000104313	-2.06233	-2.89168	5.80105	17.9816	0.000124548	0.000949029	EYA1	EYA transcriptional coactivator and phosphatase 1	subgroup one
ENSG00000175267	-2.4779	-1.96798	5.1539	17.9533	0.000126323	0.000960659	VWA3A	von Willebrand factor A domain containing 3A	subgroup one
ENSG00000144868	-2.67165	-1.81893	5.71287	17.9092	0.00012914	0.000975738	TMEM108	transmembrane protein 108	subgroup one
ENSG00000226926	-2.13795	-4.00347	4.09273	17.906	0.000129349	0.000976609	PDZPH1P	PDZ and pleckstrin homology domains 1, pseudogene	subgroup one
ENSG00000033800	-2.44137	-0.89139	5.68218	17.7537	0.000139586	0.00104391	PIAS1	protein inhibitor of activated STAT 1	subgroup one
ENSG00000164463	-1.30064	-3.64507	6.75249	17.7337	0.000140988	0.00105166	CREBRF	CREB3 regulatory factor	subgroup one
ENSG00000161048	-2.57277	-0.531846	4.92655	17.7278	0.000141406	0.00105254	NAPEPLD	N-acyl phosphatidylethanolamine phospholipase D	subgroup one
ENSG00000136367	-2.43202	-2.05538	5.65406	17.6967	0.000143616	0.00106614	ZFHX2	zinc finger homeobox 2	subgroup one
ENSG00000151838	-1.74167	-3.97349	4.58559	17.6737	0.000145282	0.00107607	CCDC175	coiled-coil domain containing 175	subgroup one
ENSG00000144771	-2.47732	-2.35473	6.19214	17.6451	0.000147375	0.00109081	LRTM1	leucine rich repeats and transmembrane domains 1	subgroup one
ENSG00000010165	-2.69041	-2.94187	5.57721	17.5999	0.000150741	0.00111297	METTL13	methyltransferase 13, eEF1A lysine and N-terminal methyltransferase	subgroup one
ENSG00000215041	-3.1853	-1.48352	4.99322	17.5611	0.000153695	0.00113201	NEURL4	neuralized E3 ubiquitin protein ligase 4	subgroup one
ENSG00000109180	-2.73564	-2.38959	5.41885	17.5537	0.00015426	0.00113538	OCIAD1	OCIA domain containing 1	subgroup one
ENSG00000134146	-2.57276	-1.64136	6.27931	17.522	0.000156726	0.00114951	DPH6	diphthamine biosynthesis 6	subgroup one
ENSG00000086061	-2.57864	-1.57933	5.27203	17.5032	0.000158212	0.00115637	DNAJA1	DnaJ heat shock protein family (Hsp40) member A1	subgroup one
ENSG00000003056	-2.43901	-3.95924	4.49312	17.491	0.000159176	0.00116262	M6PR	mannose-6-phosphate receptor, cation dependent	subgroup one
ENSG00000083896	-2.59219	-3.27129	4.9827	17.4526	0.000162259	0.00118103	YTHDC1	YTH N6-methyladenosine RNA binding protein C1	subgroup one
ENSG00000198168	-2.75482	-1.74849	5.48305	17.4002	0.00016657	0.00120907	SVIP	small VCP interacting protein	subgroup one
ENSG00000107562	-2.34894	-2.41504	5.15719	17.3933	0.000167142	0.00121155	CXCL12	C-X-C motif chemokine ligand 12	subgroup one
ENSG00000214193	-3.10849	-2.08317	6.14806	17.3358	0.000172017	0.00124261	SH3D21	SH3 domain containing 21	subgroup one
ENSG00000164219	-1.47063	-3.40977	6.88697	17.3334	0.00017223	0.00124329	PGGT1B	protein geranylgeranyltransferase type I subunit beta	subgroup one
ENSG00000177694	-2.08209	-2.35916	7.05519	17.1976	0.000184329	0.00132247	NAALADL2	N-acetylated alpha-linked acidic dipeptidase like 2	subgroup one
ENSG00000180879	-3.54989	-3.04192	5.07851	17.1866	0.000185344	0.00132884	SSR4	signal sequence receptor subunit 4	subgroup one
ENSG00000137871	-2.40366	-0.0792798	6.01375	17.1097	0.000192605	0.00136971	ZNF280D	zinc finger protein 280D	subgroup one
ENSG00000173681	-2.32825	-2.10441	6.23457	17.1013	0.000193419	0.00137457	BCLAF3	BCLAF1 and THRAP3 family member 3	subgroup one
ENSG00000106443	-1.56392	-3.54029	6.21484	17.0737	0.000196104	0.00139177	PHF14	PHD finger protein 14	subgroup one
ENSG00000164941	-2.24813	-2.32012	6.02484	17.0479	0.000198651	0.0014089	INTS8	integrator complex subunit 8	subgroup one
ENSG00000243064	-2.34366	-2.96947	5.86269	17.0352	0.000199917	0.00141597			subgroup one
ENSG00000124788	-2.31293	-0.634858	7.1423	17.0223	0.000201211	0.00142322	ATXN1	ataxin 1	subgroup one
ENSG00000138039	-1.35876	-4.04922	4.50417	16.9441	0.000209237	0.00146717	LHCGR	luteinizing hormone/choriogonadotropin receptor	subgroup one
ENSG00000197969	-2.36759	-2.17439	7.38949	16.8438	0.000220001	0.00153607	VPS13A	vacuolar protein sorting 13 homolog A	subgroup one
ENSG00000090615	-2.20135	-0.265435	6.947	16.843	0.000220086	0.00153607	GOLGA3	golgin A3	subgroup one
ENSG00000105778	-2.33377	-2.36229	7.31633	16.6935	0.000237163	0.0016336	AVL9	AVL9 cell migration associated	subgroup one
ENSG00000172380	-0.172208	-4.47152	4.40472	16.6881	0.000237809	0.00163698	GNG12	G protein subunit gamma 12	subgroup one
ENSG00000137959	-2.3607	-1.341	6.95868	16.6724	0.00023968	0.00164878	IFI44L	interferon induced protein 44 like	subgroup one
ENSG00000122432	-2.46609	-3.15006	4.54246	16.6575	0.000241469	0.00165784	SPATA1	spermatogenesis associated 1	subgroup one
ENSG00000196781	-2.11943	-2.23523	5.51702	16.6138	0.000246803	0.00168894	TLE1	TLE family member 1, transcriptional corepressor	subgroup one
ENSG00000164008	-1.78769	-3.70567	5.80955	16.5647	0.000252938	0.00172644	C1orf50	chromosome 1 open reading frame 50	subgroup one
ENSG00000057252	-2.58557	-1.92902	6.21632	16.4909	0.000262452	0.00178444	SOAT1	sterol O-acyltransferase 1	subgroup one
ENSG00000154099	-2.1782	-2.45404	6.42211	16.4772	0.000264249	0.0017955	DNAAF1	dynein axonemal assembly factor 1	subgroup one
ENSG00000111412	-2.06742	0.277861	6.64277	16.4161	0.000272452	0.00184291	SPRING1	SREBF pathway regulator in golgi 1	subgroup one
ENSG00000135919	-2.20476	-0.0162962	6.64281	16.4043	0.000274061	0.00185141	SERPINE2	serpin family E member 2	subgroup one
ENSG00000197461	-2.00211	-2.25741	9.6673	16.3861	0.000276575	0.0018648	PDGFA	platelet derived growth factor subunit A	subgroup one
ENSG00000151715	-0.59424	-3.94242	5.21751	16.3827	0.000277042	0.00186675	TMEM45B	transmembrane protein 45B	subgroup one
ENSG00000196247	-2.63204	-1.6313	6.67431	16.3664	0.000279312	0.00187854	ZNF107	zinc finger protein 107	subgroup one
ENSG00000189114	-2.02576	-3.19269	5.67697	16.2824	0.000291281	0.00194526	BLOC1S3	biogenesis of lysosomal organelles complex 1 subunit 3	subgroup one
ENSG00000178467	-1.61834	-3.74183	5.56887	16.2594	0.000294659	0.00196312	P4HTM	prolyl 4-hydroxylase, transmembrane	subgroup one
ENSG00000136603	-2.1508	0.112844	5.80879	16.2566	0.000295073	0.00196312	SKIL	SKI like proto-oncogene	subgroup one
ENSG00000134698	-2.27327	-0.950535	5.77418	16.2503	0.000296007	0.00196808	AGO4	argonaute RISC component 4	subgroup one
ENSG00000196632	-1.40972	-3.5113	5.88172	16.1715	0.000307893	0.00203681	WNK3	WNK lysine deficient protein kinase 3	subgroup one
ENSG00000167515	-2.57275	-2.23149	4.70898	16.1666	0.000308656	0.00204058	TRAPPC2L	trafficking protein particle complex subunit 2L	subgroup one
ENSG00000165934	-2.15308	-0.392469	8.3596	16.116	0.000316562	0.00207978	CPSF2	cleavage and polyadenylation specific factor 2	subgroup one
ENSG00000106571	-2.24427	-1.52888	6.62087	16.1063	0.000318106	0.00208472	GLI3	GLI family zinc finger 3	subgroup one
ENSG00000213341	-1.61434	-3.24481	5.00177	16.0633	0.000325018	0.00212473	CHUK	component of inhibitor of nuclear factor kappa B kinase complex	subgroup one
ENSG00000174776	-2.68429	-1.24448	5.1625	16.0555	0.000326278	0.00213164	WDR49	WD repeat domain 49	subgroup one
ENSG00000152127	-1.83777	-3.00303	5.89852	16.0084	0.000334055	0.0021757	MGAT5	alpha-1,6-mannosylglycoprotein 6-beta-N-acetylglucosaminyltransferase	subgroup one
ENSG00000183346	-2.14482	0.423156	4.3171	15.911	0.000350734	0.00227168	CABCOCO1	ciliary associated calcium binding coiled-coil 1	subgroup one
ENSG00000083223	-2.68905	-1.2593	5.52842	15.9014	0.000352418	0.00228118	TUT7	terminal uridylyl transferase 7	subgroup one
ENSG00000143324	-1.09158	-3.61745	5.91028	15.8895	0.000354526	0.00229201	XPR1	xenotropic and polytropic retrovirus receptor 1	subgroup one
ENSG00000105220	-2.44346	-2.25503	7.48225	15.876	0.000356927	0.0023047	GPI	glucose-6-phosphate isomerase	subgroup one
ENSG00000105767	-2.46749	-1.77234	4.60769	15.8638	0.000359097	0.00231587	CADM4	cell adhesion molecule 4	subgroup one
ENSG00000197894	-2.60696	-0.646831	5.39354	15.7613	0.000377982	0.00242134	ADH5	alcohol dehydrogenase 5 (class III), chi polypeptide	subgroup one
ENSG00000154975	-1.60626	-3.53988	4.7429	15.7594	0.000378348	0.00242221	CA10	carbonic anhydrase 10	subgroup one
ENSG00000159459	-0.210053	-3.42777	6.9864	15.7439	0.000381284	0.00243804	UBR1	ubiquitin protein ligase E3 component n-recognin 1	subgroup one
ENSG00000103264	-2.43195	-1.53798	6.31428	15.6702	0.000395607	0.00251972	FBXO31	F-box protein 31	subgroup one
ENSG00000150627	-1.94685	-2.82709	6.81916	15.6479	0.000400034	0.00254252	WDR17	WD repeat domain 17	subgroup one
ENSG00000149084	-2.24714	-2.20978	6.50293	15.6467	0.00040028	0.00254252	HSD17B12	hydroxysteroid 17-beta dehydrogenase 12	subgroup one
ENSG00000081985	-2.21717	-2.12289	5.75383	15.6197	0.000405723	0.00256877	IL12RB2	interleukin 12 receptor subunit beta 2	subgroup one
ENSG00000146966	-2.47747	-1.89172	6.41739	15.6052	0.00040868	0.0025803	DENND2A	DENN domain containing 2A	subgroup one
ENSG00000144320	-2.26595	-1.80363	7.04087	15.5881	0.000412184	0.00259672	LNPK	lunapark, ER junction formation factor	subgroup one
ENSG00000166250	-2.26905	-0.150747	5.75125	15.5738	0.000415134	0.00261165	CLMP	CXADR like membrane protein	subgroup one
ENSG00000036828	-2.09548	-2.1131	8.31107	15.5537	0.00041934	0.00263338	CASR	calcium sensing receptor	subgroup one
ENSG00000171094	-0.414083	-3.73421	5.59587	15.5069	0.000429257	0.00268765	ALK	ALK receptor tyrosine kinase	subgroup one
ENSG00000138182	-2.12521	-0.0784753	5.60121	15.5025	0.000430198	0.00268874	KIF20B	kinesin family member 20B	subgroup one
ENSG00000213096	-0.357759	-3.90456	5.22534	15.4836	0.000434283	0.00271105	ZNF254	zinc finger protein 254	subgroup one
ENSG00000060982	-2.19965	-2.2765	6.96537	15.4494	0.00044177	0.00275289	BCAT1	branched chain amino acid transaminase 1	subgroup one
ENSG00000135090	-1.86655	-2.82824	6.3289	15.4264	0.000446893	0.00277823	TAOK3	TAO kinase 3	subgroup one
ENSG00000143457	-2.78558	-3.15686	4.87648	15.4245	0.000447324	0.00277927	GOLPH3L	golgi phosphoprotein 3 like	subgroup one
ENSG00000283698	-2.45434	-2.62522	5.26127	15.3684	0.000460034	0.00284648			subgroup one
ENSG00000099284	-2.34012	-1.68531	7.91074	15.3469	0.000465021	0.00286867	MACROH2A2	macroH2A.2 histone	subgroup one
ENSG00000139304	-2.13633	-2.10999	6.12672	15.3458	0.000465257	0.00286867	PTPRQ	protein tyrosine phosphatase receptor type Q	subgroup one
ENSG00000089902	-2.0755	-2.07166	5.79437	15.2472	0.000488767	0.00299434	RCOR1	REST corepressor 1	subgroup one
ENSG00000134874	-2.09415	-3.04282	5.74975	15.2383	0.000490958	0.00300426	DZIP1	DAZ interacting zinc finger protein 1	subgroup one
ENSG00000152977	-2.34903	-2.98092	5.71049	15.1883	0.000503399	0.00306458	ZIC1	Zic family member 1	subgroup one
ENSG00000126773	-0.690891	-3.40776	7.97906	15.1791	0.000505715	0.00307667	PCNX4	pecanex 4	subgroup one
ENSG00000150672	-1.83246	-3.01394	6.38018	15.1188	0.000521187	0.00314896	DLG2	discs large MAGUK scaffold protein 2	subgroup one
ENSG00000143248	-0.506869	-3.90386	5.0529	15.0995	0.000526247	0.00316862	RGS5	regulator of G protein signaling 5	subgroup one
ENSG00000285162	-0.851684	-4.05576	4.5435	15.0447	0.000540853	0.00324728			subgroup one
ENSG00000092853	-1.86146	-2.60164	6.94576	15.0233	0.000546676	0.00327631	CLSPN	claspin	subgroup one
ENSG00000169251	-1.98645	-2.27828	6.64929	15.009	0.000550595	0.00329262	NMD3	NMD3 ribosome export adaptor	subgroup one
ENSG00000215910	-2.55029	-2.34868	5.92412	14.9865	0.000556838	0.00332617	C1orf167	chromosome 1 open reading frame 167	subgroup one
ENSG00000101343	-2.30128	-1.81798	4.76681	14.9826	0.000557915	0.00332775	CRNKL1	crooked neck pre-mRNA splicing factor 1	subgroup one
ENSG00000138688	-1.92176	-2.43984	6.97257	14.9634	0.000563308	0.0033534	BLTP1	bridge-like lipid transfer protein family member 1	subgroup one
ENSG00000198887	-1.10821	-3.40066	5.64885	14.9465	0.000568086	0.00337993	SMC5	structural maintenance of chromosomes 5	subgroup one
ENSG00000205221	-2.00067	-3.03064	4.54314	14.9408	0.000569693	0.00338641	VIT	vitrin	subgroup one
ENSG00000162894	-2.41381	-0.866266	4.46238	14.9112	0.000578204	0.00343044	FCMR	Fc mu receptor	subgroup one
ENSG00000145982	-2.83618	-2.03301	5.24153	14.7969	0.000612191	0.00359359	FARS2	phenylalanyl-tRNA synthetase 2, mitochondrial	subgroup one
ENSG00000196172	-0.967961	-3.63776	5.85259	14.7387	0.000630269	0.00368532	ZNF681	zinc finger protein 681	subgroup one
ENSG00000112419	-1.91306	0.282256	6.68342	14.6847	0.000647526	0.00375908	PHACTR2	phosphatase and actin regulator 2	subgroup one
ENSG00000156194	-1.82247	-2.83279	7.42918	14.6756	0.000650495	0.00377267	PPEF2	protein phosphatase with EF-hand domain 2	subgroup one
ENSG00000134330	-2.40163	-1.57112	6.01117	14.6753	0.000650584	0.00377267	IAH1	isoamyl acetate hydrolyzing esterase 1 (putative)	subgroup one
ENSG00000145087	-2.3106	-1.09644	5.76332	14.6474	0.000659712	0.00381251	STXBP5L	syntaxin binding protein 5L	subgroup one
ENSG00000162664	-2.19635	-1.60375	6.37715	14.6356	0.000663607	0.0038292	ZNF326	zinc finger protein 326	subgroup one
ENSG00000196233	-1.5323	-3.19632	7.65314	14.6175	0.000669657	0.00385648	LCOR	ligand dependent nuclear receptor corepressor	subgroup one
ENSG00000169018	-0.869266	-3.46829	5.59925	14.594	0.000677575	0.00389698	FEM1B	fem-1 homolog B	subgroup one
ENSG00000163257	-2.66515	-2.67991	5.9867	14.588	0.000679618	0.0039066	DCAF16	DDB1 and CUL4 associated factor 16	subgroup one
ENSG00000074621	-1.76688	-3.02005	5.98031	14.576	0.00068369	0.00392062	SLC24A1	solute carrier family 24 member 1	subgroup one
ENSG00000215186	-1.73935	-3.27956	4.69309	14.5671	0.000686747	0.0039304	GOLGA6B	golgin A6 family member B	subgroup one
ENSG00000134779	-2.18996	-1.9831	7.24595	14.5331	0.000698517	0.00398932	TPGS2	tubulin polyglutamylase complex subunit 2	subgroup one
ENSG00000102054	-1.98588	-2.29571	6.33896	14.533	0.000698557	0.00398932	RBBP7	RB binding protein 7, chromatin remodeling factor	subgroup one
ENSG00000101311	-2.40217	-1.74174	4.87796	14.5044	0.000708606	0.00404232	FERMT1	FERM domain containing kindlin 1	subgroup one
ENSG00000172995	-2.2596	-2.72811	5.86043	14.4921	0.000712985	0.0040585	ARPP21	cAMP regulated phosphoprotein 21	subgroup one
ENSG00000163026	-2.36124	-2.57818	3.9865	14.4863	0.00071504	0.004068	WDCP	WD repeat and coiled coil containing	subgroup one
ENSG00000226288	-2.00948	-2.33198	4.68853	14.4808	0.000717008	0.00407699	OR52I2	olfactory receptor family 52 subfamily I member 2	subgroup one
ENSG00000142751	-0.161134	-3.27363	6.46325	14.4768	0.000718452	0.00408042	GPN2	GPN-loop GTPase 2	subgroup one
ENSG00000109452	-2.20446	-2.82172	6.55842	14.4473	0.000729134	0.00413255	INPP4B	inositol polyphosphate-4-phosphatase type II B	subgroup one
ENSG00000004766	-2.25516	-0.813098	5.8954	14.4384	0.000732403	0.00414855	VPS50	VPS50 subunit of EARP/GARPII complex	subgroup one
ENSG00000146376	-2.36556	-2.12011	5.31681	14.4374	0.000732746	0.00414855	ARHGAP18	Rho GTPase activating protein 18	subgroup one
ENSG00000119703	-2.04126	-2.28455	5.87691	14.4324	0.000734574	0.00415659	ZC2HC1C	zinc finger C2HC-type containing 1C	subgroup one
ENSG00000128655	-1.19242	-3.35561	7.19219	14.4026	0.000745623	0.00420562	PDE11A	phosphodiesterase 11A	subgroup one
ENSG00000137692	-2.2955	-1.98965	7.18358	14.3821	0.000753304	0.00424666	DCUN1D5	defective in cullin neddylation 1 domain containing 5	subgroup one
ENSG00000184349	-2.25374	-0.228759	5.68417	14.3759	0.000755639	0.00425527	EFNA5	ephrin A5	subgroup one
ENSG00000213753	-2.04898	-2.15517	8.0223	14.3735	0.00075655	0.00425585	CENPBD2P	CENPB DNA-binding domains containing 2, pseudogene	subgroup one
ENSG00000113013	-2.34677	-0.498183	6.11685	14.3708	0.000757563	0.00425927	HSPA9	heat shock protein family A (Hsp70) member 9	subgroup one
ENSG00000137055	-2.39406	-2.15983	4.98752	14.3666	0.000759157	0.00426587	PLAA	phospholipase A2 activating protein	subgroup one
ENSG00000160712	-1.7217	-2.65329	6.3448	14.331	0.000772807	0.00432521	IL6R	interleukin 6 receptor	subgroup one
ENSG00000120733	-2.27727	-2.46141	6.33175	14.33	0.000773177	0.00432521	KDM3B	lysine demethylase 3B	subgroup one
ENSG00000123977	-2.55907	-1.52256	5.79336	14.2951	0.000786795	0.00439078	DAW1	dynein assembly factor with WD repeats 1	subgroup one
ENSG00000003096	-1.58368	-3.26813	4.40264	14.287	0.000789991	0.00440395	KLHL13	kelch like family member 13	subgroup one
ENSG00000153790	-2.51665	-1.71929	4.37969	14.2761	0.000794287	0.00442087	C7orf31	chromosome 7 open reading frame 31	subgroup one
ENSG00000173898	-2.08764	-0.31509	7.27773	14.269	0.000797142	0.00443442	SPTBN2	spectrin beta, non-erythrocytic 2	subgroup one
ENSG00000169609	-2.05329	-1.39724	9.39239	14.2513	0.000804204	0.00446427	C15orf40	chromosome 15 open reading frame 40	subgroup one
ENSG00000231049	-2.07665	-3.46052	4.52645	14.2456	0.000806523	0.00447242	OR52B5P	olfactory receptor family 52 subfamily B member 5 pseudogene	subgroup one
ENSG00000229961	-1.86935	-2.61205	5.43537	14.2321	0.000811985	0.00449797			subgroup one
ENSG00000127329	-1.74229	-2.62481	6.47211	14.1975	0.000826147	0.00455962	PTPRB	protein tyrosine phosphatase receptor type B	subgroup one
ENSG00000100813	-2.2339	-2.61994	6.13472	14.1947	0.000827314	0.00456367	ACIN1	apoptotic chromatin condensation inducer 1	subgroup one
ENSG00000145416	-1.79538	-2.56131	6.34449	14.1396	0.000850406	0.00466416	MARCHF1	membrane associated ring-CH-type finger 1	subgroup one
ENSG00000136021	-2.31451	-1.10818	5.80625	14.0933	0.000870328	0.00474622	SCYL2	SCY1 like pseudokinase 2	subgroup one
ENSG00000083807	-2.14526	-2.72535	7.95021	14.0864	0.000873314	0.00476004	SLC27A5	solute carrier family 27 member 5	subgroup one
ENSG00000136297	-2.37259	-1.3824	4.38377	14.0504	0.000889198	0.0048391	MMD2	monocyte to macrophage differentiation associated 2	subgroup one
ENSG00000157500	-2.35404	-1.75332	6.16543	14.0444	0.000891857	0.00485106	APPL1	adaptor protein, phosphotyrosine interacting with PH domain and leucine zipper 1	subgroup one
ENSG00000203666	-2.10436	-0.392361	7.53674	13.9721	0.000924695	0.00501413	EFCAB2	EF-hand calcium binding domain 2	subgroup one
ENSG00000215271	-2.31289	-0.378302	5.55272	13.9585	0.000931018	0.00504581			subgroup one
ENSG00000081377	-1.20109	-3.36699	6.43128	13.9538	0.000933211	0.0050551	CDC14B	cell division cycle 14B	subgroup one
ENSG00000173480	-2.06026	-3.16591	6.15835	13.9475	0.000936142	0.00506118	ZNF417	zinc finger protein 417	subgroup one
ENSG00000196482	-1.52048	-3.33943	6.26358	13.8924	0.000962293	0.00517534	ESRRG	estrogen related receptor gamma	subgroup one
ENSG00000129667	-2.17568	-1.70492	6.5655	13.8857	0.000965517	0.00518737	RHBDF2	rhomboid 5 homolog 2	subgroup one
ENSG00000143278	-2.55906	-3.20188	4.29402	13.8655	0.000975326	0.00522679	F13B	coagulation factor XIII B chain	subgroup one
ENSG00000167280	-2.16588	-1.01628	5.63264	13.8085	0.00100349	0.00535583	ENGASE	endo-beta-N-acetylglucosaminidase	subgroup one
ENSG00000167930	-2.13331	-0.565792	5.64956	13.8037	0.00100591	0.00536605	FAM234A	family with sequence similarity 234 member A	subgroup one
ENSG00000169188	-2.13607	-2.38142	4.71603	13.7877	0.00101399	0.00539275	APEX2	apurinic/apyrimidinic endodeoxyribonuclease 2	subgroup one
ENSG00000123243	-1.96999	-2.25511	7.09237	13.7821	0.00101687	0.00540532	ITIH5	inter-alpha-trypsin inhibitor heavy chain 5	subgroup one
ENSG00000116830	-2.2678	-2.07645	6.79527	13.7711	0.00102244	0.00543221	TTF2	transcription termination factor 2	subgroup one
ENSG00000183098	-1.30446	-3.93649	5.01091	13.748	0.00103433	0.00548428	GPC6	glypican 6	subgroup one
ENSG00000152133	-1.97248	0.0886714	5.51155	13.7203	0.00104878	0.0055525	GPATCH11	G-patch domain containing 11	subgroup one
ENSG00000110660	-2.13623	-1.97109	4.32827	13.7087	0.00105487	0.00557357	SLC35F2	solute carrier family 35 member F2	subgroup one
ENSG00000115839	-2.26502	-1.659	5.97669	13.7023	0.00105823	0.00558852	RAB3GAP1	RAB3 GTPase activating protein catalytic subunit 1	subgroup one
ENSG00000136478	-2.22774	-1.0321	6.41129	13.6733	0.00107369	0.00565313	TEX2	testis expressed 2	subgroup one
ENSG00000005801	-1.44554	-3.02473	6.9317	13.6648	0.00107826	0.00566865	ZNF195	zinc finger protein 195	subgroup one
ENSG00000076864	-0.140599	-3.25779	5.67983	13.6625	0.00107953	0.00567253	RAP1GAP	RAP1 GTPase activating protein	subgroup one
ENSG00000176371	-1.53139	-3.17644	6.25474	13.6514	0.00108553	0.00570117	ZSCAN2	zinc finger and SCAN domain containing 2	subgroup one
ENSG00000177984	-2.09483	-2.8638	6.23902	13.6115	0.00110742	0.00579302	LCN15	lipocalin 15	subgroup one
ENSG00000134539	-1.98358	-1.57069	9.2625	13.571	0.00113005	0.00589969	KLRD1	killer cell lectin like receptor D1	subgroup one
ENSG00000058091	-1.99296	-2.27137	5.61274	13.568	0.00113172	0.00590368	CDK14	cyclin dependent kinase 14	subgroup one
ENSG00000062370	-2.34795	-0.489622	4.53135	13.5611	0.00113567	0.00592022	ZNF112	zinc finger protein 112	subgroup one
ENSG00000107614	-1.96908	-1.79015	7.01354	13.538	0.00114884	0.00597705	TRDMT1	tRNA aspartic acid methyltransferase 1	subgroup one
ENSG00000223705	-2.14592	-3.09715	6.97436	13.5276	0.00115481	0.00600217	NSUN5P1	NSUN5 pseudogene 1	subgroup one
ENSG00000221926	-2.17511	-2.23407	5.57232	13.5138	0.00116286	0.00602844	TRIM16	tripartite motif containing 16	subgroup one
ENSG00000138678	-2.00327	0.355578	4.9689	13.513	0.0011633	0.00602844	GPAT3	glycerol-3-phosphate acyltransferase 3	subgroup one
ENSG00000160226	-2.65098	-2.00041	5.1577	13.5055	0.00116767	0.00603917	CFAP410	cilia and flagella associated protein 410	subgroup one
ENSG00000133103	-1.94276	-2.29418	6.96346	13.4764	0.00118476	0.00611256	COG6	component of oligomeric golgi complex 6	subgroup one
ENSG00000117569	-2.11365	-1.96187	6.27603	13.4697	0.00118876	0.00612716	PTBP2	polypyrimidine tract binding protein 2	subgroup one
ENSG00000167522	-1.78972	-2.53118	7.40297	13.4366	0.0012086	0.00621815	ANKRD11	ankyrin repeat domain containing 11	subgroup one
ENSG00000166037	-1.81182	-2.92395	6.11235	13.4363	0.00120877	0.00621815	CEP57	centrosomal protein 57	subgroup one
ENSG00000153107	-2.15032	-1.61122	6.91062	13.4296	0.00121282	0.00623594	ANAPC1	anaphase promoting complex subunit 1	subgroup one
ENSG00000104129	-2.04316	-0.1947	5.77971	13.3997	0.0012311	0.00631449	DNAJC17	DnaJ heat shock protein family (Hsp40) member C17	subgroup one
ENSG00000128594	-2.16511	-1.70946	5.39464	13.3935	0.00123493	0.00633103	LRRC4	leucine rich repeat containing 4	subgroup one
ENSG00000250305	-1.34345	-3.01927	7.57511	13.3893	0.00123749	0.00634107	TRMT9B	tRNA methyltransferase 9B (putative)	subgroup one
ENSG00000240038	-1.90984	-2.79595	6.48582	13.3831	0.00124137	0.00635786	AMY2B	amylase alpha 2B	subgroup one
ENSG00000176563	-1.40871	-3.43221	4.44822	13.3558	0.0012584	0.00643257	CNTD1	cyclin N-terminal domain containing 1	subgroup one
ENSG00000239642	-1.88195	-4.20468	3.83211	13.3442	0.00126573	0.00646054	MEIKIN	meiotic kinetochore factor	subgroup one
ENSG00000089177	-2.26159	-1.51069	5.58689	13.3433	0.00126633	0.00646054	KIF16B	kinesin family member 16B	subgroup one
ENSG00000257923	-1.91285	-0.14466	7.19434	13.2346	0.00133704	0.00676228	CUX1	cut like homeobox 1	subgroup one
ENSG00000168000	-2.30014	-2.23484	6.12428	13.2257	0.00134301	0.00678596	BSCL2	BSCL2 lipid droplet biogenesis associated, seipin	subgroup one
ENSG00000153179	-2.01074	0.0605343	6.41851	13.1954	0.00136352	0.00687639	RASSF3	Ras association domain family member 3	subgroup one
ENSG00000125863	-2.32643	-1.73332	5.18236	13.1911	0.00136645	0.00688788	MKKS	MKKS centrosomal shuttling protein	subgroup one
ENSG00000164300	-2.49317	-2.23399	6.55875	13.1848	0.00137073	0.00690286	SERINC5	serine incorporator 5	subgroup one
ENSG00000168952	-2.32411	-2.17477	5.5304	13.1781	0.00137534	0.00692272	STXBP6	syntaxin binding protein 6	subgroup one
ENSG00000197056	-2.2929	-0.711526	5.80491	13.1671	0.0013829	0.00695081	ZMYM1	zinc finger MYM-type containing 1	subgroup one
ENSG00000082068	-2.31186	-1.04208	5.59718	13.1528	0.00139284	0.00699077	WDR70	WD repeat domain 70	subgroup one
ENSG00000089060	-1.95157	-2.25166	5.46639	13.1324	0.00140711	0.00704894	SLC8B1	solute carrier family 8 member B1	subgroup one
ENSG00000275700	-2.43847	-0.791083	5.68562	13.1144	0.00141983	0.00710589	AATF	apoptosis antagonizing transcription factor	subgroup one
ENSG00000114744	-1.53374	-3.05683	5.2261	13.1066	0.00142538	0.00712556	COMMD2	COMM domain containing 2	subgroup one
ENSG00000151490	-2.06721	-1.11897	6.96708	13.1061	0.00142579	0.00712556	PTPRO	protein tyrosine phosphatase receptor type O	subgroup one
ENSG00000205464	-2.09475	-2.16882	5.95724	13.1038	0.00142741	0.00712841			subgroup one
ENSG00000180777	-2.19224	-0.973469	6.48703	13.0951	0.00143361	0.00714431	ANKRD30B	ankyrin repeat domain 30B	subgroup one
ENSG00000144674	-1.26692	-3.23632	6.55348	13.0886	0.00143827	0.00716414	GOLGA4	golgin A4	subgroup one
ENSG00000064933	-2.13786	-1.88755	5.53674	13.068	0.00145321	0.00722592	PMS1	PMS1 homolog 1, mismatch repair system component	subgroup one
ENSG00000136816	-2.11437	-0.392687	4.89837	13.0315	0.00147992	0.00733342	TOR1B	torsin family 1 member B	subgroup one
ENSG00000174206	-2.36557	-0.562505	5.3445	12.9551	0.00153754	0.0075517	KICS2	KICSTOR subunit 2	subgroup one
ENSG00000167619	-1.66211	-2.74746	5.81627	12.9435	0.00154654	0.0075855	TMEM145	transmembrane protein 145	subgroup one
ENSG00000067048	-1.70129	-3.47789	4.62254	12.9349	0.0015532	0.00761051	DDX3Y	DEAD-box helicase 3 Y-linked	subgroup one
ENSG00000169031	-2.13655	-0.818877	6.76588	12.9144	0.0015692	0.00767107	COL4A3	collagen type IV alpha 3 chain	subgroup one
ENSG00000153820	-1.61673	-2.56919	5.24333	12.8551	0.0016164	0.00786527	SPHKAP	SPHK1 interactor, AKAP domain containing	subgroup one
ENSG00000257198	-2.38344	-1.21401	5.44374	12.849	0.00162136	0.00788365			subgroup one
ENSG00000123201	-1.54028	-2.764	5.16524	12.8256	0.00164045	0.00796022	GUCY1B2	guanylate cyclase 1 soluble subunit beta 2 (pseudogene)	subgroup one
ENSG00000128928	-2.27231	-0.839203	6.56429	12.8097	0.00165348	0.00801607	IVD	isovaleryl-CoA dehydrogenase	subgroup one
ENSG00000160460	-1.91689	-2.42505	6.17856	12.805	0.00165743	0.00803151	SPTBN4	spectrin beta, non-erythrocytic 4	subgroup one
ENSG00000198753	-1.55809	-2.77238	5.7684	12.7926	0.0016677	0.00807385	PLXNB3	plexin B3	subgroup one
ENSG00000196511	-1.60088	-2.5952	6.81098	12.7037	0.00174353	0.00837927	TPK1	thiamin pyrophosphokinase 1	subgroup one
ENSG00000198315	-2.07095	-2.19254	6.29542	12.6958	0.00175043	0.00840478	ZKSCAN8	zinc finger with KRAB and SCAN domains 8	subgroup one
ENSG00000068745	-2.16732	-2.03213	5.85515	12.6076	0.00182932	0.00873809	IP6K2	inositol hexakisphosphate kinase 2	subgroup one
ENSG00000070010	-1.74728	-2.17901	7.3417	12.5927	0.00184305	0.00878539	UFD1	ubiquitin recognition factor in ER associated degradation 1	subgroup one
ENSG00000071537	-1.33974	-3.05663	5.84697	12.5848	0.00185036	0.00880463	SEL1L	SEL1L adaptor subunit of ERAD E3 ubiquitin ligase	subgroup one
ENSG00000187980	-0.216508	-3.1709	5.84262	12.5579	0.0018754	0.0088882	PLA2G2C	phospholipase A2 group IIC	subgroup one
ENSG00000142149	-1.09238	-3.04593	6.34709	12.5279	0.00190371	0.00900112	HUNK	hormonally up-regulated Neu-associated kinase	subgroup one
ENSG00000165219	-2.06265	-0.78378	7.45714	12.5141	0.00191691	0.00905137	GAPVD1	GTPase activating protein and VPS9 domains 1	subgroup one
ENSG00000179933	-2.39814	-2.16635	5.03111	12.5047	0.00192596	0.00908596	C14orf119	chromosome 14 open reading frame 119	subgroup one
ENSG00000204186	-2.28205	-1.8511	4.98456	12.5004	0.00193005	0.00910115	ZDBF2	zinc finger DBF-type containing 2	subgroup one
ENSG00000197323	-1.93654	-1.68385	6.22749	12.4972	0.0019332	0.00911046	TRIM33	tripartite motif containing 33	subgroup one
ENSG00000181704	-2.1381	-2.03742	7.20934	12.4884	0.00194172	0.0091357	YIPF6	Yip1 domain family member 6	subgroup one
ENSG00000133657	-1.81955	-2.32781	6.46722	12.4849	0.0019451	0.00914343	ATP13A3	ATPase 13A3	subgroup one
ENSG00000197694	-1.07747	-2.9337	7.30238	12.4497	0.00197959	0.00928897	SPTAN1	spectrin alpha, non-erythrocytic 1	subgroup one
ENSG00000163281	-1.45457	-3.11799	4.9891	12.4287	0.00200047	0.00937735	GNPDA2	glucosamine-6-phosphate deaminase 2	subgroup one
ENSG00000149115	-2.30225	-2.14963	5.99798	12.4033	0.00202612	0.00946091	TNKS1BP1	tankyrase 1 binding protein 1	subgroup one
ENSG00000070761	-2.66828	-2.15313	4.15134	12.373	0.00205705	0.00957136	CFAP20	cilia and flagella associated protein 20	subgroup one
ENSG00000179403	-1.82008	-2.49228	4.94063	12.3389	0.00209244	0.00971885	VWA1	von Willebrand factor A domain containing 1	subgroup one
ENSG00000156502	-1.55941	-3.18322	5.61058	12.3126	0.00212003	0.00982966	SUPV3L1	Suv3 like RNA helicase	subgroup one
ENSG00000066032	-1.81399	-2.64451	5.73126	12.2892	0.00214501	0.00993101	CTNNA2	catenin alpha 2	subgroup one
ENSG00000174792	-1.91162	-1.72748	5.37343	12.2865	0.00214789	0.00993692	ODAPH	odontogenesis associated phosphoprotein	subgroup one
ENSG00000069667	-2.05756	-1.03103	7.01552	12.2745	0.00216085	0.00999251	RORA	RAR related orphan receptor A	subgroup one
ENSG00000143228	-1.48628	-3.45267	4.27031	12.2625	0.00217383	0.0100437	NUF2	NUF2 component of NDC80 kinetochore complex	subgroup one
ENSG00000176842	-2.8583	-3.34675	4.02977	12.2316	0.00220773	0.0101825	IRX5	iroquois homeobox 5	subgroup one
ENSG00000018699	-0.582246	-3.49986	5.02719	12.2219	0.00221848	0.0102231	TTC27	tetratricopeptide repeat domain 27	subgroup one
ENSG00000119547	-1.92624	-0.374531	6.41914	12.1814	0.00226384	0.0104048	ONECUT2	one cut homeobox 2	subgroup one
ENSG00000176261	-2.19743	-1.30436	6.31323	12.1785	0.00226711	0.0104107	ZBTB8OS	zinc finger and BTB domain containing 8 opposite strand	subgroup one
ENSG00000163625	-1.54709	-2.44182	6.72226	12.1579	0.0022906	0.0105094	WDFY3	WD repeat and FYVE domain containing 3	subgroup one
ENSG00000134444	-2.07086	-1.27118	6.81774	12.1533	0.00229583	0.0105242	RELCH	RAB11 binding and LisH domain, coiled-coil and HEAT repeat containing	subgroup one
ENSG00000067992	-1.92119	-0.380192	6.60665	12.1483	0.00230155	0.0105413	PDK3	pyruvate dehydrogenase kinase 3	subgroup one
ENSG00000147874	-2.1895	-2.70008	6.05257	12.1321	0.00232028	0.0106178	HAUS6	HAUS augmin like complex subunit 6	subgroup one
ENSG00000139133	-2.45814	-0.853006	4.92314	12.1266	0.00232669	0.0106379	ALG10	ALG10 alpha-1,2-glucosyltransferase	subgroup one
ENSG00000170322	-2.04378	-0.342535	5.35149	12.1117	0.00234406	0.0107033	NFRKB	nuclear factor related to kappaB binding protein	subgroup one
ENSG00000157036	-1.72925	-2.29345	5.79911	12.0553	0.00241114	0.0109479	EXOG	exo/endonuclease G	subgroup one
ENSG00000164850	-1.5117	-3.05513	4.46776	12.0485	0.00241934	0.0109757	GPER1	G protein-coupled estrogen receptor 1	subgroup one
ENSG00000114115	-2.41167	-1.26916	5.15452	12.0452	0.00242341	0.0109894	RBP1	retinol binding protein 1	subgroup one
ENSG00000163686	-1.78772	-3.16968	4.79216	12.0153	0.00245985	0.0111403	ABHD6	abhydrolase domain containing 6, acylglycerol lipase	subgroup one
ENSG00000175893	-1.15923	-2.87725	6.66277	12.0104	0.00246588	0.0111628	ZDHHC21	zinc finger DHHC-type palmitoyltransferase 21	subgroup one
ENSG00000131966	-1.94336	-2.09512	5.95161	11.9659	0.00252139	0.0113749	ACTR10	actin related protein 10	subgroup one
ENSG00000172340	-1.86859	-2.44713	4.45605	11.9462	0.00254632	0.0114775	SUCLG2	succinate-CoA ligase GDP-forming subunit beta	subgroup one
ENSG00000130311	-1.78384	0.264626	5.7352	11.9347	0.00256108	0.0115342	DDA1	DET1 and DDB1 associated 1	subgroup one
ENSG00000166266	-2.59859	-1.49447	5.403	11.9128	0.0025892	0.0116459	CUL5	cullin 5	subgroup one
ENSG00000174450	-1.85505	-2.74764	5.55771	11.8999	0.002606	0.0117064	GOLGA6L2	golgin A6 family like 2	subgroup one
ENSG00000104320	-2.04731	-1.01366	5.30206	11.8915	0.00261688	0.0117353	NBN	nibrin	subgroup one
ENSG00000162407	-1.94329	-0.189742	5.72245	11.882	0.00262943	0.0117815	PLPP3	phospholipid phosphatase 3	subgroup one
ENSG00000169876	-0.213602	-2.87385	7.20778	11.8624	0.00265523	0.0118769	MUC17	mucin 17, cell surface associated	subgroup one
ENSG00000172461	-1.97939	-1.32258	5.83202	11.8174	0.0027157	0.0120857	FUT9	fucosyltransferase 9	subgroup one
ENSG00000172006	-1.88239	-1.55764	6.76185	11.7978	0.00274248	0.0121586	ZNF554	zinc finger protein 554	subgroup one
ENSG00000119285	-2.40833	-1.27396	5.6731	11.7961	0.00274485	0.012164	HEATR1	HEAT repeat containing 1	subgroup one
ENSG00000110484	-2.57611	-3.0164	3.77941	11.755	0.00280171	0.0123956	SCGB2A2	secretoglobin family 2A member 2	subgroup one
ENSG00000196141	-1.93885	-1.18872	7.029	11.7399	0.00282299	0.0124526	SPATS2L	spermatogenesis associated serine rich 2 like	subgroup one
ENSG00000116194	-1.03638	-3.40879	4.07385	11.7254	0.00284361	0.0125331	ANGPTL1	angiopoietin like 1	subgroup one
ENSG00000141449	-2.0401	-2.06633	6.62514	11.7245	0.00284484	0.0125333	GREB1L	GREB1 like retinoic acid receptor coactivator	subgroup one
ENSG00000048540	-1.28613	-2.86947	7.01893	11.7086	0.00286748	0.0126119	LMO3	LIM domain only 3	subgroup one
ENSG00000086666	-2.14216	-0.989737	4.95732	11.6855	0.00290092	0.012743	ZFAND6	zinc finger AN1-type containing 6	subgroup one
ENSG00000124151	-1.92515	-0.897997	6.45034	11.6638	0.00293249	0.0128228	NCOA3	nuclear receptor coactivator 3	subgroup one
ENSG00000165983	-1.42595	-2.73151	4.74405	11.6624	0.00293463	0.0128268	PTER	phosphotriesterase related	subgroup one
ENSG00000165972	-1.89967	-1.89893	6.07955	11.6457	0.00295916	0.0129233	CCDC38	coiled-coil domain containing 38	subgroup one
ENSG00000178952	-2.56368	-2.70832	4.71534	11.6247	0.00299037	0.0130272	TUFM	Tu translation elongation factor, mitochondrial	subgroup one
ENSG00000187398	-1.35483	-2.65069	5.61021	11.5939	0.00303673	0.0131855	LUZP2	leucine zipper protein 2	subgroup one
ENSG00000176531	-2.20139	-1.88537	5.81063	11.5751	0.00306553	0.0132831	PHLDB3	pleckstrin homology like domain family B member 3	subgroup one
ENSG00000162493	-1.94233	0.0931579	4.93211	11.5685	0.00307558	0.0133212	PDPN	podoplanin	subgroup one
ENSG00000130813	-2.4132	-1.65112	5.62871	11.5486	0.00310639	0.0134325	SHFL	shiftless antiviral inhibitor of ribosomal frameshifting	subgroup one
ENSG00000188467	-2.5274	-2.90659	3.68347	11.5474	0.00310819	0.0134348	SLC24A5	solute carrier family 24 member 5	subgroup one
ENSG00000144736	-1.91873	-2.67666	6.1723	11.5334	0.00313003	0.013507	SHQ1	SHQ1, H/ACA ribonucleoprotein assembly factor	subgroup one
ENSG00000091129	-1.82716	-2.16115	5.68717	11.5324	0.00313167	0.0135086	NRCAM	neuronal cell adhesion molecule	subgroup one
ENSG00000182141	-1.89736	0.104929	5.72604	11.5202	0.00315074	0.0135607	ZNF708	zinc finger protein 708	subgroup one
ENSG00000152953	-2.22908	-2.07734	4.92956	11.5195	0.00315193	0.0135607	STK32B	serine/threonine kinase 32B	subgroup one
ENSG00000081051	-1.7665	-3.0313	4.80801	11.5071	0.00317149	0.0136095	AFP	alpha fetoprotein	subgroup one
ENSG00000183354	-2.34756	-2.34875	5.51099	11.482	0.00321156	0.0137492	KIAA2026	KIAA2026	subgroup one
ENSG00000154655	-1.88706	-2.39817	6.10308	11.4736	0.00322513	0.0137874	L3MBTL4	L3MBTL histone methyl-lysine binding protein 4	subgroup one
ENSG00000168214	-1.97604	-0.869155	7.24402	11.404	0.00333924	0.0142232	RBPJ	recombination signal binding protein for immunoglobulin kappa J region	subgroup one
ENSG00000170004	-1.83204	-1.57228	7.02606	11.3806	0.00337857	0.0143674	CHD3	chromodomain helicase DNA binding protein 3	subgroup one
ENSG00000064313	-0.613314	-3.14839	5.67058	11.3755	0.00338723	0.014386	TAF2	TATA-box binding protein associated factor 2	subgroup one
ENSG00000136891	-1.79303	-2.50244	6.44373	11.338	0.00345139	0.0145653	TEX10	testis expressed 10	subgroup one
ENSG00000134717	-1.98182	-1.7017	5.75045	11.3357	0.00345522	0.0145698	BTF3L4	basic transcription factor 3 like 4	subgroup one
ENSG00000135972	-2.00108	-3.05267	4.08658	11.3163	0.00348905	0.014683	MRPS9	mitochondrial ribosomal protein S9	subgroup one
ENSG00000176463	-1.96742	-0.601224	6.60556	11.3135	0.0034938	0.0146913	SLCO3A1	solute carrier organic anion transporter family member 3A1	subgroup one
ENSG00000162639	-1.85395	0.263439	4.33277	11.2954	0.00352556	0.014813	HENMT1	HEN methyltransferase 1	subgroup one
ENSG00000140396	-1.78919	-0.158747	6.16894	11.289	0.003537	0.0148492	NCOA2	nuclear receptor coactivator 2	subgroup one
ENSG00000108106	-1.45213	-2.96789	6.15278	11.2859	0.00354241	0.014866	UBE2S	ubiquitin conjugating enzyme E2 S	subgroup one
ENSG00000021826	-1.80022	-0.00552412	6.78932	11.2694	0.00357173	0.0149651	CPS1	carbamoyl-phosphate synthase 1	subgroup one
ENSG00000260691	-1.50422	-2.50582	5.9542	11.233	0.00363738	0.0152281	ANKRD20A1	ankyrin repeat domain 20 family member A1	subgroup one
ENSG00000198003	-2.12634	-1.59935	4.50063	11.2138	0.00367238	0.0153502	ODAD3	outer dynein arm docking complex subunit 3	subgroup one
ENSG00000178234	-2.06178	-0.229201	5.44292	11.1985	0.00370072	0.0154564	GALNT11	polypeptide N-acetylgalactosaminyltransferase 11	subgroup one
ENSG00000114850	-1.95939	-2.17439	6.20561	11.1891	0.00371801	0.0155224	SSR3	signal sequence receptor subunit 3	subgroup one
ENSG00000084463	-1.75806	-1.84865	5.97228	11.1673	0.00375883	0.0156494	WBP11	WW domain binding protein 11	subgroup one
ENSG00000111962	-0.144438	-2.91376	5.45345	11.1479	0.0037955	0.0157896	UST	uronyl 2-sulfotransferase	subgroup one
ENSG00000167984	-1.61448	0.430568	6.0216	11.0769	0.00393261	0.0162827	NLRC3	NLR family CARD domain containing 3	subgroup one
ENSG00000144357	0.0771412	-2.8034	5.77513	11.075	0.0039363	0.0162916	UBR3	ubiquitin protein ligase E3 component n-recognin 3	subgroup one
ENSG00000124783	-1.87687	-1.83896	7.17476	11.0684	0.00394941	0.016333	SSR1	signal sequence receptor subunit 1	subgroup one
ENSG00000070018	-2.02473	-1.37164	5.51766	11.0643	0.00395746	0.0163597	LRP6	LDL receptor related protein 6	subgroup one
ENSG00000166881	-0.195175	-2.88657	5.44543	11.0573	0.00397129	0.0163977	NEMP1	nuclear envelope integral membrane protein 1	subgroup one
ENSG00000115762	-1.98835	-1.8279	6.26178	11.0367	0.00401242	0.0165387	PLEKHB2	pleckstrin homology domain containing B2	subgroup one
ENSG00000134247	-1.94654	-0.14573	5.19142	11.0256	0.00403475	0.0166206	PTGFRN	prostaglandin F2 receptor inhibitor	subgroup one
ENSG00000153944	-1.90105	-2.20493	8.23762	11.022	0.00404198	0.0166439	MSI2	musashi RNA binding protein 2	subgroup one
ENSG00000135437	-2.10591	-1.4044	4.37054	11.017	0.0040521	0.0166791	RDH5	retinol dehydrogenase 5	subgroup one
ENSG00000109133	-0.88276	-2.89405	7.00003	10.9615	0.0041663	0.017056	TMEM33	transmembrane protein 33	subgroup one
ENSG00000111906	-1.9856	-1.17575	5.12699	10.9562	0.00417732	0.0170876	HDDC2	HD domain containing 2	subgroup one
ENSG00000115568	-1.90353	-1.72133	5.94205	10.8904	0.00431692	0.0175698	ZNF142	zinc finger protein 142	subgroup one
ENSG00000135040	-1.48111	-2.5308	5.36434	10.8657	0.00437054	0.0177743	NAA35	N-alpha-acetyltransferase 35, NatC auxiliary subunit	subgroup one
ENSG00000086991	-0.956273	-2.91509	6.1354	10.8497	0.00440583	0.0178693	NOX4	NADPH oxidase 4	subgroup one
ENSG00000172007	-1.87035	-0.557913	5.72625	10.8079	0.00449878	0.0181555	RAB33B	RAB33B, member RAS oncogene family	subgroup one
ENSG00000118515	-1.92065	-2.71606	6.26643	10.7865	0.00454724	0.0183427	SGK1	serum/glucocorticoid regulated kinase 1	subgroup one
ENSG00000174600	-2.10589	-0.802269	5.06912	10.7852	0.00455019	0.0183427	CMKLR1	chemerin chemokine-like receptor 1	subgroup one
ENSG00000198089	-1.72654	-1.8326	7.99835	10.7851	0.00455038	0.0183427	SFI1	SFI1 centrin binding protein	subgroup one
ENSG00000167880	0.11669	-2.63348	6.21069	10.7762	0.00457057	0.0184009	EVPL	envoplakin	subgroup one
ENSG00000141956	-1.88918	-0.586076	6.63917	10.7431	0.00464691	0.0186248	PRDM15	PR/SET domain 15	subgroup one
ENSG00000145743	-1.92796	-1.34376	5.78318	10.7383	0.00465806	0.0186624	FBXL17	F-box and leucine rich repeat protein 17	subgroup one
ENSG00000083814	-2.74697	-2.16579	4.16746	10.7362	0.0046629	0.0186649	ZNF671	zinc finger protein 671	subgroup one
ENSG00000172379	-1.39216	-2.58278	6.4442	10.735	0.00466578	0.0186649	ARNT2	aryl hydrocarbon receptor nuclear translocator 2	subgroup one
ENSG00000137814	-1.91842	-1.54821	6.13797	10.7155	0.00471159	0.0188338	HAUS2	HAUS augmin like complex subunit 2	subgroup one
ENSG00000198963	-2.00686	-1.31692	5.45964	10.7092	0.00472643	0.0188684	RORB	RAR related orphan receptor B	subgroup one
ENSG00000160293	-1.93346	-2.13317	5.67037	10.7046	0.00473733	0.0189008	VAV2	vav guanine nucleotide exchange factor 2	subgroup one
ENSG00000004487	-1.81138	-1.58263	4.95904	10.6496	0.00486934	0.0193541	KDM1A	lysine demethylase 1A	subgroup one
ENSG00000183715	-1.87581	-2.29512	5.97621	10.6303	0.00491648	0.0194935	OPCML	opioid binding protein/cell adhesion molecule like	subgroup one
ENSG00000170802	-1.83872	-2.24713	4.98859	10.63	0.00491737	0.0194935	FOXN2	forkhead box N2	subgroup one
ENSG00000233917	-2.12807	-1.03671	4.46671	10.6289	0.00491992	0.0194963	POTEB	POTE ankyrin domain family member B	subgroup one
ENSG00000150667	-1.18815	-3.03265	3.97725	10.621	0.00493936	0.0195513	FSIP1	fibrous sheath interacting protein 1	subgroup one
ENSG00000138382	-1.79089	-2.28604	4.41071	10.6082	0.0049712	0.0196477	METTL5	methyltransferase 5, N6-adenosine	subgroup one
ENSG00000124275	-1.84182	-1.58665	5.27347	10.5862	0.00502627	0.0198281	MTRR	5-methyltetrahydrofolate-homocysteine methyltransferase reductase	subgroup one
ENSG00000124256	-1.53425	-2.49061	6.4722	10.5833	0.0050335	0.0198418	ZBP1	Z-DNA binding protein 1	subgroup one
ENSG00000162769	-1.91782	-0.554384	6.67241	10.5605	0.00509111	0.0200239	FLVCR1	FLVCR heme transporter 1	subgroup one
ENSG00000136111	-1.29618	-2.89171	6.16747	10.5491	0.00512035	0.020084	TBC1D4	TBC1 domain family member 4	subgroup one
ENSG00000164074	-1.31137	-2.7147	6.20805	10.5241	0.00518466	0.0203084	ABHD18	abhydrolase domain containing 18	subgroup one
ENSG00000188938	-1.99944	-1.38344	6.49306	10.5185	0.00519917	0.02035	FAM120AOS	family with sequence similarity 120A opposite strand	subgroup one
ENSG00000104133	-1.97329	-1.97974	7.016	10.4929	0.0052663	0.0205745	SPG11	SPG11 vesicle trafficking associated, spatacsin	subgroup one
ENSG00000113742	-1.69287	-2.35684	6.47261	10.4778	0.0053061	0.0207169	CPEB4	cytoplasmic polyadenylation element binding protein 4	subgroup one
ENSG00000112078	-2.18856	-1.4336	6.25463	10.4352	0.00542045	0.0210797	KCTD20	potassium channel tetramerization domain containing 20	subgroup one
ENSG00000140600	-1.95062	-3.07104	4.39148	10.4153	0.00547464	0.0212309	SH3GL3	SH3 domain containing GRB2 like 3, endophilin A3	subgroup one
ENSG00000170634	-1.88458	-1.38208	6.06189	10.4137	0.00547878	0.0212391	ACYP2	acylphosphatase 2	subgroup one
ENSG00000113356	-2.03527	-2.64846	5.23297	10.4073	0.00549641	0.0212996	POLR3G	RNA polymerase III subunit G	subgroup one
ENSG00000113161	-1.97711	-0.302194	6.51723	10.3987	0.00552028	0.0213764	HMGCR	3-hydroxy-3-methylglutaryl-CoA reductase	subgroup one
ENSG00000108306	-1.71075	-1.9288	7.87415	10.3971	0.00552462	0.0213807	FBXL20	F-box and leucine rich repeat protein 20	subgroup one
ENSG00000184434	-1.65243	-2.28029	4.57028	10.3909	0.00554181	0.0214361	LRRC19	leucine rich repeat containing 19	subgroup one
ENSG00000166012	-1.98682	-1.0526	5.62735	10.3808	0.00556981	0.0215186	TAF1D	TATA-box binding protein associated factor, RNA polymerase I subunit D	subgroup one
ENSG00000173805	-0.760278	-2.79412	5.97751	10.3802	0.00557134	0.0215186	HAP1	huntingtin associated protein 1	subgroup one
ENSG00000139973	-0.63362	-2.80219	6.97174	10.3698	0.00560058	0.0215999	SYT16	synaptotagmin 16	subgroup one
ENSG00000259660	-0.104319	-2.61255	8.14827	10.3668	0.00560891	0.0216162			subgroup one
ENSG00000049192	-1.87126	-0.800281	5.72171	10.3639	0.00561704	0.0216396	ADAMTS6	ADAM metallopeptidase with thrombospondin type 1 motif 6	subgroup one
ENSG00000110048	-2.00026	-0.602998	5.04704	10.3575	0.00563499	0.0217008	OSBP	oxysterol binding protein	subgroup one
ENSG00000158488	-0.105753	-3.41054	3.81709	10.3532	0.00564726	0.0217356	CD1E	CD1e molecule	subgroup one
ENSG00000126091	-1.80482	-1.38637	8.25114	10.3529	0.00564816	0.0217356	ST3GAL3	ST3 beta-galactoside alpha-2,3-sialyltransferase 3	subgroup one
ENSG00000115841	-0.327491	-3.05044	5.04325	10.3275	0.00572008	0.0219802	RMDN2	regulator of microtubule dynamics 2	subgroup one
ENSG00000115414	-1.78119	-1.51139	7.33303	10.3065	0.0057806	0.0221723	FN1	fibronectin 1	subgroup one
ENSG00000188234	-1.84269	-1.93259	5.44622	10.2989	0.0058026	0.0222405	AGAP4	ArfGAP with GTPase domain, ankyrin repeat and PH domain 4	subgroup one
ENSG00000167513	-1.90434	-0.175547	5.51341	10.2951	0.00581377	0.0222703	CDT1	chromatin licensing and DNA replication factor 1	subgroup one
ENSG00000103319	-1.37295	-2.73416	5.5908	10.2572	0.00592483	0.0225898	EEF2K	eukaryotic elongation factor 2 kinase	subgroup one
ENSG00000102531	-1.99695	-0.680473	5.57189	10.2547	0.00593239	0.0225899	FNDC3A	fibronectin type III domain containing 3A	subgroup one
ENSG00000151575	-1.4038	-2.24163	8.5064	10.249	0.00594905	0.0226287	TEX9	testis expressed 9	subgroup one
ENSG00000185829	-1.65742	0.0484037	7.07083	10.234	0.00599402	0.0227916	ARL17A	ADP ribosylation factor like GTPase 17A	subgroup one
ENSG00000153250	-1.64748	-2.60839	6.54396	10.1983	0.00610184	0.0231597	RBMS1	RNA binding motif single stranded interacting protein 1	subgroup one
ENSG00000184988	-2.13756	-1.21893	5.58279	10.1962	0.00610833	0.0231676	TMEM106A	transmembrane protein 106A	subgroup one
ENSG00000165521	-1.97264	-1.29941	4.77912	10.1946	0.00611332	0.0231757	EML5	EMAP like 5	subgroup one
ENSG00000273611	-1.81929	-0.845258	6.64261	10.1527	0.00624256	0.0235917	ZNHIT3	zinc finger HIT-type containing 3	subgroup one
ENSG00000188215	-1.60139	-2.15821	7.18991	10.15	0.00625094	0.0236115	DCUN1D3	defective in cullin neddylation 1 domain containing 3	subgroup one
ENSG00000134207	-1.96998	-1.78971	5.1268	10.1318	0.00630809	0.0237881	SYT6	synaptotagmin 6	subgroup one
ENSG00000114770	-1.87942	-2.04581	5.98172	10.1291	0.0063166	0.023801	ABCC5	ATP binding cassette subfamily C member 5	subgroup one
ENSG00000007372	-1.81272	-1.91606	6.68038	10.1291	0.00631682	0.023801	PAX6	paired box 6	subgroup one
ENSG00000128536	-1.63799	-1.92849	6.482	10.1166	0.00635641	0.0239275	CDHR3	cadherin related family member 3	subgroup one
ENSG00000157077	-1.97095	-0.443001	5.95455	10.1046	0.0063946	0.024054	ZFYVE9	zinc finger FYVE-type containing 9	subgroup one
ENSG00000277363	-1.12051	-2.92388	5.39169	10.0978	0.00641632	0.0241185	SRCIN1	SRC kinase signaling inhibitor 1	subgroup one
ENSG00000162873	-1.69752	-2.52571	5.15579	10.0775	0.00648175	0.024321	KLHDC8A	kelch domain containing 8A	subgroup one
ENSG00000154263	-1.70409	-1.65528	5.78232	10.0729	0.0064968	0.0243688	ABCA10	ATP binding cassette subfamily A member 10	subgroup one
ENSG00000157227	-1.24942	-2.72469	5.09645	10.0626	0.00653031	0.024477	MMP14	matrix metallopeptidase 14	subgroup one
ENSG00000168710	-1.59677	-3.03483	5.36138	10.0494	0.00657353	0.0246215	AHCYL1	adenosylhomocysteinase like 1	subgroup one
ENSG00000073803	-1.60915	-2.18616	7.21754	10.0458	0.00658529	0.024648	MAP3K13	mitogen-activated protein kinase kinase kinase 13	subgroup one
ENSG00000166845	-0.220731	-2.81601	5.10312	10.033	0.00662774	0.0247804	C18orf54	chromosome 18 open reading frame 54	subgroup one
ENSG00000155833	-1.61758	-2.00586	4.7904	10.0029	0.00672825	0.0251027	CYLC2	cylicin 2	subgroup one
ENSG00000132669	-1.54701	-1.96983	7.12563	9.99894	0.00674153	0.0251434	RIN2	Ras and Rab interactor 2	subgroup one
ENSG00000131788	-1.54679	-2.64292	4.63311	9.99595	0.00675161	0.0251717	PIAS3	protein inhibitor of activated STAT 3	subgroup one
ENSG00000011566	-1.52728	-2.37191	5.52162	9.99527	0.00675391	0.0251717	MAP4K3	mitogen-activated protein kinase kinase kinase kinase 3	subgroup one
ENSG00000089916	-1.79933	-1.24636	7.41971	9.9696	0.00684114	0.0254338	GPATCH2L	G-patch domain containing 2 like	subgroup one
ENSG00000077097	-1.61758	0.298562	5.39543	9.96797	0.00684671	0.0254455	TOP2B	DNA topoisomerase II beta	subgroup one
ENSG00000132780	-1.72289	-0.184663	6.73189	9.96452	0.00685856	0.0254805	NASP	nuclear autoantigenic sperm protein	subgroup one
ENSG00000066136	-2.18907	-2.25955	6.00539	9.96037	0.00687279	0.0255244	NFYC	nuclear transcription factor Y subunit gamma	subgroup one
ENSG00000175711	-1.3466	-2.65334	5.09476	9.9488	0.00691266	0.0256544	B3GNTL1	UDP-GlcNAc:betaGal beta-1,3-N-acetylglucosaminyltransferase like 1	subgroup one
ENSG00000159140	-0.608143	-2.78947	6.69814	9.92851	0.00698316	0.0258759	SON	SON DNA and RNA binding protein	subgroup one
ENSG00000116667	-1.79284	-0.582292	6.36731	9.92568	0.00699305	0.0258797	C1orf21	chromosome 1 open reading frame 21	subgroup one
ENSG00000163939	-1.80039	-1.60976	6.29916	9.91928	0.00701544	0.0259534	PBRM1	polybromo 1	subgroup one
ENSG00000111832	-1.86169	-2.08635	5.84707	9.91159	0.00704247	0.026026	RWDD1	RWD domain containing 1	subgroup one
ENSG00000072201	-0.0311022	-2.74218	5.12378	9.89289	0.00710864	0.0262153	LNX1	ligand of numb-protein X 1	subgroup one
ENSG00000144802	-2.00374	-1.55583	5.13272	9.88998	0.00711899	0.0262351	NFKBIZ	NFKB inhibitor zeta	subgroup one
ENSG00000156374	-1.21512	-2.80727	5.05199	9.8738	0.00717683	0.0264136	PCGF6	polycomb group ring finger 6	subgroup one
ENSG00000164330	-1.54157	-2.16485	7.14864	9.86829	0.00719663	0.0264656	EBF1	EBF transcription factor 1	subgroup one
ENSG00000179387	-1.41858	-3.1335	5.01568	9.85981	0.00722719	0.0265502	ELMOD2	ELMO domain containing 2	subgroup one
ENSG00000066739	-1.78258	-1.99572	6.85863	9.83969	0.00730028	0.0267254	ATG2B	autophagy related 2B	subgroup one
ENSG00000113391	-1.85915	-1.24038	4.63416	9.7895	0.00748577	0.0272905	FAM172A	family with sequence similarity 172 member A	subgroup one
ENSG00000139292	-1.66126	-2.42845	5.36997	9.78366	0.00750766	0.0273419	LGR5	leucine rich repeat containing G protein-coupled receptor 5	subgroup one
ENSG00000178184	-1.8858	-2.81286	5.3084	9.7815	0.00751578	0.027362	PARD6G	par-6 family cell polarity regulator gamma	subgroup one
ENSG00000124313	-1.99172	-1.36867	6.52828	9.76193	0.00758969	0.0275644	IQSEC2	IQ motif and Sec7 domain ArfGEF 2	subgroup one
ENSG00000228927	-0.346553	-3.18618	4.61374	9.75883	0.00760148	0.0275885	TSPY3	testis specific protein Y-linked 3	subgroup one
ENSG00000070413	-1.82651	-0.127899	5.03811	9.7588	0.00760159	0.0275885	DGCR2	DiGeorge syndrome critical region gene 2	subgroup one
ENSG00000143514	-1.87234	-0.296931	5.49267	9.75397	0.00761996	0.0276361	TP53BP2	tumor protein p53 binding protein 2	subgroup one
ENSG00000111669	-1.90191	-0.448574	5.29637	9.74698	0.00764664	0.02771	TPI1	triosephosphate isomerase 1	subgroup one
ENSG00000144560	-1.87939	-1.68257	6.36664	9.74657	0.00764822	0.02771	VGLL4	vestigial like family member 4	subgroup one
ENSG00000068400	-1.57011	-1.97921	6.49971	9.74437	0.00765662	0.0277214	GRIPAP1	GRIP1 associated protein 1	subgroup one
ENSG00000164707	-1.75729	-1.72727	6.14271	9.73304	0.00770013	0.0278477	SLC13A4	solute carrier family 13 member 4	subgroup one
ENSG00000197256	-1.85602	-0.576465	6.56011	9.72367	0.00773628	0.0279521	KANK2	KN motif and ankyrin repeat domains 2	subgroup one
ENSG00000121579	-1.83113	-0.396779	5.51115	9.70442	0.00781109	0.0281643	NAA50	N-alpha-acetyltransferase 50, NatE catalytic subunit	subgroup one
ENSG00000115232	-0.844119	-2.81291	6.11575	9.70338	0.00781514	0.0281693	ITGA4	integrin subunit alpha 4	subgroup one
ENSG00000123453	-2.07344	-1.07619	5.49351	9.63709	0.00807853	0.0290058	SARDH	sarcosine dehydrogenase	subgroup one
ENSG00000112297	-0.58378	-2.80269	6.12003	9.62778	0.00811622	0.0290951	CRYBG1	crystallin beta-gamma domain containing 1	subgroup one
ENSG00000276950	-0.804696	-3.49953	4.68893	9.62269	0.00813692	0.0291528	GSTT4	glutathione S-transferase theta 4	subgroup one
ENSG00000144724	-1.74087	-1.4668	6.16218	9.60977	0.00818965	0.0292786	PTPRG	protein tyrosine phosphatase receptor type G	subgroup one
ENSG00000152952	-1.73395	-1.24408	7.31409	9.60232	0.00822022	0.0293679	PLOD2	procollagen-lysine,2-oxoglutarate 5-dioxygenase 2	subgroup one
ENSG00000119685	-1.33063	-2.19022	6.72943	9.5947	0.00825159	0.02943	TTLL5	tubulin tyrosine ligase like 5	subgroup one
ENSG00000104976	-1.98426	-3.58527	3.95298	9.53688	0.00849362	0.0301807	SNAPC2	small nuclear RNA activating complex polypeptide 2	subgroup one
ENSG00000105058	-1.66549	-2.10629	4.80347	9.52904	0.00852697	0.0302788	FAM32A	family with sequence similarity 32 member A	subgroup one
ENSG00000119203	-1.38093	-2.61201	4.63751	9.52302	0.00855268	0.0302998	CPSF3	cleavage and polyadenylation specific factor 3	subgroup one
ENSG00000144524	-0.952953	-2.75845	5.81124	9.50548	0.00862803	0.0305039	COPS7B	COP9 signalosome subunit 7B	subgroup one
ENSG00000115290	-0.888747	-3.26992	4.22393	9.49729	0.00866342	0.0305879	GRB14	growth factor receptor bound protein 14	subgroup one
ENSG00000147996	-1.61587	-1.79123	7.18549	9.48683	0.00870886	0.030738	ZNG1E	Zn regulated GTPase metalloprotein activator 1E	subgroup one
ENSG00000102313	-1.97427	-1.06538	5.06748	9.47016	0.00878173	0.030933	ITIH6	inter-alpha-trypsin inhibitor heavy chain family member 6	subgroup one
ENSG00000147862	-1.52522	-2.48834	6.11454	9.44604	0.00888828	0.0312039	NFIB	nuclear factor I B	subgroup one
ENSG00000101901	-1.62322	-1.63816	6.24972	9.43311	0.00894592	0.0313644	ALG13	ALG13 UDP-N-acetylglucosaminyltransferase subunit	subgroup one
ENSG00000163964	-1.76001	-1.4109	6.12977	9.42577	0.00897886	0.0314484	PIGX	phosphatidylinositol glycan anchor biosynthesis class X	subgroup one
ENSG00000168542	-0.397823	-2.6657	5.73878	9.42199	0.00899584	0.0314974	COL3A1	collagen type III alpha 1 chain	subgroup one
ENSG00000104356	-0.817371	-2.7472	5.29084	9.42048	0.0090026	0.0315106	POP1	POP1 homolog, ribonuclease P/MRP subunit	subgroup one
ENSG00000152492	-1.69233	-1.66796	5.91155	9.41085	0.00904607	0.0316411	CCDC50	coiled-coil domain containing 50	subgroup one
ENSG00000186409	-1.57689	-1.69642	8.86756	9.4033	0.00908029	0.0316877	CCDC30	coiled-coil domain containing 30	subgroup one
ENSG00000198373	-1.62798	-1.99014	6.27922	9.3955	0.00911577	0.0317904	WWP2	WW domain containing E3 ubiquitin protein ligase 2	subgroup one
ENSG00000181555	-1.68369	-1.40484	6.67702	9.37465	0.0092113	0.0320548	SETD2	SET domain containing 2, histone lysine methyltransferase	subgroup one
ENSG00000184530	-0.0898482	-3.80344	3.33526	9.35824	0.0092872	0.0322813	C6orf58	chromosome 6 open reading frame 58	subgroup one
ENSG00000174839	-1.98161	-1.46597	5.87918	9.35471	0.00930358	0.0323169	DENND6A	DENN domain containing 6A	subgroup one
ENSG00000152465	-1.74642	-1.43077	6.51058	9.33757	0.00938366	0.0325199	NMT2	N-myristoyltransferase 2	subgroup one
ENSG00000173230	-1.7185	-0.894598	6.56006	9.32361	0.00944938	0.0327104	GOLGB1	golgin B1	subgroup one
ENSG00000074657	-1.77409	-1.60862	6.99869	9.29807	0.00957082	0.0330597	ZNF532	zinc finger protein 532	subgroup one
ENSG00000186666	-1.57564	-1.83845	7.49818	9.29168	0.00960147	0.0331438	BCDIN3D	BCDIN3 domain containing RNA methyltransferase	subgroup one
ENSG00000185880	-1.76	-0.694827	6.63724	9.29079	0.00960571	0.0331476	TRIM69	tripartite motif containing 69	subgroup one
ENSG00000244301	-1.97268	-1.64936	4.89051	9.28207	0.00964769	0.0332706			subgroup one
ENSG00000100523	-1.35402	-2.08202	8.73093	9.27307	0.00969123	0.0334098	DDHD1	DDHD domain containing 1	subgroup one
ENSG00000162654	-1.77777	-0.821669	8.52991	9.2307	0.00989871	0.034047	GBP4	guanylate binding protein 4	subgroup one
ENSG00000018189	-0.900678	-2.72026	6.19591	9.22597	0.00992214	0.0341165	RUFY3	RUN and FYVE domain containing 3	subgroup one
ENSG00000130695	-0.718197	-2.77605	5.26353	9.2177	0.00996329	0.0342356	CEP85	centrosomal protein 85	subgroup one
ENSG00000140694	-1.90821	-1.24174	6.53444	9.20522	0.0100256	0.0344123	PARN	poly(A)-specific ribonuclease	subgroup one
ENSG00000076003	-2.02705	-1.49302	5.33482	9.20006	0.0100516	0.0344714	MCM6	minichromosome maintenance complex component 6	subgroup one
ENSG00000187231	-1.72197	-0.226026	6.51626	9.19888	0.0100575	0.0344804	SESTD1	SEC14 and spectrin domain containing 1	subgroup one
ENSG00000115159	-1.83874	-0.640331	5.64089	9.18655	0.0101197	0.0346711	GPD2	glycerol-3-phosphate dehydrogenase 2	subgroup one
ENSG00000173218	-0.00506017	-2.52305	5.75134	9.17316	0.0101877	0.03487	VANGL1	VANGL planar cell polarity protein 1	subgroup one
ENSG00000155304	-0.456993	-2.78266	4.5094	9.17108	0.0101983	0.0348949	HSPA13	heat shock protein family A (Hsp70) member 13	subgroup one
ENSG00000143614	-0.446856	-2.6039	5.78874	9.15295	0.0102911	0.0351555	GATAD2B	GATA zinc finger domain containing 2B	subgroup one
ENSG00000072958	-1.76612	-1.1145	8.71615	9.12536	0.0104341	0.0356207	AP1M1	adaptor related protein complex 1 subunit mu 1	subgroup one
ENSG00000148843	-1.72208	-0.886116	6.20027	9.09831	0.0105761	0.0360123	PDCD11	programmed cell death 11	subgroup one
ENSG00000052126	-1.89411	-1.065	8.22711	9.08533	0.010645	0.0361531	PLEKHA5	pleckstrin homology domain containing A5	subgroup one
ENSG00000173801	-0.982913	-2.62687	5.46976	9.07338	0.0107088	0.036323	JUP	junction plakoglobin	subgroup one
ENSG00000156103	-1.60125	-1.5007	5.74777	9.06818	0.0107367	0.0363941	MMP16	matrix metallopeptidase 16	subgroup one
ENSG00000062038	-1.83071	-0.885601	5.95653	9.0661	0.0107479	0.0364085	CDH3	cadherin 3	subgroup one
ENSG00000162711	-1.78305	-0.946795	4.93387	9.0649	0.0107543	0.0364186	NLRP3	NLR family pyrin domain containing 3	subgroup one
ENSG00000236253	-1.77679	-0.382598	4.48033	9.0565	0.0107995	0.0365248	SLC25A3P1	solute carrier family 25 member 3 pseudogene 1	subgroup one
ENSG00000102384	-0.00441881	-2.49343	6.15377	9.04428	0.0108658	0.0366898	CENPI	centromere protein I	subgroup one
ENSG00000173114	-1.66958	-1.55096	5.15649	9.0405	0.0108863	0.0367357	LRRN3	leucine rich repeat neuronal 3	subgroup one
ENSG00000165072	-1.85324	-3.06637	4.19946	9.03059	0.0109404	0.0368707	MAMDC2	MAM domain containing 2	subgroup one
ENSG00000181029	-1.70649	-0.188821	6.50298	9.00655	0.0110727	0.0372571	TRAPPC5	trafficking protein particle complex subunit 5	subgroup one
ENSG00000059588	-1.71614	-2.06208	5.97164	8.99604	0.011131	0.0374413	TARBP1	TAR (HIV-1) RNA binding protein 1	subgroup one
ENSG00000084731	-0.0696251	-2.56518	5.2932	8.98268	0.0112056	0.0376321	KIF3C	kinesin family member 3C	subgroup one
ENSG00000131149	-1.2562	-2.18302	6.54052	8.95971	0.0113351	0.0379977	GSE1	Gse1 coiled-coil protein	subgroup one
ENSG00000105983	-1.80211	-0.383491	6.50327	8.95952	0.0113361	0.0379977	LMBR1	limb development membrane protein 1	subgroup one
ENSG00000214595	-1.73006	-0.904	7.14494	8.94742	0.0114049	0.0381918	EML6	EMAP like 6	subgroup one
ENSG00000124209	-2.0049	-1.38742	6.43455	8.94319	0.0114291	0.0382498	RAB22A	RAB22A, member RAS oncogene family	subgroup one
ENSG00000136802	-1.63562	-2.33193	5.17452	8.92987	0.0115055	0.0384306	LRRC8A	leucine rich repeat containing 8 VRAC subunit A	subgroup one
ENSG00000122203	-1.30616	-2.48668	5.90589	8.92887	0.0115112	0.0384376	KIAA1191	KIAA1191	subgroup one
ENSG00000153560	-1.21767	-2.50876	6.01335	8.92205	0.0115505	0.0385445	UBP1	upstream binding protein 1	subgroup one
ENSG00000185008	-1.75339	-1.59451	6.779	8.91957	0.0115648	0.0385564	ROBO2	roundabout guidance receptor 2	subgroup one
ENSG00000169851	-0.717585	-2.52623	5.83212	8.91953	0.0115651	0.0385564	PCDH7	protocadherin 7	subgroup one
ENSG00000153006	-0.172416	-2.51742	5.85021	8.90124	0.0116713	0.0388736	SREK1IP1	SREK1 interacting protein 1	subgroup one
ENSG00000010671	-1.68333	-1.83473	4.92255	8.90012	0.0116779	0.038881	BTK	Bruton tyrosine kinase	subgroup one
ENSG00000038427	-1.67369	-0.356006	6.21403	8.89877	0.0116857	0.0388848	VCAN	versican	subgroup one
ENSG00000172869	-1.91843	-2.19186	6.16203	8.89017	0.0117361	0.039003	DMXL1	Dmx like 1	subgroup one
ENSG00000110651	-1.77514	-2.06485	5.79804	8.85812	0.0119257	0.0395582	CD81	CD81 molecule	subgroup one
ENSG00000244462	-2.22942	-2.56263	4.96182	8.82459	0.0121273	0.0400627	RBM12	RNA binding motif protein 12	subgroup one
ENSG00000005436	-1.11278	-2.44898	5.48905	8.79853	0.0122863	0.0405204	GCFC2	GC-rich sequence DNA-binding factor 2	subgroup one
ENSG00000136267	-1.54337	0.124759	6.29926	8.78794	0.0123516	0.0406632	DGKB	diacylglycerol kinase beta	subgroup one
ENSG00000147679	-1.59876	-1.72293	5.42911	8.77631	0.0124236	0.0408539	UTP23	UTP23 small subunit processome component	subgroup one
ENSG00000100299	-1.48283	-2.0087	7.92701	8.77609	0.012425	0.0408539	ARSA	arylsulfatase A	subgroup one
ENSG00000170248	-1.72478	-0.446701	5.3106	8.76868	0.0124711	0.040967	PDCD6IP	programmed cell death 6 interacting protein	subgroup one
ENSG00000082074	-1.9446	-1.48135	6.41474	8.76461	0.0124965	0.0410138	FYB1	FYN binding protein 1	subgroup one
ENSG00000157554	-1.78496	-0.719831	5.97263	8.75446	0.0125601	0.0411694	ERG	ETS transcription factor ERG	subgroup one
ENSG00000243927	-0.189317	-2.87952	4.21434	8.74745	0.0126042	0.0412584	MRPS6	mitochondrial ribosomal protein S6	subgroup one
ENSG00000230987	-1.2555	-2.1212	8.43645	8.74463	0.012622	0.0412584	LOC647132	DExH-box helicase 29 pseudogene	subgroup one
ENSG00000183287	-0.470472	-2.53792	6.3715	8.74392	0.0126264	0.0412584	CCBE1	collagen and calcium binding EGF domains 1	subgroup one
ENSG00000106991	-1.8247	-0.801245	5.11056	8.73675	0.0126718	0.0413938	ENG	endoglin	subgroup one
ENSG00000120697	-1.31653	-2.27079	6.68131	8.73561	0.0126791	0.0414046	ALG5	ALG5 dolichyl-phosphate beta-glucosyltransferase	subgroup one
ENSG00000049883	-1.52847	-1.77768	6.19009	8.72529	0.0127446	0.0416058	PTCD2	pentatricopeptide repeat domain 2	subgroup one
ENSG00000187051	-1.67748	-0.145967	5.04577	8.69775	0.0129213	0.0421044	RPS19BP1	ribosomal protein S19 binding protein 1	subgroup one
ENSG00000172845	-1.49262	0.151338	6.99102	8.68934	0.0129758	0.0422426	SP3	Sp3 transcription factor	subgroup one
ENSG00000103184	-2.00307	-1.51349	6.25812	8.68265	0.0130193	0.0423449	SEC14L5	SEC14 like lipid binding 5	subgroup one
ENSG00000113532	-0.68698	-2.57492	5.79363	8.67641	0.01306	0.0424509	ST8SIA4	ST8 alpha-N-acetyl-neuraminide alpha-2,8-sialyltransferase 4	subgroup one
ENSG00000081277	-2.18401	-1.25611	5.58616	8.65836	0.0131784	0.0427566	PKP1	plakophilin 1	subgroup one
ENSG00000146555	-1.61428	-1.68877	6.9304	8.64973	0.0132353	0.042906	SDK1	sidekick cell adhesion molecule 1	subgroup one
ENSG00000186638	-0.404227	-2.66555	5.42729	8.64882	0.0132414	0.042908	KIF24	kinesin family member 24	subgroup one
ENSG00000149212	-1.59208	-0.0635531	6.21998	8.64346	0.0132769	0.0429967	SESN3	sestrin 3	subgroup one
ENSG00000136986	-0.848629	-2.63157	5.34758	8.63628	0.0133246	0.0431115	DERL1	derlin 1	subgroup one
ENSG00000121104	-1.78077	-1.31698	5.00461	8.62962	0.0133691	0.0431904	FAM117A	family with sequence similarity 117 member A	subgroup one
ENSG00000197083	-1.99149	-2.28591	3.97397	8.62543	0.0133971	0.0432662			subgroup one
ENSG00000120251	-1.8148	-1.71452	5.58494	8.61641	0.0134577	0.0434351	GRIA2	glutamate ionotropic receptor AMPA type subunit 2	subgroup one
ENSG00000235194	-1.75046	-2.22872	5.34667	8.60454	0.0135378	0.0436001	PPP1R3E	protein phosphatase 1 regulatory subunit 3E	subgroup one
ENSG00000115423	-1.58863	-1.44906	6.51625	8.59886	0.0135763	0.0437107	DNAH6	dynein axonemal heavy chain 6	subgroup one
ENSG00000149582	-1.5344	-2.64851	5.28887	8.57428	0.0137442	0.0441837	TMEM25	transmembrane protein 25	subgroup one
ENSG00000164211	-0.759797	-2.92833	4.83241	8.55072	0.0139071	0.0446392	STARD4	StAR related lipid transfer domain containing 4	subgroup one
ENSG00000206418	-1.59779	0.0130108	5.55929	8.54051	0.0139782	0.0448539	RAB12	RAB12, member RAS oncogene family	subgroup one
ENSG00000154262	-1.16041	-2.3352	7.17016	8.52783	0.0140671	0.045043	ABCA6	ATP binding cassette subfamily A member 6	subgroup one
ENSG00000171208	-0.392407	-2.67998	5.97994	8.51786	0.0141374	0.0451995	NETO2	neuropilin and tolloid like 2	subgroup one
ENSG00000196961	-1.73757	-0.723828	6.37761	8.50921	0.0141987	0.0453588	AP2A1	adaptor related protein complex 2 subunit alpha 1	subgroup one
ENSG00000198633	-1.53202	-1.94431	5.88364	8.49143	0.0143255	0.0457034	ZNF534	zinc finger protein 534	subgroup one
ENSG00000131508	-1.94215	-1.22602	4.99426	8.48358	0.0143818	0.0458414	UBE2D2	ubiquitin conjugating enzyme E2 D2	subgroup one
ENSG00000174038	-1.61131	-2.24127	5.31388	8.47884	0.0144159	0.0458946	C9orf131	chromosome 9 open reading frame 131	subgroup one
ENSG00000123444	-2.79013	-2.3275	3.39908	8.47607	0.0144359	0.0459444	KBTBD4	kelch repeat and BTB domain containing 4	subgroup one
ENSG00000113387	-1.47908	0.0316313	7.0517	8.45609	0.0145808	0.0463076	SUB1	SUB1 regulator of transcription	subgroup one
ENSG00000100890	-1.65293	-2.3245	6.65245	8.43317	0.0147489	0.0467579	PRORP	protein only RNase P catalytic subunit	subgroup one
ENSG00000114126	-1.54451	-1.431	7.9377	8.43312	0.0147493	0.0467579	TFDP2	transcription factor Dp-2	subgroup one
ENSG00000182022	-1.87605	-1.21183	5.23783	8.42034	0.0148438	0.0469869	CHST15	carbohydrate sulfotransferase 15	subgroup one
ENSG00000205903	-1.7516	-2.12554	6.13917	8.41533	0.0148811	0.0470623	ZNF316	zinc finger protein 316	subgroup one
ENSG00000160404	-1.94235	-0.0574899	4.22754	8.41352	0.0148946	0.0470908	TOR2A	torsin family 2 member A	subgroup one
ENSG00000112280	-1.63294	-1.90583	6.12487	8.40406	0.0149652	0.0472998	COL9A1	collagen type IX alpha 1 chain	subgroup one
ENSG00000124140	-1.65971	-1.12763	6.66454	8.3857	0.0151032	0.0476073	SLC12A5	solute carrier family 12 member 5	subgroup one
ENSG00000100084	-1.08896	-2.59774	4.91788	8.37864	0.0151566	0.0477328	HIRA	histone cell cycle regulator	subgroup one
ENSG00000109606	-1.64934	-2.13049	5.65355	8.37586	0.0151777	0.0477706	DHX15	DEAH-box helicase 15	subgroup one
ENSG00000141655	-1.06999	-2.30476	6.47111	8.36747	0.0152415	0.0479427	TNFRSF11A	TNF receptor superfamily member 11a	subgroup one
ENSG00000131269	-0.21431	-2.47785	5.42271	8.35037	0.0153723	0.0482679	ABCB7	ATP binding cassette subfamily B member 7	subgroup one
ENSG00000186334	-1.17204	-2.44262	5.04553	8.33741	0.0154723	0.0485092	SLC36A3	solute carrier family 36 member 3	subgroup one
ENSG00000154059	-1.69749	-0.369851	4.83484	8.3366	0.0154785	0.0485144	IMPACT	impact RWD domain protein	subgroup one
ENSG00000077232	-1.54839	-1.37616	9.45536	8.32839	0.0155422	0.0486679	DNAJC10	DnaJ heat shock protein family (Hsp40) member C10	subgroup one
ENSG00000267796	-2.17236	-2.41064	4.0977	8.32175	0.0155939	0.0487599	LIN37	lin-37 DREAM MuvB core complex component	subgroup one
ENSG00000117152	-1.84052	-0.6209	5.01342	8.29348	0.0158159	0.0493222	RGS4	regulator of G protein signaling 4	subgroup one
ENSG00000182854	-1.51538	-2.04506	4.72434	8.27041	0.0159994	0.0497911	OR4F15	olfactory receptor family 4 subfamily F member 15	subgroup one
ENSG00000173020	-1.91316	-1.69439	6.34157	8.26736	0.0160238	0.0498523	GRK2	G protein-coupled receptor kinase 2	subgroup one
ENSG00000121570	-1.53354	-1.49582	8.35819	8.26527	0.0160405	0.0498749	DPPA4	developmental pluripotency associated 4	subgroup one
ENSG00000143469	0.271711	9.39999	8.36744	246.798	2.56112e-54	2.69558e-50	SYT14	synaptotagmin 14	subgroup_three
ENSG00000188243	0.779581	7.99552	4.70238	149.255	3.88768e-33	1.14755e-29	COMMD6	COMM domain containing 6	subgroup_three
ENSG00000170734	0.803722	7.25293	7.36822	146.626	1.44734e-32	3.04665e-29	POLH	DNA polymerase eta	subgroup_three
ENSG00000166439	0.00583273	7.12786	5.19933	143.713	6.21125e-32	1.08956e-28	RNF169	ring finger protein 169	subgroup_three
ENSG00000171475	-2.25883	5.1382	8.7959	133.55	9.99874e-30	1.50338e-26	WIPF2	WAS/WASL interacting protein family member 2	subgroup_three
ENSG00000108231	1.15888	6.91499	7.25596	125.299	6.18886e-28	6.51377e-25	LGI1	leucine rich glioma inactivated 1	subgroup_three
ENSG00000153201	3.30722	8.0674	6.94718	118.648	1.72111e-26	1.64679e-23	RANBP2	RAN binding protein 2	subgroup_three
ENSG00000162738	1.45745	6.54459	6.06331	101.645	8.47168e-23	6.32704e-20	VANGL2	VANGL planar cell polarity protein 2	subgroup_three
ENSG00000102362	0.321245	5.82766	5.94742	100.601	1.42807e-22	9.39403e-20	SYTL4	synaptotagmin like 4	subgroup_three
ENSG00000163681	1.69017	6.58019	7.12229	99.0251	3.14031e-22	1.94422e-19	SLMAP	sarcolemma associated protein	subgroup_three
ENSG00000164122	0.463044	5.87237	4.63079	97.248	7.63606e-22	4.22997e-19	ASB5	ankyrin repeat and SOCS box containing 5	subgroup_three
ENSG00000197136	2.51687	7.02089	6.30002	96.8099	9.5062e-22	5.00264e-19	PCNX3	pecanex 3	subgroup_three
ENSG00000158406	3.00504	7.66244	4.96432	94.5051	3.00942e-21	1.50829e-18	H4C8	H4 clustered histone 8	subgroup_three
ENSG00000163220	4.05512	7.82201	8.60447	93.6545	4.6044e-21	2.10701e-18	S100A9	S100 calcium binding protein A9	subgroup_three
ENSG00000256591	-1.023	4.69134	7.47577	91.7758	1.17795e-20	4.42784e-18			subgroup_three
ENSG00000240247	2.3753	7.56177	4.46861	90.3323	2.42428e-20	8.79845e-18	DEFA1B	defensin alpha 1B	subgroup_three
ENSG00000274290	1.70106	6.61257	5.26441	90.1639	2.6373e-20	9.25251e-18	H2BC6	H2B clustered histone 6	subgroup_three
ENSG00000079385	-1.93395	3.81302	6.39847	84.6805	4.0913e-19	1.2665e-16	CEACAM1	CEA cell adhesion molecule 1	subgroup_three
ENSG00000253649	1.32411	6.08545	4.79747	83.139	8.84298e-19	2.44927e-16	PRSS51	serine protease 51	subgroup_three
ENSG00000138772	0.862582	5.72473	5.89623	82.4725	1.23404e-18	3.24708e-16	ANXA3	annexin A3	subgroup_three
ENSG00000132510	2.18175	6.28868	7.06686	81.9646	1.59076e-18	3.98637e-16	KDM6B	lysine demethylase 6B	subgroup_three
ENSG00000185591	1.31937	6.03735	5.61754	81.7214	1.79647e-18	4.20298e-16	SP1	Sp1 transcription factor	subgroup_three
ENSG00000143546	3.86384	7.28973	7.6489	81.7208	1.797e-18	4.20298e-16	S100A8	S100 calcium binding protein A8	subgroup_three
ENSG00000135870	0.38612	5.17467	6.70078	81.4766	2.03043e-18	4.6457e-16	RC3H1	ring finger and CCCH-type domains 1	subgroup_three
ENSG00000213741	5.49381	7.70954	8.10002	80.2761	3.70056e-18	8.2869e-16	RPS29	ribosomal protein S29	subgroup_three
ENSG00000171863	3.70145	7.18773	6.43747	79.7257	4.87298e-18	1.0685e-15	RPS7	ribosomal protein S7	subgroup_three
ENSG00000239839	2.21345	6.55577	5.16625	76.7798	2.12561e-17	4.38668e-15	DEFA3	defensin alpha 3	subgroup_three
ENSG00000251705	2.56012	6.20001	10.0713	76.5399	2.39642e-17	4.85044e-15	RNA5-8SP6	RNA, 5.8S ribosomal pseudogene 6	subgroup_three
ENSG00000105642	-0.565144	4.81463	5.14932	74.905	5.4274e-17	1.00217e-14	KCNN1	potassium calcium-activated channel subfamily N member 1	subgroup_three
ENSG00000168807	0.726409	5.9593	6.31924	72.6252	1.69679e-16	2.97645e-14	SNTB2	syntrophin beta 2	subgroup_three
ENSG00000170881	1.00588	5.72332	4.50891	72.4635	1.83971e-16	3.17426e-14	RNF139	ring finger protein 139	subgroup_three
ENSG00000103089	1.31188	5.87567	4.56752	72.1981	2.10082e-16	3.56631e-14	FA2H	fatty acid 2-hydroxylase	subgroup_three
ENSG00000144713	3.64911	6.79122	6.34047	68.4373	1.37733e-15	2.19643e-13	RPL32	ribosomal protein L32	subgroup_three
ENSG00000196415	1.92379	6.35556	4.58238	67.7353	1.95648e-15	2.90027e-13	PRTN3	proteinase 3	subgroup_three
ENSG00000129317	1.11859	5.23538	8.65014	67.6475	2.04429e-15	2.92465e-13	PUS7L	pseudouridine synthase 7 like	subgroup_three
ENSG00000205542	3.76922	6.6757	7.48913	67.6358	2.05628e-15	2.92465e-13	TMSB4X	thymosin beta 4 X-linked	subgroup_three
ENSG00000157600	1.15086	5.31447	5.19417	67.3768	2.34048e-15	3.28447e-13	TMEM164	transmembrane protein 164	subgroup_three
ENSG00000166707	3.29928	7.12017	4.28912	67.1825	2.57936e-15	3.57208e-13	ZCCHC18	zinc finger CCHC-type containing 18	subgroup_three
ENSG00000270882	3.73208	7.47142	4.75277	66.8637	3.02511e-15	4.13497e-13	H4C14	H4 clustered histone 14	subgroup_three
ENSG00000197756	2.98134	6.27607	6.69004	66.7186	3.25261e-15	4.38894e-13	RPL37A	ribosomal protein L37a	subgroup_three
ENSG00000091009	3.06109	6.56929	5.25644	66.5137	3.60364e-15	4.80105e-13	RBM27	RNA binding motif protein 27	subgroup_three
ENSG00000113575	1.50932	5.52585	6.1495	66.4004	3.81371e-15	5.01741e-13	PPP2CA	protein phosphatase 2 catalytic subunit alpha	subgroup_three
ENSG00000099308	0.021662	4.61278	5.98922	65.9285	4.82835e-15	6.27388e-13	MAST3	microtubule associated serine/threonine kinase 3	subgroup_three
ENSG00000171097	2.23978	6.00206	5.56994	65.7811	5.19771e-15	6.67145e-13	KYAT1	kynurenine aminotransferase 1	subgroup_three
ENSG00000250644	2.01767	6.23481	4.74007	65.1284	7.2037e-15	9.13481e-13			subgroup_three
ENSG00000261143	4.92443	7.57915	5.20249	64.8544	8.26128e-15	1.02294e-12	ADAMTS7P3	ADAMTS7 pseudogene 3	subgroup_three
ENSG00000169446	0.580504	5.56129	4.39176	64.5275	9.72822e-15	1.17689e-12	MMGT1	membrane magnesium transporter 1	subgroup_three
ENSG00000136738	-1.0692	3.85154	5.26004	64.2098	1.14033e-14	1.36386e-12	STAM	signal transducing adaptor molecule	subgroup_three
ENSG00000137288	2.14582	5.96161	4.98611	63.9987	1.26726e-14	1.49864e-12	UQCC2	ubiquinol-cytochrome c reductase complex assembly factor 2	subgroup_three
ENSG00000146112	2.52268	6.35355	4.68036	63.9675	1.28713e-14	1.50523e-12	PPP1R18	protein phosphatase 1 regulatory subunit 18	subgroup_three
ENSG00000221983	2.58892	6.01709	6.5761	63.7543	1.43195e-14	1.65619e-12	UBA52	ubiquitin A-52 residue ribosomal protein fusion product 1	subgroup_three
ENSG00000105372	3.67446	6.51279	6.83972	63.4646	1.65513e-14	1.89351e-12	RPS19	ribosomal protein S19	subgroup_three
ENSG00000164675	-0.857222	4.53163	4.77449	63.2058	1.88378e-14	2.13191e-12	IQUB	IQ motif and ubiquitin domain containing	subgroup_three
ENSG00000187664	0.975107	5.54133	5.48241	62.8969	2.19843e-14	2.46154e-12	HAPLN4	hyaluronan and proteoglycan link protein 4	subgroup_three
ENSG00000087086	3.22234	6.2015	8.68392	62.5685	2.59071e-14	2.84033e-12	FTL	ferritin light chain	subgroup_three
ENSG00000170871	0.62164	4.96654	5.59702	62.4276	2.77987e-14	2.98552e-12	KIAA0232	KIAA0232	subgroup_three
ENSG00000177483	-0.415178	4.42833	5.16846	62.1131	3.25325e-14	3.42405e-12	RBM44	RNA binding motif protein 44	subgroup_three
ENSG00000129235	1.18577	5.66904	4.08575	61.3418	4.78403e-14	4.91765e-12	TXNDC17	thioredoxin domain containing 17	subgroup_three
ENSG00000213654	2.0171	6.0556	4.35767	61.3299	4.81252e-14	4.91765e-12	GPSM3	G protein signaling modulator 3	subgroup_three
ENSG00000160213	2.29597	6.11638	5.50941	61.2823	4.92851e-14	4.98775e-12	CSTB	cystatin B	subgroup_three
ENSG00000163374	-0.158351	4.62776	5.72906	60.783	6.32611e-14	6.28135e-12	YY1AP1	YY1 associated protein 1	subgroup_three
ENSG00000138326	2.86915	5.91098	7.04826	60.5833	6.99044e-14	6.87611e-12	RPS24	ribosomal protein S24	subgroup_three
ENSG00000118181	4.06618	7.43477	4.51718	60.4759	7.37616e-14	7.18834e-12	RPS25	ribosomal protein S25	subgroup_three
ENSG00000171858	2.70408	6.40007	4.45999	60.0117	9.30296e-14	8.9829e-12	RPS21	ribosomal protein S21	subgroup_three
ENSG00000174938	1.15592	5.27093	5.11638	59.7411	1.06508e-13	1.00991e-11	SEZ6L2	seizure related 6 homolog like 2	subgroup_three
ENSG00000137273	2.62844	5.95948	6.28507	59.4985	1.20242e-13	1.12995e-11	FOXF2	forkhead box F2	subgroup_three
ENSG00000108298	5.11098	6.8126	6.96873	59.3135	1.31897e-13	1.22851e-11	RPL19	ribosomal protein L19	subgroup_three
ENSG00000129951	2.44518	6.42983	3.82043	59.1821	1.40857e-13	1.30046e-11	PLPPR3	phospholipid phosphatase related 3	subgroup_three
ENSG00000136942	3.54668	6.79489	4.79254	58.8807	1.63762e-13	1.49878e-11	RPL35	ribosomal protein L35	subgroup_three
ENSG00000065978	2.84516	6.05184	6.99016	58.6713	1.81837e-13	1.63576e-11	YBX1	Y-box binding protein 1	subgroup_three
ENSG00000102241	2.9865	6.21176	5.56019	58.6006	1.88379e-13	1.66612e-11	HTATSF1	HIV-1 Tat specific factor 1	subgroup_three
ENSG00000142669	2.60723	6.11035	5.79193	58.5494	1.93271e-13	1.69515e-11	SH3BGRL3	SH3 domain binding glutamate rich protein like 3	subgroup_three
ENSG00000174748	4.08677	6.27713	7.66487	58.2985	2.19099e-13	1.9058e-11	RPL15	ribosomal protein L15	subgroup_three
ENSG00000166337	4.46241	6.8362	5.42115	56.9777	4.24076e-13	3.48703e-11	TAF10	TATA-box binding protein associated factor 10	subgroup_three
ENSG00000156508	2.73209	5.54452	9.7623	56.3317	5.85765e-13	4.74244e-11	EEF1A1	eukaryotic translation elongation factor 1 alpha 1	subgroup_three
ENSG00000187066	-0.270213	5.06875	4.59254	56.2376	6.13988e-13	4.89563e-11	TMEM262	transmembrane protein 262	subgroup_three
ENSG00000136279	1.98778	5.35136	6.37225	56.1936	6.27636e-13	4.96682e-11	DBNL	drebrin like	subgroup_three
ENSG00000186468	5.07913	6.50432	6.68901	56.1604	6.38136e-13	5.01223e-11	RPS23	ribosomal protein S23	subgroup_three
ENSG00000173674	0.184835	4.54382	5.21458	56.0566	6.72153e-13	5.2403e-11	EIF1AX	eukaryotic translation initiation factor 1A X-linked	subgroup_three
ENSG00000231500	4.65788	7.09094	5.4793	55.9689	7.02272e-13	5.43486e-11	RPS18	ribosomal protein S18	subgroup_three
ENSG00000111640	2.42735	5.61876	7.11229	55.565	8.59432e-13	6.60257e-11	GAPDH	glyceraldehyde-3-phosphate dehydrogenase	subgroup_three
ENSG00000172817	-2.34	2.71904	5.36801	55.3216	9.70663e-13	7.40307e-11	CYP7B1	cytochrome P450 family 7 subfamily B member 1	subgroup_three
ENSG00000131389	-0.700918	3.63607	6.12745	54.8081	1.25478e-12	9.43324e-11	SLC6A6	solute carrier family 6 member 6	subgroup_three
ENSG00000131724	0.983376	5.08834	4.7951	54.3863	1.54938e-12	1.13244e-10	IL13RA1	interleukin 13 receptor subunit alpha 1	subgroup_three
ENSG00000235568	1.33462	5.1321	5.34753	54.1245	1.76611e-12	1.27318e-10	NFAM1	NFAT activating protein with ITAM motif 1	subgroup_three
ENSG00000177600	3.49816	6.4018	5.52709	53.8535	2.02242e-12	1.43824e-10	RPLP2	ribosomal protein lateral stalk subunit P2	subgroup_three
ENSG00000125691	4.47284	6.27421	6.63175	53.6784	2.20744e-12	1.53863e-10	RPL23	ribosomal protein L23	subgroup_three
ENSG00000025708	1.0053	4.98636	5.5088	53.372	2.57286e-12	1.76989e-10	TYMP	thymidine phosphorylase	subgroup_three
ENSG00000144711	0.870757	4.56756	6.73375	52.6772	3.64161e-12	2.44127e-10	IQSEC1	IQ motif and Sec7 domain ArfGEF 1	subgroup_three
ENSG00000133106	2.40321	5.55917	5.3351	52.2936	4.41158e-12	2.93873e-10	EPSTI1	epithelial stromal interaction 1	subgroup_three
ENSG00000076067	0.773785	4.50436	7.21864	52.0462	4.99243e-12	3.30474e-10	RBMS2	RNA binding motif single stranded interacting protein 2	subgroup_three
ENSG00000066336	2.82084	5.90769	5.92848	51.9758	5.17116e-12	3.40165e-10	SPI1	Spi-1 proto-oncogene	subgroup_three
ENSG00000103266	3.65726	6.99929	3.79275	51.4536	6.71422e-12	4.28286e-10	STUB1	STIP1 homology and U-box containing protein 1	subgroup_three
ENSG00000164209	-0.696438	3.67718	5.30343	51.3009	7.24678e-12	4.59472e-10	SLC25A46	solute carrier family 25 member 46	subgroup_three
ENSG00000121716	0.864639	4.73744	5.27443	51.1217	7.92603e-12	4.93618e-10	PILRB	paired immunoglobin like type 2 receptor beta	subgroup_three
ENSG00000106211	1.63322	5.27636	5.12816	51.0056	8.39998e-12	5.20058e-10	HSPB1	heat shock protein family B (small) member 1	subgroup_three
ENSG00000198918	2.62245	5.67923	5.39128	50.93	8.72368e-12	5.3694e-10	RPL39	ribosomal protein L39	subgroup_three
ENSG00000131471	1.23857	5.15241	4.70122	50.8105	9.26066e-12	5.63402e-10	AOC3	amine oxidase copper containing 3	subgroup_three
ENSG00000164651	2.08764	5.53301	5.28023	50.7912	9.35051e-12	5.65598e-10	SP8	Sp8 transcription factor	subgroup_three
ENSG00000142541	2.3167	5.44849	6.47654	50.4702	1.09784e-11	6.5652e-10	RPL13A	ribosomal protein L13a	subgroup_three
ENSG00000272196	2.4845	6.03042	3.74232	50.4216	1.12481e-11	6.6885e-10			subgroup_three
ENSG00000099381	1.82329	5.09971	5.7538	50.1661	1.27812e-11	7.48975e-10	SETD1A	SET domain containing 1A, histone lysine methyltransferase	subgroup_three
ENSG00000201185	1.61995	5.13234	4.91137	49.8051	1.53093e-11	8.85333e-10	RNA5SP202	RNA, 5S ribosomal pseudogene 202	subgroup_three
ENSG00000118849	2.94672	6.01626	4.32011	49.7488	1.57467e-11	9.05648e-10	RARRES1	retinoic acid receptor responder 1	subgroup_three
ENSG00000100242	0.887727	4.63755	5.41619	49.3096	1.96138e-11	1.11587e-09	SUN2	Sad1 and UNC84 domain containing 2	subgroup_three
ENSG00000002587	1.30352	4.83321	5.32718	49.0289	2.25692e-11	1.27027e-09	HS3ST1	heparan sulfate-glucosamine 3-sulfotransferase 1	subgroup_three
ENSG00000162688	1.19066	4.97218	5.80914	49.0175	2.26975e-11	1.2707e-09	AGL	amylo-alpha-1, 6-glucosidase, 4-alpha-glucanotransferase	subgroup_three
ENSG00000203812	1.44207	5.27227	4.27569	48.9351	2.36524e-11	1.31715e-09			subgroup_three
ENSG00000164294	-1.2925	3.5817	5.24866	48.8923	2.41636e-11	1.33854e-09	GPX8	glutathione peroxidase 8 (putative)	subgroup_three
ENSG00000100147	0.433915	4.3774	6.29794	48.6113	2.78098e-11	1.53245e-09	CCDC134	coiled-coil domain containing 134	subgroup_three
ENSG00000167996	1.7488	4.82774	8.64617	47.959	3.8534e-11	2.06441e-09	FTH1	ferritin heavy chain 1	subgroup_three
ENSG00000285697	1.17808	4.80182	4.07424	47.9534	3.86403e-11	2.06441e-09			subgroup_three
ENSG00000080493	-0.433646	3.66923	6.02171	47.6889	4.4105e-11	2.34447e-09	SLC4A4	solute carrier family 4 member 4	subgroup_three
ENSG00000133639	1.87161	5.05898	5.51361	47.6698	4.4527e-11	2.35501e-09	BTG1	BTG anti-proliferation factor 1	subgroup_three
ENSG00000104904	2.32764	5.30666	6.47756	47.6257	4.5521e-11	2.39554e-09	OAZ1	ornithine decarboxylase antizyme 1	subgroup_three
ENSG00000277775	0.738833	4.96301	3.71172	47.5196	4.80008e-11	2.50942e-09	H3C7	H3 clustered histone 7	subgroup_three
ENSG00000063177	2.51862	5.60163	5.69366	47.5129	4.81618e-11	2.50942e-09	RPL18	ribosomal protein L18	subgroup_three
ENSG00000172216	1.32305	4.95543	5.53033	47.3418	5.24633e-11	2.68956e-09	CEBPB	CCAAT enhancer binding protein beta	subgroup_three
ENSG00000166188	3.11569	5.92949	5.02154	47.3308	5.27531e-11	2.68956e-09	ZNF319	zinc finger protein 319	subgroup_three
ENSG00000234857	3.11385	6.95556	3.45905	47.2106	5.60214e-11	2.82117e-09	HNRNPUL2-BSCL2	HNRNPUL2-BSCL2 readthrough (NMD candidate)	subgroup_three
ENSG00000161671	2.64047	5.15955	7.41699	47.1637	5.73509e-11	2.87437e-09	EMC10	ER membrane protein complex subunit 10	subgroup_three
ENSG00000167994	3.48377	6.30839	4.63627	47.0253	6.14587e-11	3.06e-09	RAB3IL1	RAB3A interacting protein like 1	subgroup_three
ENSG00000178175	1.0323	4.55276	5.555	47.0157	6.1755e-11	3.06e-09	ZNF366	zinc finger protein 366	subgroup_three
ENSG00000140279	-2.06854	2.31826	6.53658	47.0101	6.19269e-11	3.06e-09	DUOX2	dual oxidase 2	subgroup_three
ENSG00000142534	2.75147	5.79831	5.70268	46.9219	6.47185e-11	3.183e-09	RPS11	ribosomal protein S11	subgroup_three
ENSG00000225840	2.85358	5.12995	16.5521	46.7688	6.98706e-11	3.42041e-09			subgroup_three
ENSG00000198755	1.7127	5.16805	5.15404	46.6972	7.2416e-11	3.52861e-09	RPL10A	ribosomal protein L10a	subgroup_three
ENSG00000168298	2.28612	5.5019	4.5935	46.2832	8.90719e-11	4.242e-09	H1-4	H1.4 linker histone, cluster member	subgroup_three
ENSG00000167526	1.94257	4.92751	6.95004	46.1046	9.73886e-11	4.59648e-09	RPL13	ribosomal protein L13	subgroup_three
ENSG00000154118	1.30536	4.41728	10.9268	45.9156	1.07044e-10	5.02963e-09	JPH3	junctophilin 3	subgroup_three
ENSG00000166441	2.2585	5.27977	7.34136	45.8935	1.08229e-10	5.06272e-09	RPL27A	ribosomal protein L27a	subgroup_three
ENSG00000145592	1.6469	4.73001	7.90493	45.8752	1.09228e-10	5.08683e-09	RPL37	ribosomal protein L37	subgroup_three
ENSG00000182774	4.01206	6.24671	5.47726	45.8352	1.11432e-10	5.1666e-09	RPS17	ribosomal protein S17	subgroup_three
ENSG00000183246	1.89176	5.70949	3.40303	45.7518	1.16178e-10	5.33961e-09	RIMBP3C	RIMS binding protein 3C	subgroup_three
ENSG00000240342	2.16116	5.69519	4.11011	45.5167	1.30668e-10	5.90248e-09	RPS2P5	ribosomal protein S2 pseudogene 5	subgroup_three
ENSG00000078114	-0.337589	3.63978	6.7249	44.981	1.70801e-10	7.61729e-09	NEBL	nebulette	subgroup_three
ENSG00000163235	4.09309	5.8997	5.16603	44.8513	1.82247e-10	8.05946e-09	TGFA	transforming growth factor alpha	subgroup_three
ENSG00000167977	1.4977	4.86736	4.80262	44.776	1.89241e-10	8.33373e-09	KCTD5	potassium channel tetramerization domain containing 5	subgroup_three
ENSG00000105193	2.95849	5.7535	5.55119	44.6282	2.03757e-10	8.86173e-09	RPS16	ribosomal protein S16	subgroup_three
ENSG00000260001	0.271779	4.39371	4.99805	44.4454	2.23258e-10	9.63028e-09	TGFBR3L	transforming growth factor beta receptor 3 like	subgroup_three
ENSG00000143774	3.26256	5.79928	5.41202	44.2644	2.44407e-10	1.04145e-08	GUK1	guanylate kinase 1	subgroup_three
ENSG00000161016	2.12945	5.22242	5.64053	43.8066	3.0727e-10	1.28845e-08	RPL8	ribosomal protein L8	subgroup_three
ENSG00000029993	1.5311	4.67672	7.4337	43.7297	3.19311e-10	1.33363e-08	HMGB3	high mobility group box 3	subgroup_three
ENSG00000106588	-0.1239	3.72399	6.46899	43.6265	3.36214e-10	1.39317e-08	PSMA2	proteasome 20S subunit alpha 2	subgroup_three
ENSG00000011451	2.20797	4.92823	6.3245	43.6034	3.40128e-10	1.40386e-08	WIZ	WIZ zinc finger	subgroup_three
ENSG00000123178	0.897021	4.29611	5.94925	43.5075	3.56841e-10	1.46709e-08	SPRYD7	SPRY domain containing 7	subgroup_three
ENSG00000196230	1.50009	4.73853	5.70384	43.4353	3.69944e-10	1.50928e-08	TUBB	tubulin beta class I	subgroup_three
ENSG00000216490	2.48718	5.41968	5.42511	43.4352	3.69971e-10	1.50928e-08	IFI30	IFI30 lysosomal thiol reductase	subgroup_three
ENSG00000128311	2.70515	6.73629	3.70787	43.3871	3.78979e-10	1.53413e-08	TST	thiosulfate sulfurtransferase	subgroup_three
ENSG00000286522	1.49023	5.07171	4.13238	43.3581	3.84515e-10	1.55058e-08	H3C2	H3 clustered histone 2	subgroup_three
ENSG00000197958	2.71155	5.57032	5.31722	43.2286	4.10232e-10	1.64171e-08	RPL12	ribosomal protein L12	subgroup_three
ENSG00000034510	3.41852	5.96491	5.17126	43.2048	4.15133e-10	1.65503e-08	TMSB10	thymosin beta 10	subgroup_three
ENSG00000133112	1.46917	4.48009	7.97739	43.135	4.29882e-10	1.70736e-08	TPT1	tumor protein, translationally-controlled 1	subgroup_three
ENSG00000145425	2.14583	4.93143	6.19349	43.028	4.5352e-10	1.79447e-08	RPS3A	ribosomal protein S3A	subgroup_three
ENSG00000166794	1.8852	5.05827	5.18381	42.7059	5.32751e-10	2.10008e-08	PPIB	peptidylprolyl isomerase B	subgroup_three
ENSG00000163191	2.1962	5.181	5.20246	42.6462	5.48914e-10	2.1533e-08	S100A11	S100 calcium binding protein A11	subgroup_three
ENSG00000196865	2.56915	4.92846	7.08851	42.6335	5.52389e-10	2.1533e-08	NHLRC2	NHL repeat containing 2	subgroup_three
ENSG00000085644	2.2172	5.12021	5.65226	42.624	5.55023e-10	2.15558e-08	ZNF213	zinc finger protein 213	subgroup_three
ENSG00000213563	3.68366	6.34796	4.21812	42.616	5.57267e-10	2.15634e-08	C8orf82	chromosome 8 open reading frame 82	subgroup_three
ENSG00000177947	-0.739388	3.63762	4.38568	42.385	6.25494e-10	2.38526e-08	ODF3	outer dense fiber of sperm tails 3	subgroup_three
ENSG00000164588	2.6174	4.84824	7.02228	42.2692	6.62767e-10	2.49791e-08	HCN1	hyperpolarization activated cyclic nucleotide gated potassium channel 1	subgroup_three
ENSG00000185176	1.31579	4.94915	4.49267	42.257	6.6682e-10	2.49791e-08	AQP12B	aquaporin 12B	subgroup_three
ENSG00000163221	1.2049	4.6992	4.51238	42.2523	6.68377e-10	2.49791e-08	S100A12	S100 calcium binding protein A12	subgroup_three
ENSG00000116251	1.48642	4.66063	5.57464	42.2497	6.69275e-10	2.49791e-08	RPL22	ribosomal protein L22	subgroup_three
ENSG00000131143	1.43207	4.78148	5.59279	42.2313	6.7544e-10	2.51023e-08	COX4I1	cytochrome c oxidase subunit 4I1	subgroup_three
ENSG00000135046	-0.0834257	3.88443	5.16184	42.2257	6.77345e-10	2.51023e-08	ANXA1	annexin A1	subgroup_three
ENSG00000071082	2.68575	5.33132	5.71193	42.1456	7.05006e-10	2.60358e-08	RPL31	ribosomal protein L31	subgroup_three
ENSG00000172232	2.12345	5.32983	4.31817	41.9843	7.6422e-10	2.79087e-08	AZU1	azurocidin 1	subgroup_three
ENSG00000198258	1.7022	4.80839	5.80055	41.9788	7.6633e-10	2.79087e-08	UBL5	ubiquitin like 5	subgroup_three
ENSG00000101236	-0.396048	3.48769	5.8052	41.9671	7.70826e-10	2.79757e-08	RNF24	ring finger protein 24	subgroup_three
ENSG00000153266	3.01141	5.23278	7.90109	41.6165	9.18534e-10	3.29951e-08	FEZF2	FEZ family zinc finger 2	subgroup_three
ENSG00000174576	1.05053	4.56694	4.66521	41.5581	9.45741e-10	3.38569e-08	NPAS4	neuronal PAS domain protein 4	subgroup_three
ENSG00000164587	0.698449	3.98251	7.14786	41.4856	9.80656e-10	3.49878e-08	RPS14	ribosomal protein S14	subgroup_three
ENSG00000137100	0.994547	4.2526	5.39431	41.212	1.12445e-09	3.98478e-08	DCTN3	dynactin subunit 3	subgroup_three
ENSG00000108518	1.85175	4.86445	6.15693	41.1128	1.18161e-09	4.17329e-08	PFN1	profilin 1	subgroup_three
ENSG00000124614	2.57018	5.29931	5.30831	41.0905	1.19485e-09	4.20594e-08	RPS10	ribosomal protein S10	subgroup_three
ENSG00000111262	-0.49887	3.44321	5.13844	40.9838	1.26031e-09	4.40691e-08	KCNA1	potassium voltage-gated channel subfamily A member 1	subgroup_three
ENSG00000109072	1.59071	5.44632	3.92467	40.7935	1.38615e-09	4.83086e-08	VTN	vitronectin	subgroup_three
ENSG00000110042	-2.31579	2.06168	5.82879	40.782	1.39413e-09	4.84266e-08	DTX4	deltex E3 ubiquitin ligase 4	subgroup_three
ENSG00000169718	-0.133807	3.72594	5.20754	40.7335	1.42833e-09	4.94513e-08	DUS1L	dihydrouridine synthase 1 like	subgroup_three
ENSG00000114391	3.5059	5.43522	5.67876	40.697	1.45464e-09	5.01969e-08	RPL24	ribosomal protein L24	subgroup_three
ENSG00000182752	2.10352	4.65057	6.96026	40.5837	1.53941e-09	5.29487e-08	PAPPA	pappalysin 1	subgroup_three
ENSG00000121068	3.93445	5.4946	5.31636	40.5216	1.588e-09	5.44422e-08	TBX2	T-box transcription factor 2	subgroup_three
ENSG00000122176	1.50815	4.95579	4.57152	40.3102	1.76499e-09	6.01181e-08	FMOD	fibromodulin	subgroup_three
ENSG00000173726	0.517712	4.03701	4.88592	40.1414	1.92046e-09	6.43721e-08	TOMM20	translocase of outer mitochondrial membrane 20	subgroup_three
ENSG00000180008	-3.18304	0.623795	6.41156	40.0186	2.04212e-09	6.82328e-08	SOCS4	suppressor of cytokine signaling 4	subgroup_three
ENSG00000184357	2.8338	5.71107	4.37084	40.008	2.05292e-09	6.83764e-08	H1-5	H1.5 linker histone, cluster member	subgroup_three
ENSG00000123091	1.08996	4.47892	5.19761	39.8317	2.24212e-09	7.42086e-08	RNF11	ring finger protein 11	subgroup_three
ENSG00000184497	0.712656	4.18681	6.6898	39.5921	2.52742e-09	8.31284e-08	TMEM255B	transmembrane protein 255B	subgroup_three
ENSG00000126107	0.0918843	3.78614	5.09728	39.5371	2.59797e-09	8.46553e-08	HECTD3	HECT domain E3 ubiquitin protein ligase 3	subgroup_three
ENSG00000142178	2.7816	5.16975	5.30279	39.4112	2.76675e-09	8.96001e-08	SIK1	salt inducible kinase 1	subgroup_three
ENSG00000156535	0.78669	4.02059	5.94165	39.3269	2.88586e-09	9.2886e-08	CD109	CD109 molecule	subgroup_three
ENSG00000189403	1.62649	4.54356	6.39245	39.319	2.89726e-09	9.29684e-08	HMGB1	high mobility group box 1	subgroup_three
ENSG00000172809	2.32672	4.90519	6.31391	39.0948	3.24103e-09	1.03683e-07	RPL38	ribosomal protein L38	subgroup_three
ENSG00000144043	1.71367	4.82411	4.69582	38.9987	3.40044e-09	1.08126e-07	TEX261	testis expressed 261	subgroup_three
ENSG00000101204	1.21868	4.6564	6.44331	38.7534	3.84416e-09	1.20776e-07	CHRNA4	cholinergic receptor nicotinic alpha 4 subunit	subgroup_three
ENSG00000165280	1.29624	4.33919	7.29225	38.7109	3.92676e-09	1.23003e-07	VCP	valosin containing protein	subgroup_three
ENSG00000111732	3.49794	4.99333	6.05235	38.7041	3.94006e-09	1.23054e-07	AICDA	activation induced cytidine deaminase	subgroup_three
ENSG00000203727	-0.0792498	3.42713	5.78301	38.6915	3.96507e-09	1.23468e-07	SAMD5	sterile alpha motif domain containing 5	subgroup_three
ENSG00000132953	-0.521447	3.10921	6.10586	38.6647	4.01861e-09	1.24767e-07	XPO4	exportin 4	subgroup_three
ENSG00000149806	3.98013	6.02376	4.81287	38.5509	4.25383e-09	1.30911e-07	FAU	FAU ubiquitin like and ribosomal protein S30 fusion	subgroup_three
ENSG00000107651	0.396294	3.63658	7.28651	38.3954	4.59765e-09	1.41079e-07	SEC23IP	SEC23 interacting protein	subgroup_three
ENSG00000140988	3.08129	5.12852	6.62928	38.2099	5.04456e-09	1.54343e-07	RPS2	ribosomal protein S2	subgroup_three
ENSG00000152932	1.00925	4.17152	5.86384	38.1818	5.11585e-09	1.55619e-07	RAB3C	RAB3C, member RAS oncogene family	subgroup_three
ENSG00000177105	0.290561	3.80891	5.16963	37.9436	5.76296e-09	1.74799e-07	RHOG	ras homolog family member G	subgroup_three
ENSG00000159496	0.24806	3.88291	5.10008	37.9159	5.84351e-09	1.76733e-07	RGL4	ral guanine nucleotide dissociation stimulator like 4	subgroup_three
ENSG00000127946	2.73224	4.92346	6.62882	37.8952	5.90414e-09	1.78055e-07	HIP1	huntingtin interacting protein 1	subgroup_three
ENSG00000091986	1.30971	4.22573	7.50924	37.8604	6.00788e-09	1.80666e-07	CCDC80	coiled-coil domain containing 80	subgroup_three
ENSG00000072071	3.27932	5.17001	5.18846	37.8179	6.13676e-09	1.84015e-07	ADGRL1	adhesion G protein-coupled receptor L1	subgroup_three
ENSG00000101940	3.17046	5.12918	6.96734	37.7359	6.39376e-09	1.90097e-07	WDR13	WD repeat domain 13	subgroup_three
ENSG00000162415	3.81746	4.92082	6.23375	37.6513	6.67008e-09	1.97754e-07	ZSWIM5	zinc finger SWIM-type containing 5	subgroup_three
ENSG00000143603	0.260422	3.80844	6.38895	37.6208	6.77239e-09	2.00223e-07	KCNN3	potassium calcium-activated channel subfamily N member 3	subgroup_three
ENSG00000135821	3.11636	4.82327	7.56046	37.5665	6.95878e-09	2.05157e-07	GLUL	glutamate-ammonia ligase	subgroup_three
ENSG00000164440	1.66648	4.73596	4.57015	37.4875	7.23927e-09	2.12831e-07	TXLNB	taxilin beta	subgroup_three
ENSG00000137571	0.54634	4.12763	5.65165	37.471	7.29929e-09	2.13997e-07	SLCO5A1	solute carrier organic anion transporter family member 5A1	subgroup_three
ENSG00000284931	1.30075	5.24301	2.5868	37.3274	7.84269e-09	2.2809e-07			subgroup_three
ENSG00000173812	0.365552	3.78137	6.41535	37.3268	7.84499e-09	2.2809e-07	EIF1	eukaryotic translation initiation factor 1	subgroup_three
ENSG00000109270	-0.667737	3.21884	5.4246	37.2826	8.02003e-09	2.31898e-07	LAMTOR3	late endosomal/lysosomal adaptor, MAPK and MTOR activator 3	subgroup_three
ENSG00000130649	1.48898	4.47269	6.73422	37.1912	8.39505e-09	2.42076e-07	CYP2E1	cytochrome P450 family 2 subfamily E member 1	subgroup_three
ENSG00000163517	2.84623	5.17338	4.67874	37.1551	8.54821e-09	2.4582e-07	HDAC11	histone deacetylase 11	subgroup_three
ENSG00000118985	-2.87227	1.09095	5.97287	37.0488	9.01462e-09	2.57823e-07	ELL2	elongation factor for RNA polymerase II 2	subgroup_three
ENSG00000197558	1.828	4.38063	7.33726	37.0284	9.10731e-09	2.59768e-07	SSPOP	SCO-spondin, pseudogene	subgroup_three
ENSG00000136535	1.15499	4.35355	5.41936	36.9936	9.26701e-09	2.63609e-07	TBR1	T-box brain transcription factor 1	subgroup_three
ENSG00000154451	0.908456	3.98969	6.32222	36.9763	9.34753e-09	2.65183e-07	GBP5	guanylate binding protein 5	subgroup_three
ENSG00000122862	1.02685	4.29109	4.7353	36.931	9.56171e-09	2.7053e-07	SRGN	serglycin	subgroup_three
ENSG00000175701	3.34326	5.54747	4.45797	36.9072	9.6763e-09	2.73038e-07	MTLN	mitoregulin	subgroup_three
ENSG00000130382	3.68671	5.34116	5.40446	36.8679	9.8684e-09	2.77714e-07	MLLT1	MLLT1 super elongation complex subunit	subgroup_three
ENSG00000185760	-0.242796	3.23184	5.68952	36.8192	1.01114e-08	2.83793e-07	KCNQ5	potassium voltage-gated channel subfamily Q member 5	subgroup_three
ENSG00000131469	2.57313	5.04995	5.27353	36.7778	1.03228e-08	2.88189e-07	RPL27	ribosomal protein L27	subgroup_three
ENSG00000092841	2.37988	4.95597	5.48866	36.7097	1.06804e-08	2.97385e-07	MYL6	myosin light chain 6	subgroup_three
ENSG00000162676	1.46786	4.47539	5.04605	36.4695	1.20431e-08	3.34443e-07	GFI1	growth factor independent 1 transcriptional repressor	subgroup_three
ENSG00000177169	2.75324	5.0316	5.50012	36.447	1.21796e-08	3.36294e-07	ULK1	unc-51 like autophagy activating kinase 1	subgroup_three
ENSG00000226887	-2.52825	1.60479	5.20685	36.4381	1.22338e-08	3.36294e-07	ERVMER34-1	endogenous retrovirus group MER34 member 1, envelope	subgroup_three
ENSG00000197355	1.31789	4.47056	5.00726	36.4375	1.22376e-08	3.36294e-07	UAP1L1	UDP-N-acetylglucosamine pyrophosphorylase 1 like 1	subgroup_three
ENSG00000100439	-1.50303	2.33671	5.34556	35.96	1.55376e-08	4.21478e-07	ABHD4	abhydrolase domain containing 4, N-acyl phospholipase B	subgroup_three
ENSG00000171992	3.8881	4.77343	7.73484	35.9122	1.59131e-08	4.30554e-07	SYNPO	synaptopodin	subgroup_three
ENSG00000261115	0.683921	3.79584	6.1842	35.8401	1.64978e-08	4.4523e-07	TMEM178B	transmembrane protein 178B	subgroup_three
ENSG00000177954	2.52035	4.87291	5.52889	35.8233	1.66369e-08	4.47834e-07	RPS27	ribosomal protein S27	subgroup_three
ENSG00000150867	-0.0445526	3.53006	6.20244	35.7837	1.69691e-08	4.55611e-07	PIP4K2A	phosphatidylinositol-5-phosphate 4-kinase type 2 alpha	subgroup_three
ENSG00000140323	0.981385	3.89656	7.3064	35.7718	1.70707e-08	4.57172e-07	DISP2	dispatched RND transporter family member 2	subgroup_three
ENSG00000160908	1.15298	4.10438	7.24306	35.7429	1.73192e-08	4.62496e-07	ZNF394	zinc finger protein 394	subgroup_three
ENSG00000184897	2.19116	4.9682	4.37165	35.7385	1.73573e-08	4.62496e-07	H1-10	H1.10 linker histone	subgroup_three
ENSG00000142623	0.556628	3.96768	4.42555	35.6581	1.80697e-08	4.78102e-07	PADI1	peptidyl arginine deiminase 1	subgroup_three
ENSG00000110958	0.980973	4.19315	5.33092	35.657	1.80793e-08	4.78102e-07	PTGES3	prostaglandin E synthase 3	subgroup_three
ENSG00000127528	1.22045	4.28929	5.26814	35.6241	1.83787e-08	4.84802e-07	KLF2	KLF transcription factor 2	subgroup_three
ENSG00000115268	0.723876	3.91339	5.95416	35.4263	2.02897e-08	5.31216e-07	RPS15	ribosomal protein S15	subgroup_three
ENSG00000145335	1.36632	4.32764	5.8306	35.371	2.08587e-08	5.4341e-07	SNCA	synuclein alpha	subgroup_three
ENSG00000167971	-0.19467	3.47424	5.6945	35.3321	2.1268e-08	5.4999e-07	CASKIN1	CASK interacting protein 1	subgroup_three
ENSG00000180104	2.56135	5.05852	5.91854	35.2884	2.17381e-08	5.60767e-07	EXOC3	exocyst complex component 3	subgroup_three
ENSG00000196715	1.35027	4.07907	7.95552	35.1861	2.28785e-08	5.87308e-07	VKORC1L1	vitamin K epoxide reductase complex subunit 1 like 1	subgroup_three
ENSG00000173889	1.52203	4.13315	7.72993	34.9658	2.5543e-08	6.49372e-07	PHC3	polyhomeotic homolog 3	subgroup_three
ENSG00000113368	1.31408	4.40916	4.90445	34.8831	2.66212e-08	6.72665e-07	LMNB1	lamin B1	subgroup_three
ENSG00000142937	1.07345	4.00295	6.21541	34.8809	2.6651e-08	6.72665e-07	RPS8	ribosomal protein S8	subgroup_three
ENSG00000164715	-0.129803	3.42401	5.83009	34.6631	2.97167e-08	7.46465e-07	LMTK2	lemur tyrosine kinase 2	subgroup_three
ENSG00000165092	1.07056	4.15265	4.49332	34.6457	2.99767e-08	7.50692e-07	ALDH1A1	aldehyde dehydrogenase 1 family member A1	subgroup_three
ENSG00000163463	0.90227	4.05823	6.22497	34.6261	3.02712e-08	7.54986e-07	KRTCAP2	keratinocyte associated protein 2	subgroup_three
ENSG00000185838	2.16809	4.53677	5.71548	34.4705	3.27216e-08	8.13145e-07	GNB1L	G protein subunit beta 1 like	subgroup_three
ENSG00000170296	1.71571	4.70163	5.06615	34.4683	3.27576e-08	8.13145e-07	GABARAP	GABA type A receptor-associated protein	subgroup_three
ENSG00000177963	2.29328	4.92658	5.03812	34.432	3.33563e-08	8.26059e-07	RIC8A	RIC8 guanine nucleotide exchange factor A	subgroup_three
ENSG00000197070	2.57385	4.87661	5.04782	34.2212	3.70648e-08	9.11465e-07	ARRDC1	arrestin domain containing 1	subgroup_three
ENSG00000127445	-0.368035	3.15501	5.88517	34.0006	4.13868e-08	1.00832e-06	PIN1	peptidylprolyl cis/trans isomerase, NIMA-interacting 1	subgroup_three
ENSG00000168309	0.743742	3.65411	8.46263	33.9043	4.34292e-08	1.04838e-06	FAM107A	family with sequence similarity 107 member A	subgroup_three
ENSG00000254772	2.61654	4.70587	6.13768	33.8812	4.39321e-08	1.056e-06	EEF1G	eukaryotic translation elongation factor 1 gamma	subgroup_three
ENSG00000129315	3.29771	5.1087	5.24425	33.8613	4.43729e-08	1.06144e-06	CCNT1	cyclin T1	subgroup_three
ENSG00000015479	0.262169	3.53749	7.36665	33.8308	4.50551e-08	1.07529e-06	MATR3	matrin 3	subgroup_three
ENSG00000197381	0.282986	3.95059	5.77341	33.7155	4.77277e-08	1.13394e-06	ADARB1	adenosine deaminase RNA specific B1	subgroup_three
ENSG00000089682	-0.1958	3.56202	4.98921	33.6548	4.91975e-08	1.1636e-06	RBM41	RNA binding motif protein 41	subgroup_three
ENSG00000163956	1.80005	4.22557	7.22235	33.5999	5.05678e-08	1.19333e-06	LRPAP1	LDL receptor related protein associated protein 1	subgroup_three
ENSG00000064601	0.311231	3.59117	6.57208	33.5923	5.07606e-08	1.1952e-06	CTSA	cathepsin A	subgroup_three
ENSG00000174989	0.648987	4.06679	5.14998	33.5567	5.16713e-08	1.21393e-06	FBXW8	F-box and WD repeat domain containing 8	subgroup_three
ENSG00000180596	0.87975	4.21114	3.94043	33.4661	5.40665e-08	1.26737e-06	H2BC4	H2B clustered histone 4	subgroup_three
ENSG00000117523	1.64002	4.2515	6.9384	33.3936	5.60614e-08	1.31121e-06	PRRC2C	proline rich coiled-coil 2C	subgroup_three
ENSG00000120129	1.73054	4.54873	4.50666	33.337	5.76731e-08	1.34294e-06	DUSP1	dual specificity phosphatase 1	subgroup_three
ENSG00000147403	1.11225	3.98584	6.09242	33.2303	6.08306e-08	1.41334e-06	RPL10	ribosomal protein L10	subgroup_three
ENSG00000185010	1.36643	4.26251	5.80177	33.2035	6.16533e-08	1.42616e-06	F8	coagulation factor VIII	subgroup_three
ENSG00000184009	1.13566	3.98847	7.52004	33.1919	6.20125e-08	1.42819e-06	ACTG1	actin gamma 1	subgroup_three
ENSG00000119616	1.11993	3.91931	6.75868	33.107	6.46991e-08	1.48034e-06	FCF1	FCF1 rRNA-processing protein	subgroup_three
ENSG00000188846	2.5764	4.69023	7.42273	33.0749	6.57462e-08	1.50104e-06	RPL14	ribosomal protein L14	subgroup_three
ENSG00000101439	1.4818	4.36682	5.10054	33.0382	6.69652e-08	1.52556e-06	CST3	cystatin C	subgroup_three
ENSG00000281406	2.13913	4.64408	5.65483	33.009	6.7949e-08	1.5413e-06	BLACAT1	BLACAT1 overlapping LEMD1 locus	subgroup_three
ENSG00000162244	1.54331	4.28868	5.22832	32.9793	6.89647e-08	1.55762e-06	RPL29	ribosomal protein L29	subgroup_three
ENSG00000160131	-0.557308	3.11048	5.36877	32.8942	7.19628e-08	1.62186e-06	VMA21	vacuolar ATPase assembly factor VMA21	subgroup_three
ENSG00000142676	1.76897	4.33101	5.6851	32.8635	7.30766e-08	1.63994e-06	RPL11	ribosomal protein L11	subgroup_three
ENSG00000184557	2.0124	4.50878	5.0823	32.7943	7.56492e-08	1.69046e-06	SOCS3	suppressor of cytokine signaling 3	subgroup_three
ENSG00000148303	1.75035	4.56869	4.84222	32.6757	8.02707e-08	1.77489e-06	RPL7A	ribosomal protein L7a	subgroup_three
ENSG00000112306	3.15034	5.20319	5.32691	32.6457	8.14828e-08	1.79792e-06	RPS12	ribosomal protein S12	subgroup_three
ENSG00000269028	3.83623	4.21383	9.77214	32.5693	8.46595e-08	1.8641e-06			subgroup_three
ENSG00000142634	2.00544	4.62327	5.63189	32.5524	8.53749e-08	1.87593e-06	EFHD2	EF-hand domain family member D2	subgroup_three
ENSG00000125817	1.77807	4.43682	4.80019	32.4475	8.99726e-08	1.96874e-06	CENPB	centromere protein B	subgroup_three
ENSG00000213762	4.09661	4.62882	5.4402	32.2683	9.84093e-08	2.14443e-06	ZNF134	zinc finger protein 134	subgroup_three
ENSG00000134201	-0.276072	3.25524	5.08783	32.2418	9.97178e-08	2.16845e-06	GSTM5	glutathione S-transferase mu 5	subgroup_three
ENSG00000134748	0.264971	3.44094	5.84742	32.2345	1.00087e-07	2.17199e-06	PRPF38A	pre-mRNA processing factor 38A	subgroup_three
ENSG00000101210	0.794237	3.81372	5.10675	32.1456	1.04631e-07	2.26129e-06	EEF1A2	eukaryotic translation elongation factor 1 alpha 2	subgroup_three
ENSG00000132768	2.19801	4.98635	4.74001	32.0824	1.07993e-07	2.31965e-06	DPH2	diphthamide biosynthesis 2	subgroup_three
ENSG00000149136	2.281	4.55122	5.87198	32.0587	1.09278e-07	2.34248e-06	SSRP1	structure specific recognition protein 1	subgroup_three
ENSG00000126261	0.692714	3.80224	5.51452	32.0021	1.12414e-07	2.4048e-06	UBA2	ubiquitin like modifier activating enzyme 2	subgroup_three
ENSG00000115266	2.72488	4.69239	5.86879	31.9967	1.1272e-07	2.40645e-06	APC2	APC regulator of WNT signaling pathway 2	subgroup_three
ENSG00000136883	0.930277	4.10467	4.58613	31.8032	1.24172e-07	2.64023e-06	KIF12	kinesin family member 12	subgroup_three
ENSG00000237973	0.512583	4.04744	4.07623	31.7718	1.26138e-07	2.67123e-06	MTCO1P12	MT-CO1 pseudogene 12	subgroup_three
ENSG00000198833	0.527025	3.7175	4.64968	31.7616	1.26779e-07	2.67748e-06	UBE2J1	ubiquitin conjugating enzyme E2 J1	subgroup_three
ENSG00000221869	1.7356	4.51598	4.50487	31.6712	1.32646e-07	2.78058e-06	CEBPD	CCAAT enhancer binding protein delta	subgroup_three
ENSG00000215474	2.20608	4.62691	5.36277	31.6675	1.32887e-07	2.78058e-06	SKOR2	SKI family transcriptional corepressor 2	subgroup_three
ENSG00000139800	2.28604	4.49849	6.47886	31.6406	1.34687e-07	2.8071e-06	ZIC5	Zic family member 5	subgroup_three
ENSG00000166913	1.77872	4.18493	5.90052	31.4659	1.46984e-07	3.0215e-06	YWHAB	tyrosine 3-monooxygenase/tryptophan 5-monooxygenase activation protein beta	subgroup_three
ENSG00000163736	1.45452	4.32915	4.72426	31.4584	1.47534e-07	3.02688e-06	PPBP	pro-platelet basic protein	subgroup_three
ENSG00000134317	3.6395	4.55706	6.17206	31.3427	1.5632e-07	3.1885e-06	GRHL1	grainyhead like transcription factor 1	subgroup_three
ENSG00000153207	0.198918	3.31892	6.45166	31.2894	1.60541e-07	3.26196e-06	AHCTF1	AT-hook containing transcription factor 1	subgroup_three
ENSG00000089009	1.46476	4.14117	6.23513	31.2798	1.61315e-07	3.27138e-06	RPL6	ribosomal protein L6	subgroup_three
ENSG00000173727	-0.380699	3.27601	5.48255	31.2648	1.62534e-07	3.28975e-06			subgroup_three
ENSG00000130255	3.24235	5.61188	4.30623	31.1933	1.68444e-07	3.39134e-06	RPL36	ribosomal protein L36	subgroup_three
ENSG00000135778	-1.92796	1.90789	6.48715	31.1905	1.6868e-07	3.39134e-06	NTPCR	nucleoside-triphosphatase, cancer-related	subgroup_three
ENSG00000108107	0.508039	3.57846	7.22058	31.1886	1.68842e-07	3.39134e-06	RPL28	ribosomal protein L28	subgroup_three
ENSG00000188501	0.484698	3.60812	5.71691	31.163	1.71018e-07	3.4285e-06	LCTL	lactase like	subgroup_three
ENSG00000188554	0.724784	3.76051	6.73119	31.1194	1.74784e-07	3.4907e-06	NBR1	NBR1 autophagy cargo receptor	subgroup_three
ENSG00000090382	0.070469	3.40999	5.91236	30.9665	1.8867e-07	3.7467e-06	LYZ	lysozyme	subgroup_three
ENSG00000173702	1.8524	4.36112	4.94841	30.9627	1.8903e-07	3.74679e-06	MUC13	mucin 13, cell surface associated	subgroup_three
ENSG00000100614	1.16118	3.90903	6.07579	30.9222	1.92903e-07	3.81636e-06	PPM1A	protein phosphatase, Mg2+/Mn2+ dependent 1A	subgroup_three
ENSG00000074706	-0.6465	2.83192	5.80166	30.9115	1.93929e-07	3.82711e-06	IPCEF1	interaction protein for cytohesin exchange factors 1	subgroup_three
ENSG00000178951	0.617626	3.68743	5.37244	30.909	1.94173e-07	3.82711e-06	ZBTB7A	zinc finger and BTB domain containing 7A	subgroup_three
ENSG00000115998	0.509192	3.84929	4.35062	30.8051	2.0453e-07	4.00126e-06	C2orf42	chromosome 2 open reading frame 42	subgroup_three
ENSG00000173334	1.33753	4.03185	4.77009	30.7844	2.06661e-07	4.03545e-06	TRIB1	tribbles pseudokinase 1	subgroup_three
ENSG00000151617	-2.20374	1.52443	4.27257	30.7313	2.12213e-07	4.1362e-06	EDNRA	endothelin receptor type A	subgroup_three
ENSG00000171223	1.31553	4.14836	4.76801	30.6498	2.21046e-07	4.28455e-06	JUNB	JunB proto-oncogene, AP-1 transcription factor subunit	subgroup_three
ENSG00000107164	2.50357	4.68605	5.68015	30.6334	2.22868e-07	4.30402e-06	FUBP3	far upstream element binding protein 3	subgroup_three
ENSG00000258311	1.00059	3.81164	5.5506	30.605	2.26049e-07	4.35745e-06			subgroup_three
ENSG00000150995	1.86468	4.14741	7.50271	30.5029	2.37897e-07	4.5691e-06	ITPR1	inositol 1,4,5-trisphosphate receptor type 1	subgroup_three
ENSG00000137269	0.188323	3.86422	5.05102	30.4808	2.40532e-07	4.61128e-06	LRRC1	leucine rich repeat containing 1	subgroup_three
ENSG00000087302	1.22908	3.98447	5.59589	30.4133	2.48788e-07	4.75226e-06	RTRAF	RNA transcription, translation and transport factor	subgroup_three
ENSG00000082153	-1.24388	2.19854	6.86691	30.3645	2.54932e-07	4.8608e-06	BZW1	basic leucine zipper and W2 domains 1	subgroup_three
ENSG00000123416	1.70618	4.32045	6.24032	30.3287	2.59546e-07	4.93983e-06	TUBA1B	tubulin alpha 1b	subgroup_three
ENSG00000100448	1.36374	4.34885	3.79756	30.1797	2.79613e-07	5.30256e-06	CTSG	cathepsin G	subgroup_three
ENSG00000184216	0.944801	3.8274	5.73632	30.1655	2.8161e-07	5.33084e-06	IRAK1	interleukin 1 receptor associated kinase 1	subgroup_three
ENSG00000263818	0.240304	3.28984	5.49802	30.1418	2.8497e-07	5.38476e-06	RDM1P5	RDM1 pseudogene 5	subgroup_three
ENSG00000169564	0.591491	3.61196	5.87322	30.0639	2.96287e-07	5.58858e-06	PCBP1	poly(rC) binding protein 1	subgroup_three
ENSG00000123737	2.60097	4.77681	4.99032	30.0535	2.97826e-07	5.60754e-06	EXOSC9	exosome component 9	subgroup_three
ENSG00000140326	1.96048	4.34365	5.39264	30.038	3.00142e-07	5.64106e-06	CDAN1	codanin 1	subgroup_three
ENSG00000101445	2.49119	4.17913	6.59597	29.9622	3.11739e-07	5.83818e-06	PPP1R16B	protein phosphatase 1 regulatory subunit 16B	subgroup_three
ENSG00000229117	0.924108	3.70157	6.11224	29.9087	3.20186e-07	5.9751e-06	RPL41	ribosomal protein L41	subgroup_three
ENSG00000105723	0.0128297	3.16716	6.38584	29.9021	3.21245e-07	5.97539e-06	GSK3A	glycogen synthase kinase 3 alpha	subgroup_three
ENSG00000149273	2.63047	4.44567	6.5199	29.9016	3.21337e-07	5.97539e-06	RPS3	ribosomal protein S3	subgroup_three
ENSG00000130522	4.30549	4.83047	5.13674	29.8399	3.31388e-07	6.15143e-06	JUND	JunD proto-oncogene, AP-1 transcription factor subunit	subgroup_three
ENSG00000269693	0.216189	3.96648	3.82275	29.8031	3.37556e-07	6.25489e-06			subgroup_three
ENSG00000115457	-0.261771	3.05351	6.06307	29.7563	3.4555e-07	6.39176e-06	IGFBP2	insulin like growth factor binding protein 2	subgroup_three
ENSG00000006704	1.19039	4.14773	5.66969	29.662	3.6223e-07	6.66516e-06	GTF2IRD1	GTF2I repeat domain containing 1	subgroup_three
ENSG00000144381	0.414903	3.56989	5.88669	29.5777	3.77823e-07	6.89928e-06	HSPD1	heat shock protein family D (Hsp60) member 1	subgroup_three
ENSG00000145725	-1.88568	1.5115	8.48685	29.5334	3.86279e-07	7.02175e-06	PPIP5K2	diphosphoinositol pentakisphosphate kinase 2	subgroup_three
ENSG00000117602	-0.293079	3.03172	6.23129	29.5287	3.87199e-07	7.02632e-06	RCAN3	RCAN family member 3	subgroup_three
ENSG00000113558	1.7734	3.96262	6.81279	29.5137	3.90098e-07	7.05513e-06	SKP1	S-phase kinase associated protein 1	subgroup_three
ENSG00000169100	2.69649	4.79815	4.78781	29.4972	3.9334e-07	7.08888e-06	SLC25A6	solute carrier family 25 member 6	subgroup_three
ENSG00000122687	0.106247	3.373	4.80281	29.4296	4.06854e-07	7.30741e-06	MRM2	mitochondrial rRNA methyltransferase 2	subgroup_three
ENSG00000230989	1.86833	4.28026	6.073	29.3509	4.23193e-07	7.57502e-06	HSBP1	heat shock factor binding protein 1	subgroup_three
ENSG00000177409	0.901272	3.67882	5.54754	29.3454	4.24361e-07	7.58302e-06	SAMD9L	sterile alpha motif domain containing 9 like	subgroup_three
ENSG00000119772	1.0884	3.65206	7.13338	29.2725	4.40095e-07	7.82881e-06	DNMT3A	DNA methyltransferase 3 alpha	subgroup_three
ENSG00000105641	1.32176	4.10008	5.32642	29.2714	4.40347e-07	7.82881e-06	SLC5A5	solute carrier family 5 member 5	subgroup_three
ENSG00000134419	1.60741	3.92188	6.84996	29.206	4.54991e-07	8.07551e-06	RPS15A	ribosomal protein S15a	subgroup_three
ENSG00000087460	1.44149	3.84768	7.50595	29.1925	4.58066e-07	8.1164e-06	GNAS	GNAS complex locus	subgroup_three
ENSG00000165178	0.660346	3.88122	3.86869	29.1309	4.724e-07	8.35631e-06	NCF1C	neutrophil cytosolic factor 1C pseudogene	subgroup_three
ENSG00000173272	1.18778	3.72119	6.19263	29.1087	4.77679e-07	8.43553e-06	MZT2A	mitotic spindle organizing protein 2A	subgroup_three
ENSG00000109919	0.606624	4.18257	3.77018	28.9338	5.2132e-07	9.1754e-06	MTCH2	mitochondrial carrier 2	subgroup_three
ENSG00000125733	2.18086	4.42093	4.85322	28.8566	5.41849e-07	9.50297e-06	TRIP10	thyroid hormone receptor interactor 10	subgroup_three
ENSG00000140264	0.868021	3.69344	5.87768	28.8536	5.4264e-07	9.50297e-06	SERF2	small EDRK-rich factor 2	subgroup_three
ENSG00000197121	1.38178	3.86517	7.44171	28.8148	5.53293e-07	9.67161e-06	PGAP1	post-GPI attachment to proteins inositol deacylase 1	subgroup_three
ENSG00000176105	-0.123908	3.33018	5.33979	28.594	6.17877e-07	1.0696e-05	YES1	YES proto-oncogene 1, Src family tyrosine kinase	subgroup_three
ENSG00000136944	1.32687	3.75424	7.66816	28.528	6.38597e-07	1.10184e-05	LMX1B	LIM homeobox transcription factor 1 beta	subgroup_three
ENSG00000233927	1.37522	4.04679	4.78266	28.5022	6.46869e-07	1.11247e-05	RPS28	ribosomal protein S28	subgroup_three
ENSG00000143157	-2.6186	0.712392	6.00486	28.4901	6.50821e-07	1.11744e-05	POGK	pogo transposable element derived with KRAB domain	subgroup_three
ENSG00000058335	2.17703	4.11462	6.38862	28.4794	6.54314e-07	1.1216e-05	RASGRF1	Ras protein specific guanine nucleotide releasing factor 1	subgroup_three
ENSG00000196363	-0.429225	3.04484	4.54618	28.4063	6.78648e-07	1.15954e-05	WDR5	WD repeat domain 5	subgroup_three
ENSG00000143549	1.11625	3.73036	7.63694	28.3383	7.02126e-07	1.19384e-05	TPM3	tropomyosin 3	subgroup_three
ENSG00000255302	1.24233	4.29932	3.90694	28.3231	7.07491e-07	1.20102e-05	EID1	EP300 interacting inhibitor of differentiation 1	subgroup_three
ENSG00000172795	1.77109	3.95404	6.23176	28.2415	7.36939e-07	1.24299e-05	DCP2	decapping mRNA 2	subgroup_three
ENSG00000166548	1.65561	3.86739	7.30634	28.2079	7.49415e-07	1.25799e-05	TK2	thymidine kinase 2	subgroup_three
ENSG00000106682	0.577824	3.47017	6.01208	28.2037	7.51e-07	1.25864e-05	EIF4H	eukaryotic translation initiation factor 4H	subgroup_three
ENSG00000162419	0.911752	3.8129	5.88917	28.1355	7.77077e-07	1.29821e-05	GMEB1	glucocorticoid modulatory element binding protein 1	subgroup_three
ENSG00000138767	0.570346	3.50492	6.36564	28.0537	8.09484e-07	1.34807e-05	CNOT6L	CCR4-NOT transcription complex subunit 6 like	subgroup_three
ENSG00000132475	-0.507556	2.82585	5.77813	27.966	8.45802e-07	1.40412e-05	H3-3B	H3.3 histone B	subgroup_three
ENSG00000153187	1.39065	3.73901	6.8897	27.9659	8.4581e-07	1.40412e-05	HNRNPU	heterogeneous nuclear ribonucleoprotein U	subgroup_three
ENSG00000138180	0.428285	3.77088	4.30939	27.942	8.55995e-07	1.41879e-05	CEP55	centrosomal protein 55	subgroup_three
ENSG00000222178	3.39187	5.63371	3.23664	27.9332	8.59785e-07	1.42284e-05	RNA5SP181	RNA, 5S ribosomal pseudogene 181	subgroup_three
ENSG00000140807	-0.00834001	3.18113	6.9434	27.7675	9.34036e-07	1.53366e-05	NKD1	NKD inhibitor of WNT signaling pathway 1	subgroup_three
ENSG00000141404	2.24414	4.21964	5.87196	27.714	9.59351e-07	1.57277e-05	GNAL	G protein subunit alpha L	subgroup_three
ENSG00000185262	1.8292	4.41261	4.45644	27.6733	9.79073e-07	1.60012e-05	UBALD2	UBA like domain containing 2	subgroup_three
ENSG00000165410	0.773578	3.49269	4.91537	27.6663	9.82537e-07	1.60081e-05	CFL2	cofilin 2	subgroup_three
ENSG00000150991	1.92819	4.30345	6.29405	27.6246	1.00319e-06	1.62577e-05	UBC	ubiquitin C	subgroup_three
ENSG00000171246	2.41381	4.27669	5.36957	27.623	1.00404e-06	1.62577e-05	NPTX1	neuronal pentraxin 1	subgroup_three
ENSG00000136490	0.56265	3.65244	5.07287	27.6176	1.00673e-06	1.62762e-05	LIMD2	LIM domain containing 2	subgroup_three
ENSG00000149050	0.545948	3.92556	4.30741	27.5834	1.02411e-06	1.64813e-05	ZNF214	zinc finger protein 214	subgroup_three
ENSG00000175274	-0.107771	3.13436	5.467	27.5696	1.03121e-06	1.65702e-05	TP53I11	tumor protein p53 inducible protein 11	subgroup_three
ENSG00000180370	1.28329	3.63937	6.6841	27.5642	1.034e-06	1.65716e-05	PAK2	p21 (RAC1) activated kinase 2	subgroup_three
ENSG00000128567	-0.284964	2.97142	5.88217	27.5403	1.04641e-06	1.67378e-05	PODXL	podocalyxin like	subgroup_three
ENSG00000154447	0.858482	3.77445	5.11244	27.4877	1.07429e-06	1.70799e-05	SH3RF1	SH3 domain containing ring finger 1	subgroup_three
ENSG00000117298	1.17691	3.79834	6.0192	27.478	1.07953e-06	1.71374e-05	ECE1	endothelin converting enzyme 1	subgroup_three
ENSG00000102935	2.05222	4.00495	6.05045	27.3573	1.14668e-06	1.80767e-05	ZNF423	zinc finger protein 423	subgroup_three
ENSG00000255330	-1.58852	1.99086	3.65655	27.3539	1.14862e-06	1.80767e-05			subgroup_three
ENSG00000126246	-0.306142	3.07157	4.37029	27.3532	1.14901e-06	1.80767e-05	IGFLR1	IGF like family receptor 1	subgroup_three
ENSG00000184012	-1.62479	1.71628	5.9537	27.3246	1.1656e-06	1.83103e-05	TMPRSS2	transmembrane serine protease 2	subgroup_three
ENSG00000108828	0.50592	3.62195	4.88247	27.3155	1.1709e-06	1.83663e-05	VAT1	vesicle amine transport 1	subgroup_three
ENSG00000133246	0.738078	3.5964	5.47468	27.2855	1.18858e-06	1.86158e-05	PRAM1	PML-RARA regulated adaptor molecule 1	subgroup_three
ENSG00000135018	1.59446	4.23695	5.38949	27.221	1.22756e-06	1.91693e-05	UBQLN1	ubiquilin 1	subgroup_three
ENSG00000164104	1.75061	4.26229	4.40103	27.1898	1.24683e-06	1.94125e-05	HMGB2	high mobility group box 2	subgroup_three
ENSG00000048392	-0.299038	2.8491	6.05781	27.1802	1.25282e-06	1.94769e-05	RRM2B	ribonucleotide reductase regulatory TP53 inducible subunit M2B	subgroup_three
ENSG00000105640	1.36027	3.861	5.86753	27.1727	1.25753e-06	1.95214e-05	RPL18A	ribosomal protein L18a	subgroup_three
ENSG00000166710	1.11607	3.60295	6.67043	27.1607	1.26511e-06	1.96101e-05	B2M	beta-2-microglobulin	subgroup_three
ENSG00000278318	1.58546	3.84076	5.55168	27.1336	1.2824e-06	1.98489e-05	ZNF229	zinc finger protein 229	subgroup_three
ENSG00000155066	-1.03985	2.28098	6.23845	27.1137	1.2952e-06	2.00175e-05	PROM2	prominin 2	subgroup_three
ENSG00000128245	2.48871	4.40955	4.73757	27.061	1.32978e-06	2.04919e-05	YWHAH	tyrosine 3-monooxygenase/tryptophan 5-monooxygenase activation protein eta	subgroup_three
ENSG00000187837	1.05688	3.89193	4.66119	27.0414	1.3429e-06	2.06335e-05	H1-2	H1.2 linker histone, cluster member	subgroup_three
ENSG00000073350	0.922643	3.56319	5.82126	26.9623	1.39706e-06	2.13747e-05	LLGL2	LLGL scribble cell polarity complex component 2	subgroup_three
ENSG00000169607	1.82524	4.09767	5.86132	26.962	1.39723e-06	2.13747e-05	CKAP2L	cytoskeleton associated protein 2 like	subgroup_three
ENSG00000161243	-0.83196	2.47296	6.03781	26.9368	1.41496e-06	2.16147e-05	FBXO27	F-box protein 27	subgroup_three
ENSG00000119318	1.08026	3.73638	5.23593	26.8924	1.4467e-06	2.20355e-05	RAD23B	RAD23 homolog B, nucleotide excision repair protein	subgroup_three
ENSG00000206530	-0.0547503	2.90358	6.16132	26.7871	1.52495e-06	2.30976e-05	CFAP44	cilia and flagella associated protein 44	subgroup_three
ENSG00000110092	3.12659	4.2515	5.39252	26.7839	1.5274e-06	2.30976e-05	CCND1	cyclin D1	subgroup_three
ENSG00000188158	1.37423	3.64759	5.72052	26.6844	1.60532e-06	2.40342e-05	NHS	NHS actin remodeling regulator	subgroup_three
ENSG00000095539	1.28601	3.97104	4.66261	26.5448	1.72138e-06	2.56259e-05	SEMA4G	semaphorin 4G	subgroup_three
ENSG00000171222	1.29735	4.14558	3.87495	26.4384	1.8154e-06	2.69114e-05	SCAND1	SCAN domain containing 1	subgroup_three
ENSG00000168028	1.3426	3.76365	5.79871	26.4066	1.84453e-06	2.73045e-05	RPSA	ribosomal protein SA	subgroup_three
ENSG00000211460	-0.286067	2.78975	5.26196	26.4038	1.84711e-06	2.73045e-05	TSN	translin	subgroup_three
ENSG00000172757	1.15853	3.71557	6.47439	26.3588	1.88914e-06	2.78867e-05	CFL1	cofilin 1	subgroup_three
ENSG00000205659	0.258764	3.25393	6.00406	26.3082	1.93751e-06	2.85207e-05	LIN52	lin-52 DREAM MuvB core complex component	subgroup_three
ENSG00000196433	-0.674823	2.66896	4.59276	26.2639	1.98089e-06	2.90779e-05	ASMT	acetylserotonin O-methyltransferase	subgroup_three
ENSG00000144504	2.65781	4.20258	6.74374	26.2193	2.02563e-06	2.96611e-05	ANKMY1	ankyrin repeat and MYND domain containing 1	subgroup_three
ENSG00000124602	0.940196	3.88203	4.38885	26.2186	2.02626e-06	2.96611e-05	UNC5CL	unc-5 family C-terminal like	subgroup_three
ENSG00000159069	2.19483	4.36593	4.5572	26.2074	2.03767e-06	2.97035e-05	FBXW5	F-box and WD repeat domain containing 5	subgroup_three
ENSG00000019582	-0.161337	2.82061	6.40444	26.2061	2.03903e-06	2.97035e-05	CD74	CD74 molecule	subgroup_three
ENSG00000137575	0.0647271	3.17702	5.37249	26.206	2.03909e-06	2.97035e-05	SDCBP	syndecan binding protein	subgroup_three
ENSG00000196262	0.742496	3.43928	7.28127	26.2035	2.04167e-06	2.97035e-05	PPIA	peptidylprolyl isomerase A	subgroup_three
ENSG00000145365	0.148197	3.19117	4.35388	26.2019	2.04326e-06	2.97035e-05	TIFA	TRAF interacting protein with forkhead associated domain	subgroup_three
ENSG00000272916	0.757395	3.9374	3.95012	26.1518	2.09509e-06	3.0373e-05			subgroup_three
ENSG00000120690	1.49593	4.26328	4.78942	26.1042	2.14554e-06	3.10617e-05	ELF1	E74 like ETS transcription factor 1	subgroup_three
ENSG00000122026	1.4141	3.74467	6.06742	26.094	2.15658e-06	3.11786e-05	RPL21	ribosomal protein L21	subgroup_three
ENSG00000130940	2.33266	4.07284	5.94125	26.0102	2.24886e-06	3.24137e-05	CASZ1	castor zinc finger 1	subgroup_three
ENSG00000101098	1.08459	3.46105	8.45183	26.008	2.25125e-06	3.24137e-05	RIMS4	regulating synaptic membrane exocytosis 4	subgroup_three
ENSG00000234745	0.34492	3.96058	3.14289	25.9692	2.29542e-06	3.29594e-05	HLA-B	major histocompatibility complex, class I, B	subgroup_three
ENSG00000124357	0.346449	3.3345	6.40842	25.9527	2.31442e-06	3.31871e-05	NAGK	N-acetylglucosamine kinase	subgroup_three
ENSG00000095066	0.780893	3.4171	6.39756	25.9012	2.37484e-06	3.38688e-05	HOOK2	hook microtubule tethering protein 2	subgroup_three
ENSG00000103534	1.59447	3.87996	5.92446	25.8658	2.41722e-06	3.438e-05	TMC5	transmembrane channel like 5	subgroup_three
ENSG00000137648	0.649056	3.46187	6.45799	25.8541	2.43133e-06	3.45341e-05	TMPRSS4	transmembrane serine protease 4	subgroup_three
ENSG00000104529	-0.423182	2.74737	5.71232	25.8213	2.47156e-06	3.5011e-05	EEF1D	eukaryotic translation elongation factor 1 delta	subgroup_three
ENSG00000137154	1.87243	3.94506	6.40578	25.8184	2.47517e-06	3.50151e-05	RPS6	ribosomal protein S6	subgroup_three
ENSG00000168036	0.390715	3.31033	5.79802	25.6798	2.65275e-06	3.73264e-05	CTNNB1	catenin beta 1	subgroup_three
ENSG00000180530	1.35541	3.90383	5.99492	25.5654	2.80893e-06	3.9449e-05	NRIP1	nuclear receptor interacting protein 1	subgroup_three
ENSG00000130147	1.57813	3.97863	5.59718	25.5509	2.82932e-06	3.95437e-05	SH3BP4	SH3 domain binding protein 4	subgroup_three
ENSG00000105255	1.95896	4.2267	4.91909	25.5485	2.83283e-06	3.95437e-05	FSD1	fibronectin type III and SPRY domain containing 1	subgroup_three
ENSG00000137955	0.735097	3.78545	4.62637	25.5483	2.83302e-06	3.95437e-05	RABGGTB	Rab geranylgeranyltransferase subunit beta	subgroup_three
ENSG00000102879	2.98743	4.61853	6.11146	25.5458	2.83663e-06	3.95437e-05	CORO1A	coronin 1A	subgroup_three
ENSG00000124507	1.57121	3.91137	4.91395	25.5267	2.86377e-06	3.9788e-05	PACSIN1	protein kinase C and casein kinase substrate in neurons 1	subgroup_three
ENSG00000156482	1.16479	3.65525	5.85452	25.5229	2.86927e-06	3.9788e-05	RPL30	ribosomal protein L30	subgroup_three
ENSG00000183688	0.91743	3.62705	4.39972	25.4273	3.00972e-06	4.16259e-05	RFLNB	refilin B	subgroup_three
ENSG00000169230	1.35041	4.19774	4.13532	25.4241	3.01456e-06	4.16381e-05	PRELID1	PRELI domain containing 1	subgroup_three
ENSG00000112335	1.25586	3.97324	4.56977	25.3578	3.11623e-06	4.29565e-05	SNX3	sorting nexin 3	subgroup_three
ENSG00000148690	-0.949557	2.34163	6.56331	25.3458	3.13494e-06	4.30902e-05	FRA10AC1	FRA10A associated CGG repeat 1	subgroup_three
ENSG00000255823	3.34163	3.77231	7.8803	25.3451	3.13606e-06	4.30902e-05			subgroup_three
ENSG00000241343	2.23	3.90129	6.26028	25.3366	3.14935e-06	4.32163e-05	RPL36A	ribosomal protein L36a	subgroup_three
ENSG00000129682	-1.29897	1.82244	9.51081	25.2767	3.24522e-06	4.44739e-05	FGF13	fibroblast growth factor 13	subgroup_three
ENSG00000149925	2.3709	4.18015	6.68306	25.2429	3.30049e-06	4.51725e-05	ALDOA	aldolase, fructose-bisphosphate A	subgroup_three
ENSG00000182858	0.00249773	3.02179	4.81388	25.0934	3.55667e-06	4.83019e-05	ALG12	ALG12 alpha-1,6-mannosyltransferase	subgroup_three
ENSG00000168575	0.681621	3.56714	5.09645	25.0403	3.65223e-06	4.94084e-05	SLC20A2	solute carrier family 20 member 2	subgroup_three
ENSG00000178171	2.89802	4.10745	5.40279	25.0169	3.69536e-06	4.98357e-05	AMER3	APC membrane recruitment protein 3	subgroup_three
ENSG00000152518	1.16149	3.70954	4.93613	25.0154	3.69802e-06	4.98357e-05	ZFP36L2	ZFP36 ring finger protein like 2	subgroup_three
ENSG00000163293	0.667956	3.4502	5.10793	24.9839	3.75676e-06	5.04335e-05	NIPAL1	NIPA like domain containing 1	subgroup_three
ENSG00000184205	0.901396	3.90476	4.2136	24.9446	3.83136e-06	5.12624e-05	TSPYL2	TSPY like 2	subgroup_three
ENSG00000143353	-2.8362	0.44658	4.35296	24.9437	3.83311e-06	5.12624e-05	LYPLAL1	lysophospholipase like 1	subgroup_three
ENSG00000138769	2.93015	4.27365	5.05611	24.9046	3.90869e-06	5.22068e-05	CDKL2	cyclin dependent kinase like 2	subgroup_three
ENSG00000175463	0.710786	3.63671	4.92731	24.8658	3.98531e-06	5.30955e-05	TBC1D10C	TBC1 domain family member 10C	subgroup_three
ENSG00000228474	2.23039	4.62967	3.54072	24.8067	4.10478e-06	5.44802e-05	OST4	oligosaccharyltransferase complex subunit 4, non-catalytic	subgroup_three
ENSG00000117505	-1.75601	1.39945	7.48826	24.8003	4.11807e-06	5.45849e-05	DR1	down-regulator of transcription 1	subgroup_three
ENSG00000174695	-0.0299372	2.92569	6.45464	24.7623	4.197e-06	5.54942e-05	TMEM167A	transmembrane protein 167A	subgroup_three
ENSG00000116675	0.721517	3.39448	5.60004	24.7421	4.2395e-06	5.59157e-05	DNAJC6	DnaJ heat shock protein family (Hsp40) member C6	subgroup_three
ENSG00000156467	0.758037	3.35769	6.56641	24.7298	4.26563e-06	5.61461e-05	UQCRB	ubiquinol-cytochrome c reductase binding protein	subgroup_three
ENSG00000117016	1.41611	4.05897	5.21318	24.6665	4.40278e-06	5.77797e-05	RIMS3	regulating synaptic membrane exocytosis 3	subgroup_three
ENSG00000123933	3.53024	3.82005	5.43591	24.6604	4.4164e-06	5.78862e-05	MXD4	MAX dimerization protein 4	subgroup_three
ENSG00000188428	1.71231	4.00297	5.07039	24.631	4.48183e-06	5.85251e-05	BLOC1S5	biogenesis of lysosomal organelles complex 1 subunit 5	subgroup_three
ENSG00000178295	-2.04352	1.06046	6.61228	24.6105	4.52793e-06	5.89079e-05	GEN1	GEN1 Holliday junction 5' flap endonuclease	subgroup_three
ENSG00000167196	1.15572	3.66494	6.86301	24.6035	4.54379e-06	5.89684e-05	FBXO22	F-box protein 22	subgroup_three
ENSG00000160803	0.971853	3.65011	4.949	24.5512	4.66429e-06	6.03833e-05	UBQLN4	ubiquilin 4	subgroup_three
ENSG00000178573	3.13495	4.06773	5.42723	24.5017	4.78115e-06	6.16793e-05	MAF	MAF bZIP transcription factor	subgroup_three
ENSG00000142798	2.268	3.81753	7.35288	24.4844	4.82263e-06	6.20516e-05	HSPG2	heparan sulfate proteoglycan 2	subgroup_three
ENSG00000154146	0.522749	3.29683	5.00963	24.3787	5.08427e-06	6.50206e-05	NRGN	neurogranin	subgroup_three
ENSG00000204217	1.00076	3.60383	6.62376	24.3754	5.09269e-06	6.50407e-05	BMPR2	bone morphogenetic protein receptor type 2	subgroup_three
ENSG00000124177	0.3934	3.17889	6.19808	24.3569	5.14009e-06	6.54957e-05	CHD6	chromodomain helicase DNA binding protein 6	subgroup_three
ENSG00000131016	2.52725	4.06362	5.66293	24.2613	5.39175e-06	6.83713e-05	AKAP12	A-kinase anchoring protein 12	subgroup_three
ENSG00000152213	2.03965	3.89325	5.14231	24.2535	5.41285e-06	6.84739e-05	ARL11	ADP ribosylation factor like GTPase 11	subgroup_three
ENSG00000143669	-1.35441	1.73136	6.74988	24.2329	5.46869e-06	6.90972e-05	LYST	lysosomal trafficking regulator	subgroup_three
ENSG00000167881	-1.04601	2.05423	7.27595	24.1372	5.73698e-06	7.22269e-05	SRP68	signal recognition particle 68	subgroup_three
ENSG00000145495	2.71416	3.79268	7.63274	24.1343	5.74525e-06	7.22447e-05	MARCHF6	membrane associated ring-CH-type finger 6	subgroup_three
ENSG00000006118	1.60174	3.72597	5.69243	24.0674	5.94073e-06	7.46136e-05	TMEM132A	transmembrane protein 132A	subgroup_three
ENSG00000153561	-1.44126	1.92288	6.10819	24.0365	6.03321e-06	7.55048e-05	RMND5A	required for meiotic nuclear division 5 homolog A	subgroup_three
ENSG00000061938	1.46608	3.88702	6.13773	24.031	6.04976e-06	7.5622e-05	TNK2	tyrosine kinase non receptor 2	subgroup_three
ENSG00000108175	2.02732	3.90498	6.33576	24.0242	6.07028e-06	7.56987e-05	ZMIZ1	zinc finger MIZ-type containing 1	subgroup_three
ENSG00000006740	-0.342878	2.73061	6.33618	24.0199	6.08332e-06	7.57715e-05	ARHGAP44	Rho GTPase activating protein 44	subgroup_three
ENSG00000096384	2.03919	3.99316	5.30986	23.9853	6.18964e-06	7.70047e-05	HSP90AB1	heat shock protein 90 alpha family class B member 1	subgroup_three
ENSG00000065183	-2.19846	0.782906	6.50326	23.9509	6.29698e-06	7.81553e-05	WDR3	WD repeat domain 3	subgroup_three
ENSG00000176749	1.91851	4.27163	4.17797	23.9433	6.32105e-06	7.83616e-05	CDK5R1	cyclin dependent kinase 5 regulatory subunit 1	subgroup_three
ENSG00000198034	1.18792	3.56483	5.33191	23.9227	6.38626e-06	7.90769e-05	RPS4X	ribosomal protein S4 X-linked	subgroup_three
ENSG00000197183	1.48665	3.68145	5.78872	23.9061	6.43964e-06	7.96442e-05	NOL4L	nucleolar protein 4 like	subgroup_three
ENSG00000103528	0.176228	2.95816	5.78378	23.8981	6.46545e-06	7.98695e-05	SYT17	synaptotagmin 17	subgroup_three
ENSG00000131669	1.3331	3.83352	5.39199	23.8444	6.64138e-06	8.18314e-05	NINJ1	ninjurin 1	subgroup_three
ENSG00000182013	-2.65653	0.15371	5.06726	23.8122	6.74918e-06	8.26951e-05	PNMA8A	PNMA family member 8A	subgroup_three
ENSG00000140262	0.879532	3.42518	6.02485	23.7922	6.81692e-06	8.34281e-05	TCF12	transcription factor 12	subgroup_three
ENSG00000102189	3.19373	3.56666	6.19314	23.7861	6.83779e-06	8.35863e-05	EEA1	early endosome antigen 1	subgroup_three
ENSG00000176715	1.5346	3.57349	7.85403	23.7705	6.89129e-06	8.39477e-05	ACSF3	acyl-CoA synthetase family member 3	subgroup_three
ENSG00000157873	1.22816	3.92376	4.64829	23.7636	6.91528e-06	8.41426e-05	TNFRSF14	TNF receptor superfamily member 14	subgroup_three
ENSG00000136928	0.818377	3.21317	6.66447	23.7604	6.92612e-06	8.41772e-05	GABBR2	gamma-aminobutyric acid type B receptor subunit 2	subgroup_three
ENSG00000149289	0.715236	3.3739	5.12045	23.7453	6.97863e-06	8.47175e-05	ZC3H12C	zinc finger CCCH-type containing 12C	subgroup_three
ENSG00000128585	-1.32974	1.82102	6.49481	23.7266	7.04412e-06	8.53158e-05	MKLN1	muskelin 1	subgroup_three
ENSG00000274750	1.88181	4.15656	4.68431	23.7109	7.09967e-06	8.57773e-05	H3C6	H3 clustered histone 6	subgroup_three
ENSG00000171130	2.78863	3.95674	5.60018	23.6639	7.2686e-06	8.7531e-05	ATP6V0E2	ATPase H+ transporting V0 subunit e2	subgroup_three
ENSG00000166965	1.68774	3.88135	4.78749	23.6399	7.35625e-06	8.84851e-05	RCCD1	RCC1 domain containing 1	subgroup_three
ENSG00000147364	-1.99042	1.06583	7.32381	23.6208	7.42707e-06	8.91333e-05	FBXO25	F-box protein 25	subgroup_three
ENSG00000163931	2.42762	3.88134	6.37583	23.6042	7.48873e-06	8.97709e-05	TKT	transketolase	subgroup_three
ENSG00000182606	1.28861	3.52179	5.94662	23.5392	7.73605e-06	9.25249e-05	TRAK1	trafficking kinesin protein 1	subgroup_three
ENSG00000084733	1.44746	3.77583	4.73023	23.5176	7.82019e-06	9.32394e-05	RAB10	RAB10, member RAS oncogene family	subgroup_three
ENSG00000139842	1.91186	3.73783	5.92238	23.496	7.90506e-06	9.41185e-05	CUL4A	cullin 4A	subgroup_three
ENSG00000065054	0.69206	3.28222	6.189	23.4198	8.21216e-06	9.74442e-05	NHERF2	NHERF family PDZ scaffold protein 2	subgroup_three
ENSG00000143947	1.84207	3.90868	5.10207	23.3846	8.35778e-06	9.90547e-05	RPS27A	ribosomal protein S27a	subgroup_three
ENSG00000168404	0.189004	3.05543	5.69311	23.3794	8.37973e-06	9.90974e-05	MLKL	mixed lineage kinase domain like pseudokinase	subgroup_three
ENSG00000152795	-1.98894	1.13327	5.2303	23.3665	8.4337e-06	9.96237e-05	HNRNPDL	heterogeneous nuclear ribonucleoprotein D like	subgroup_three
ENSG00000085465	0.272102	3.18918	4.57878	23.3553	8.4812e-06	0.000100072	OVGP1	oviductal glycoprotein 1	subgroup_three
ENSG00000122367	2.79556	3.90301	6.13625	23.2931	8.74917e-06	0.000102888	LDB3	LIM domain binding 3	subgroup_three
ENSG00000173868	1.5896	3.97514	4.35976	23.257	8.90875e-06	0.000104415	PHOSPHO1	phosphoethanolamine/phosphocholine phosphatase 1	subgroup_three
ENSG00000109475	1.2135	3.60323	5.83824	23.2014	9.15983e-06	0.000107119	RPL34	ribosomal protein L34	subgroup_three
ENSG00000197457	2.16289	4.04563	4.9231	23.1897	9.21346e-06	0.000107627	STMN3	stathmin 3	subgroup_three
ENSG00000114573	0.489705	3.32415	5.23317	23.1823	9.2477e-06	0.000107787	ATP6V1A	ATPase H+ transporting V1 subunit A	subgroup_three
ENSG00000144036	1.65734	3.75369	6.0998	23.1099	9.58829e-06	0.000111142	EXOC6B	exocyst complex component 6B	subgroup_three
ENSG00000176049	-2.47456	0.266732	5.85886	23.0951	9.65986e-06	0.00011178	JAKMIP2	janus kinase and microtubule interacting protein 2	subgroup_three
ENSG00000124067	1.59057	3.87885	5.34341	23.0941	9.66459e-06	0.00011178	SLC12A4	solute carrier family 12 member 4	subgroup_three
ENSG00000140836	0.597011	2.99179	12.8138	23.0696	9.78344e-06	0.000112906	ZFHX3	zinc finger homeobox 3	subgroup_three
ENSG00000140563	-0.101983	2.76257	7.1517	23.0487	9.88659e-06	0.000113847	MCTP2	multiple C2 and transmembrane domain containing 2	subgroup_three
ENSG00000230066	-0.221938	2.84543	5.24089	23.0071	1.00943e-05	0.000115877			subgroup_three
ENSG00000221823	-1.84594	1.40678	5.15508	22.9987	1.01368e-05	0.000116219	PPP3R1	protein phosphatase 3 regulatory subunit B, alpha	subgroup_three
ENSG00000172986	1.29841	3.5502	5.2416	22.9723	1.02715e-05	0.000117637	GXYLT2	glucoside xylosyltransferase 2	subgroup_three
ENSG00000151948	0.884403	3.44815	4.49587	22.9596	1.03369e-05	0.000118256	GLT1D1	glycosyltransferase 1 domain containing 1	subgroup_three
ENSG00000166025	0.0834528	3.07342	6.48292	22.9564	1.03535e-05	0.000118318	AMOTL1	angiomotin like 1	subgroup_three
ENSG00000141452	-0.207129	2.93206	4.32998	22.8956	1.0673e-05	0.00012162	RMC1	regulator of MON1-CCZ1	subgroup_three
ENSG00000141127	0.399925	3.19918	4.9929	22.8948	1.06771e-05	0.00012162	PRPSAP2	phosphoribosyl pyrophosphate synthetase associated protein 2	subgroup_three
ENSG00000043355	0.0817783	3.09965	4.62965	22.8866	1.07213e-05	0.000121991	ZIC2	Zic family member 2	subgroup_three
ENSG00000157216	2.15633	3.90058	5.75325	22.8764	1.07757e-05	0.000122477	SSBP3	single stranded DNA binding protein 3	subgroup_three
ENSG00000256618	3.41582	3.90382	6.91228	22.8651	1.08369e-05	0.00012304			subgroup_three
ENSG00000163737	0.630761	3.39868	4.20515	22.8137	1.11191e-05	0.000125837	PF4	platelet factor 4	subgroup_three
ENSG00000143545	1.11923	3.45275	5.74312	22.7992	1.11999e-05	0.000126501	RAB13	RAB13, member RAS oncogene family	subgroup_three
ENSG00000101003	0.337983	3.19408	5.77817	22.7989	1.12018e-05	0.000126501	GINS1	GINS complex subunit 1	subgroup_three
ENSG00000172009	2.27234	3.94304	5.56191	22.7388	1.15432e-05	0.00012966	THOP1	thimet oligopeptidase 1	subgroup_three
ENSG00000187514	1.40121	3.51763	6.38168	22.7357	1.15615e-05	0.000129728	PTMA	prothymosin alpha	subgroup_three
ENSG00000007516	1.17395	3.57693	5.07265	22.6734	1.19268e-05	0.000133259	BAIAP3	BAI1 associated protein 3	subgroup_three
ENSG00000107816	0.805843	3.31582	5.15524	22.6695	1.19501e-05	0.000133378	LZTS2	leucine zipper tumor suppressor 2	subgroup_three
ENSG00000135108	2.75743	3.93529	5.44939	22.6279	1.22016e-05	0.000135896	FBXO21	F-box protein 21	subgroup_three
ENSG00000176920	2.61481	3.73666	6.19157	22.6051	1.23412e-05	0.000137189	FUT2	fucosyltransferase 2	subgroup_three
ENSG00000125818	1.51692	3.53711	5.92148	22.6047	1.23437e-05	0.000137189	PSMF1	proteasome inhibitor subunit 1	subgroup_three
ENSG00000152558	-0.163723	2.81557	5.05696	22.5857	1.2462e-05	0.000138357	TMEM123	transmembrane protein 123	subgroup_three
ENSG00000206172	3.05143	3.20398	9.42759	22.5806	1.24933e-05	0.000138558	HBA1	hemoglobin subunit alpha 1	subgroup_three
ENSG00000130511	2.10192	3.93588	5.07358	22.5758	1.25238e-05	0.000138605	SSBP4	single stranded DNA binding protein 4	subgroup_three
ENSG00000204103	1.00781	3.46562	4.68645	22.5471	1.27044e-05	0.000140309	MAFB	MAF bZIP transcription factor B	subgroup_three
ENSG00000166862	0.744052	3.55309	5.27064	22.538	1.27627e-05	0.000140804	CACNG2	calcium voltage-gated channel auxiliary subunit gamma 2	subgroup_three
ENSG00000064655	2.95087	3.56324	5.3901	22.5347	1.27835e-05	0.000140886	EYA2	EYA transcriptional coactivator and phosphatase 2	subgroup_three
ENSG00000102554	2.1127	3.65059	4.85815	22.5241	1.28514e-05	0.000141412	KLF5	KLF transcription factor 5	subgroup_three
ENSG00000163873	2.39247	3.801	5.90017	22.5231	1.28581e-05	0.000141412	GRIK3	glutamate ionotropic receptor kainate type subunit 3	subgroup_three
ENSG00000009335	1.14043	3.4008	6.21619	22.4452	1.33685e-05	0.000146413	UBE3C	ubiquitin protein ligase E3C	subgroup_three
ENSG00000233276	2.06876	4.30758	4.53507	22.4106	1.36016e-05	0.000148812	GPX1	glutathione peroxidase 1	subgroup_three
ENSG00000196924	3.01523	3.27361	6.85238	22.3687	1.38899e-05	0.000151651	FLNA	filamin A	subgroup_three
ENSG00000103199	2.43097	3.70779	6.32946	22.3482	1.40332e-05	0.000152763	ZNF500	zinc finger protein 500	subgroup_three
ENSG00000180354	2.43882	3.89783	5.47885	22.3479	1.40353e-05	0.000152763	MTURN	maturin, neural progenitor differentiation regulator homolog	subgroup_three
ENSG00000162695	-0.589217	2.34084	6.22509	22.3231	1.42101e-05	0.000154346	SLC30A7	solute carrier family 30 member 7	subgroup_three
ENSG00000157703	-0.856454	2.2033	5.19317	22.3131	1.42816e-05	0.000154803	SVOPL	SVOP like	subgroup_three
ENSG00000126759	0.0571855	2.88588	5.3928	22.304	1.43469e-05	0.000155191	CFP	complement factor properdin	subgroup_three
ENSG00000109320	3.02536	3.50207	5.94726	22.2908	1.44418e-05	0.000155898	NFKB1	nuclear factor kappa B subunit 1	subgroup_three
ENSG00000256771	2.384	3.87223	5.57997	22.2788	1.45283e-05	0.00015667	ZNF253	zinc finger protein 253	subgroup_three
ENSG00000185842	0.728482	3.2377	7.0349	22.2647	1.46315e-05	0.0001573	DNAH14	dynein axonemal heavy chain 14	subgroup_three
ENSG00000140350	1.54414	3.65557	5.66712	22.2521	1.47241e-05	0.000158134	ANP32A	acidic nuclear phosphoprotein 32 family member A	subgroup_three
ENSG00000105875	2.36241	3.74068	6.61192	22.218	1.4977e-05	0.00016036	WDR91	WD repeat domain 91	subgroup_three
ENSG00000121864	-2.33017	0.494501	6.52048	22.2037	1.50847e-05	0.000161348	ZNF639	zinc finger protein 639	subgroup_three
ENSG00000077713	0.496875	4.55184	4.26078	22.1952	1.51486e-05	0.000161867	SLC25A43	solute carrier family 25 member 43	subgroup_three
ENSG00000155158	-0.505547	2.42593	7.40668	22.0922	1.59491e-05	0.000169389	TTC39B	tetratricopeptide repeat domain 39B	subgroup_three
ENSG00000062716	0.82178	3.34691	6.10171	22.0839	1.60152e-05	0.000169749	VMP1	vacuole membrane protein 1	subgroup_three
ENSG00000206077	1.57534	3.75026	5.76941	22.0585	1.62204e-05	0.000171405	ZDHHC11B	zinc finger DHHC-type containing 11B	subgroup_three
ENSG00000007541	-0.679985	2.21569	5.73631	22.0053	1.66572e-05	0.000175317	PIGQ	phosphatidylinositol glycan anchor biosynthesis class Q	subgroup_three
ENSG00000147604	0.422425	3.08243	5.46278	21.9372	1.72347e-05	0.000181033	RPL7	ribosomal protein L7	subgroup_three
ENSG00000072195	3.03272	3.37441	6.67093	21.9261	1.73305e-05	0.000181858	SPEG	striated muscle enriched protein kinase	subgroup_three
ENSG00000114853	-0.235923	2.7001	5.15591	21.8564	1.79449e-05	0.000187185	ZBTB47	zinc finger and BTB domain containing 47	subgroup_three
ENSG00000111801	1.44651	3.52794	5.19477	21.828	1.82016e-05	0.000189487	BTN3A3	butyrophilin subfamily 3 member A3	subgroup_three
ENSG00000144224	0.834503	3.32023	5.24505	21.8163	1.83088e-05	0.000190415	UBXN4	UBX domain protein 4	subgroup_three
ENSG00000138675	0.841441	3.20332	6.32175	21.7941	1.85127e-05	0.000191966	FGF5	fibroblast growth factor 5	subgroup_three
ENSG00000259494	-1.8821	1.28122	5.69019	21.766	1.87746e-05	0.000194108	MRPL46	mitochondrial ribosomal protein L46	subgroup_three
ENSG00000167395	-2.14812	0.729734	5.50803	21.7272	1.91422e-05	0.000197328	ZNF646	zinc finger protein 646	subgroup_three
ENSG00000196182	1.84403	3.70622	5.56194	21.7172	1.9238e-05	0.000198121	STK40	serine/threonine kinase 40	subgroup_three
ENSG00000088179	0.970203	3.21594	6.31432	21.7113	1.92949e-05	0.000198513	PTPN4	protein tyrosine phosphatase non-receptor type 4	subgroup_three
ENSG00000139200	1.40294	3.85682	4.38338	21.6733	1.96656e-05	0.000202129	PIANP	PILR alpha associated neural protein	subgroup_three
ENSG00000203685	0.932151	3.09203	10.5993	21.6641	1.9756e-05	0.00020286	STUM	stum, mechanosensory transduction mediator homolog	subgroup_three
ENSG00000131446	0.413083	3.02681	5.79687	21.649	1.99059e-05	0.0002042	MGAT1	alpha-1,3-mannosyl-glycoprotein 2-beta-N-acetylglucosaminyltransferase	subgroup_three
ENSG00000162817	1.24417	3.56573	4.79589	21.6291	2.01048e-05	0.000205766	C1orf115	chromosome 1 open reading frame 115	subgroup_three
ENSG00000115282	2.23573	3.94342	4.43342	21.6279	2.01172e-05	0.000205766	TTC31	tetratricopeptide repeat domain 31	subgroup_three
ENSG00000149100	1.50593	3.60493	5.79921	21.5939	2.04615e-05	0.000209085	EIF3M	eukaryotic translation initiation factor 3 subunit M	subgroup_three
ENSG00000164082	1.39562	3.71118	5.37278	21.5604	2.0807e-05	0.000212203	GRM2	glutamate metabotropic receptor 2	subgroup_three
ENSG00000197024	1.95531	4.16438	5.03677	21.5364	2.1059e-05	0.000214358	ZNF398	zinc finger protein 398	subgroup_three
ENSG00000144452	-1.04418	1.88651	5.6364	21.4394	2.21047e-05	0.000223919	ABCA12	ATP binding cassette subfamily A member 12	subgroup_three
ENSG00000075624	0.17043	2.70194	9.34355	21.3855	2.27093e-05	0.000229381	ACTB	actin beta	subgroup_three
ENSG00000179270	2.4116	3.70442	5.1925	21.3634	2.29608e-05	0.000231338	PCARE	photoreceptor cilium actin regulator	subgroup_three
ENSG00000184990	1.06865	3.31769	5.13819	21.3535	2.30755e-05	0.000232189	SIVA1	SIVA1 apoptosis inducing factor	subgroup_three
ENSG00000129214	2.45922	3.85347	4.30083	21.3384	2.32501e-05	0.000233723	SHBG	sex hormone binding globulin	subgroup_three
ENSG00000189367	-0.332018	2.51083	5.51117	21.3218	2.34442e-05	0.000235135	KIAA0408	KIAA0408	subgroup_three
ENSG00000147454	0.573303	3.0081	7.43788	21.3201	2.34639e-05	0.000235135	SLC25A37	solute carrier family 25 member 37	subgroup_three
ENSG00000185689	1.83049	3.97422	4.3545	21.3187	2.348e-05	0.000235135	TEX56P	testis expressed 56, pseudogene	subgroup_three
ENSG00000162645	0.0784408	2.79523	5.12137	21.3118	2.35617e-05	0.000235729	GBP2	guanylate binding protein 2	subgroup_three
ENSG00000161970	1.47906	3.58191	5.95801	21.307	2.36181e-05	0.000236069	RPL26	ribosomal protein L26	subgroup_three
ENSG00000175395	-2.13408	1.13762	4.86066	21.2899	2.38205e-05	0.000237866	ZNF25	zinc finger protein 25	subgroup_three
ENSG00000141934	-0.322723	2.48382	6.78067	21.2448	2.43642e-05	0.000243064	PLPP2	phospholipid phosphatase 2	subgroup_three
ENSG00000135956	1.78411	3.53541	6.30918	21.2324	2.4516e-05	0.000244347	TMEM127	transmembrane protein 127	subgroup_three
ENSG00000100300	1.42675	3.7831	4.5554	21.2138	2.47445e-05	0.000246392	TSPO	translocator protein	subgroup_three
ENSG00000158458	2.47439	4.05504	5.09432	21.1943	2.49869e-05	0.000248335	NRG2	neuregulin 2	subgroup_three
ENSG00000120334	0.0413863	3.0192	5.66711	21.1671	2.53288e-05	0.000251051	CENPL	centromere protein L	subgroup_three
ENSG00000226690	-1.26195	1.83121	5.64702	21.1669	2.53317e-05	0.000251051	LOC102725191	uncharacterized LOC102725191	subgroup_three
ENSG00000001617	0.8283	3.55889	4.95148	21.1131	2.6023e-05	0.000257273	SEMA3F	semaphorin 3F	subgroup_three
ENSG00000083845	-0.620346	2.29868	5.66061	21.1123	2.60328e-05	0.000257273	RPS5	ribosomal protein S5	subgroup_three
ENSG00000145287	0.398808	2.97338	6.14354	21.1046	2.61334e-05	0.000257783	PLAC8	placenta associated 8	subgroup_three
ENSG00000197905	1.17645	3.64769	4.23622	21.0741	2.65344e-05	0.000261493	TEAD4	TEA domain transcription factor 4	subgroup_three
ENSG00000197956	1.2917	3.64349	4.27238	21.0288	2.71426e-05	0.000266987	S100A6	S100 calcium binding protein A6	subgroup_three
ENSG00000180448	1.9652	3.63533	5.95182	21.0134	2.73526e-05	0.000268551	ARHGAP45	Rho GTPase activating protein 45	subgroup_three
ENSG00000074356	-0.531601	2.29372	7.14139	21.0015	2.75156e-05	0.000269899	NCBP3	nuclear cap binding subunit 3	subgroup_three
ENSG00000225685	3.65073	3.89412	3.97289	20.968	2.79812e-05	0.000274211			subgroup_three
ENSG00000198830	0.766524	3.08946	6.45195	20.9598	2.80956e-05	0.000275076	HMGN2	high mobility group nucleosomal binding domain 2	subgroup_three
ENSG00000102178	0.960953	3.63517	4.1544	20.9179	2.869e-05	0.000280634	UBL4A	ubiquitin like 4A	subgroup_three
ENSG00000171873	1.92431	3.89425	4.52472	20.9156	2.87234e-05	0.0002807	ADRA1D	adrenoceptor alpha 1D	subgroup_three
ENSG00000182400	1.39294	3.74222	5.63703	20.9071	2.88451e-05	0.000281628	TRAPPC6B	trafficking protein particle complex subunit 6B	subgroup_three
ENSG00000178163	-0.51956	2.7362	5.33509	20.8638	2.94775e-05	0.000286209	ZNF518B	zinc finger protein 518B	subgroup_three
ENSG00000168062	1.23331	3.70384	4.11393	20.8598	2.95355e-05	0.000286508	BATF2	basic leucine zipper ATF-like transcription factor 2	subgroup_three
ENSG00000099942	-0.684316	2.34524	5.38766	20.8151	3.02034e-05	0.000291911	CRKL	CRK like proto-oncogene, adaptor protein	subgroup_three
ENSG00000064545	2.15274	4.28584	4.5278	20.7782	3.07665e-05	0.00029708	TMEM161A	transmembrane protein 161A	subgroup_three
ENSG00000007237	1.23128	3.25061	6.54996	20.77	3.0892e-05	0.000297746	GAS7	growth arrest specific 7	subgroup_three
ENSG00000123407	1.18397	3.51327	4.70532	20.7297	3.1521e-05	0.00030353	HOXC12	homeobox C12	subgroup_three
ENSG00000170390	-1.85999	1.08421	5.49464	20.7133	3.17814e-05	0.00030574	DCLK2	doublecortin like kinase 2	subgroup_three
ENSG00000198727	0.586789	2.93302	7.31107	20.6953	3.20673e-05	0.000307665	CYTB	cytochrome b	subgroup_three
ENSG00000137309	1.41025	3.46945	5.41247	20.6921	3.21187e-05	0.000307878	HMGA1	high mobility group AT-hook 1	subgroup_three
ENSG00000125534	2.69884	4.06487	5.18599	20.6547	3.27258e-05	0.000312558	PPDPF	pancreatic progenitor cell differentiation and proliferation factor	subgroup_three
ENSG00000142208	2.96516	3.49515	5.71646	20.6129	3.34161e-05	0.000317996	AKT1	AKT serine/threonine kinase 1	subgroup_three
ENSG00000187775	1.02397	3.11667	6.81067	20.5863	3.38648e-05	0.000321685	DNAH17	dynein axonemal heavy chain 17	subgroup_three
ENSG00000137876	-0.271379	2.59697	5.2712	20.5516	3.44578e-05	0.000327023	RSL24D1	ribosomal L24 domain containing 1	subgroup_three
ENSG00000110429	-0.813517	2.05052	5.74171	20.5267	3.48883e-05	0.00033081	FBXO3	F-box protein 3	subgroup_three
ENSG00000108798	1.63303	3.71593	4.23385	20.4872	3.5585e-05	0.000336507	ABI3	ABI family member 3	subgroup_three
ENSG00000103335	2.80794	3.36321	6.56	20.46	3.60724e-05	0.000340504	PIEZO1	piezo type mechanosensitive ion channel component 1	subgroup_three
ENSG00000145741	-1.4202	1.53261	5.43914	20.4569	3.6128e-05	0.000340723	BTF3	basic transcription factor 3	subgroup_three
ENSG00000141526	1.31896	3.4507	5.51635	20.423	3.6745e-05	0.000345613	SLC16A3	solute carrier family 16 member 3	subgroup_three
ENSG00000128595	-0.0170703	2.70335	6.52377	20.3809	3.75261e-05	0.000351406	CALU	calumenin	subgroup_three
ENSG00000206503	1.13926	4.39828	2.95902	20.3809	3.75278e-05	0.000351406	HLA-A	major histocompatibility complex, class I, A	subgroup_three
ENSG00000186862	1.51605	3.55152	5.70461	20.3654	3.78197e-05	0.000353824	PDZD7	PDZ domain containing 7	subgroup_three
ENSG00000101040	2.68115	3.34555	5.99053	20.3374	3.83515e-05	0.000358481	ZMYND8	zinc finger MYND-type containing 8	subgroup_three
ENSG00000145217	2.65009	3.76432	4.94382	20.3053	3.89718e-05	0.000363956	SLC26A1	solute carrier family 26 member 1	subgroup_three
ENSG00000070831	1.70884	3.32163	7.37157	20.2209	4.06523e-05	0.000378978	CDC42	cell division cycle 42	subgroup_three
ENSG00000126351	0.200224	2.93676	5.41753	20.1921	4.12423e-05	0.000383798	THRA	thyroid hormone receptor alpha	subgroup_three
ENSG00000205730	0.580901	3.07724	5.85184	20.1891	4.13035e-05	0.000384028	ITPRIPL2	ITPRIP like 2	subgroup_three
ENSG00000205060	0.520064	3.00767	5.63746	20.1825	4.14407e-05	0.000384963	SLC35B4	solute carrier family 35 member B4	subgroup_three
ENSG00000197128	2.50955	3.49967	5.90209	20.1715	4.16699e-05	0.000386411	ZNF772	zinc finger protein 772	subgroup_three
ENSG00000222019	0.546896	4.12989	3.5674	20.1622	4.18632e-05	0.000387861			subgroup_three
ENSG00000104886	0.820484	3.20653	5.5468	20.1578	4.19545e-05	0.000388321	PLEKHJ1	pleckstrin homology domain containing J1	subgroup_three
ENSG00000011007	0.788109	3.55798	5.31348	20.1563	4.19866e-05	0.000388321	ELOA	elongin A	subgroup_three
ENSG00000188868	0.404845	3.2237	5.25035	20.1365	4.24056e-05	0.000391508	ZNF563	zinc finger protein 563	subgroup_three
ENSG00000225630	0.961243	3.70679	3.81753	20.1284	4.25778e-05	0.000392753	MTND2P28	MT-ND2 pseudogene 28	subgroup_three
ENSG00000215193	0.251242	2.75224	7.95457	20.1256	4.26363e-05	0.000392813	PEX26	peroxisomal biogenesis factor 26	subgroup_three
ENSG00000131242	1.34564	3.29251	6.7442	20.1089	4.29946e-05	0.000395212	RAB11FIP4	RAB11 family interacting protein 4	subgroup_three
ENSG00000054965	0.992871	3.59044	6.13352	20.0675	4.38928e-05	0.000403117	FAM168A	family with sequence similarity 168 member A	subgroup_three
ENSG00000013810	-2.1791	0.470039	6.65453	20.0163	4.50314e-05	0.000411063	TACC3	transforming acidic coiled-coil containing protein 3	subgroup_three
ENSG00000180155	1.62696	3.56368	4.61088	20.0138	4.50868e-05	0.000411212	LYNX1	Ly6/neurotoxin 1	subgroup_three
ENSG00000086598	2.33051	3.78833	5.04249	20.0088	4.52016e-05	0.000411546	TMED2	transmembrane p24 trafficking protein 2	subgroup_three
ENSG00000163840	-0.266995	2.42722	6.58201	19.9923	4.55749e-05	0.000414586	DTX3L	deltex E3 ubiquitin ligase 3L	subgroup_three
ENSG00000069493	0.117043	2.70188	7.20172	19.9835	4.57771e-05	0.000416066	CLEC2D	C-type lectin domain family 2 member D	subgroup_three
ENSG00000171530	1.51685	3.69806	4.33239	19.9672	4.61512e-05	0.000418382	TBCA	tubulin folding cofactor A	subgroup_three
ENSG00000142864	0.239557	2.79094	6.00549	19.9072	4.7556e-05	0.000429637	SERBP1	SERPINE1 mRNA binding protein 1	subgroup_three
ENSG00000076944	1.4165	3.39434	5.46452	19.8915	4.79298e-05	0.000432642	STXBP2	syntaxin binding protein 2	subgroup_three
ENSG00000144815	1.12637	3.21277	7.21758	19.8828	4.814e-05	0.000433796	NXPE3	neurexophilin and PC-esterase domain family member 3	subgroup_three
ENSG00000164690	3.09688	3.5897	4.96631	19.8696	4.84595e-05	0.000435664	SHH	sonic hedgehog signaling molecule	subgroup_three
ENSG00000115459	0.993983	3.2792	6.2382	19.8605	4.86808e-05	0.000437171	ELMOD3	ELMO domain containing 3	subgroup_three
ENSG00000205352	-0.124444	2.54972	5.42315	19.8481	4.89823e-05	0.000439504	PRR13	proline rich 13	subgroup_three
ENSG00000240849	0.986065	3.06499	6.71514	19.8087	4.99568e-05	0.000447485	PEDS1	plasmanylethanolamine desaturase 1	subgroup_three
ENSG00000127955	0.651174	2.8875	7.81575	19.8049	5.00516e-05	0.000447953	GNAI1	G protein subunit alpha i1	subgroup_three
ENSG00000085511	-1.9703	0.872847	6.30876	19.7941	5.03226e-05	0.000449996	MAP3K4	mitogen-activated protein kinase kinase kinase 4	subgroup_three
ENSG00000065615	0.392778	2.78443	9.26688	19.7726	5.08666e-05	0.000453704	CYB5R4	cytochrome b5 reductase 4	subgroup_three
ENSG00000174791	-1.51402	1.36823	5.16109	19.7594	5.12045e-05	0.000455945	RIN1	Ras and Rab interactor 1	subgroup_three
ENSG00000111052	0.551627	3.07285	4.66025	19.747	5.15233e-05	0.000458242	LIN7A	lin-7 homolog A, crumbs cell polarity complex component	subgroup_three
ENSG00000198938	0.187043	2.68339	6.67792	19.7181	5.22732e-05	0.000463891	COX3	cytochrome c oxidase subunit III	subgroup_three
ENSG00000167658	1.30916	3.19647	7.1836	19.7152	5.23472e-05	0.000464157	EEF2	eukaryotic translation elongation factor 2	subgroup_three
ENSG00000160953	1.62335	3.41097	5.79526	19.7011	5.27178e-05	0.000466264	PWWP3A	PWWP domain containing 3A, DNA repair factor	subgroup_three
ENSG00000198242	0.227296	2.77927	5.41295	19.6908	5.29902e-05	0.000467698	RPL23A	ribosomal protein L23a	subgroup_three
ENSG00000092199	0.58369	3.04001	6.25148	19.6883	5.30576e-05	0.000467698	HNRNPC	heterogeneous nuclear ribonucleoprotein C	subgroup_three
ENSG00000104064	-2.22431	0.666308	5.55358	19.6845	5.3158e-05	0.000468191	GABPB1	GA binding protein transcription factor subunit beta 1	subgroup_three
ENSG00000180773	1.25924	3.3317	5.45136	19.6349	5.44928e-05	0.000479145	SLC36A4	solute carrier family 36 member 4	subgroup_three
ENSG00000158710	0.756995	3.10148	5.50812	19.5972	5.55293e-05	0.000486228	TAGLN2	transgelin 2	subgroup_three
ENSG00000080947	1.63594	3.42758	6.27025	19.5749	5.61519e-05	0.000490587			subgroup_three
ENSG00000196131	0.580506	3.2312	4.25098	19.5719	5.62354e-05	0.000490778	VN1R2	vomeronasal 1 receptor 2	subgroup_three
ENSG00000188612	1.87769	3.57327	6.31711	19.5698	5.62964e-05	0.000490902	SUMO2	small ubiquitin like modifier 2	subgroup_three
ENSG00000160014	1.86418	3.92769	5.6037	19.5323	5.73612e-05	0.000499774	CALM3	calmodulin 3	subgroup_three
ENSG00000245848	2.02783	3.87416	4.00645	19.521	5.76852e-05	0.000502181	CEBPA	CCAAT enhancer binding protein alpha	subgroup_three
ENSG00000139438	1.91768	3.76776	4.48283	19.4682	5.923e-05	0.000514777	FAM222A	family with sequence similarity 222 member A	subgroup_three
ENSG00000214617	2.45285	3.68975	5.00954	19.4662	5.92885e-05	0.000514861			subgroup_three
ENSG00000085872	2.36522	3.65258	5.23213	19.4437	5.99584e-05	0.000518965	CHERP	calcium homeostasis endoplasmic reticulum protein	subgroup_three
ENSG00000159445	-2.19126	0.307858	7.38711	19.3984	6.13328e-05	0.00052999	THEM4	thioesterase superfamily member 4	subgroup_three
ENSG00000184863	2.53603	3.43392	6.13801	19.3528	6.27457e-05	0.000540867	RBM33	RNA binding motif protein 33	subgroup_three
ENSG00000152620	-0.271894	2.49759	5.20888	19.3392	6.31746e-05	0.000543494	NADK2	NAD kinase 2, mitochondrial	subgroup_three
ENSG00000109971	-1.02754	1.83198	5.88962	19.3217	6.37301e-05	0.000547112	HSPA8	heat shock protein family A (Hsp70) member 8	subgroup_three
ENSG00000122644	-0.474506	2.3836	4.6707	19.2708	6.53725e-05	0.000559451	ARL4A	ADP ribosylation factor like GTPase 4A	subgroup_three
ENSG00000188647	-1.07833	1.73683	5.75601	19.2706	6.538e-05	0.000559451	PTAR1	protein prenyltransferase alpha subunit repeat containing 1	subgroup_three
ENSG00000173276	1.82437	3.4648	5.45051	19.2606	6.5706e-05	0.000561783	ZBTB21	zinc finger and BTB domain containing 21	subgroup_three
ENSG00000088832	0.744767	3.02107	5.59124	19.2477	6.61313e-05	0.000564961	FKBP1A	FKBP prolyl isomerase 1A	subgroup_three
ENSG00000167797	0.961911	3.30159	4.58774	19.2415	6.6339e-05	0.000566276	CDK2AP2	cyclin dependent kinase 2 associated protein 2	subgroup_three
ENSG00000129451	0.38804	2.98129	5.63249	19.2341	6.65848e-05	0.000566994	KLK10	kallikrein related peptidase 10	subgroup_three
ENSG00000121903	1.23465	3.39569	5.78403	19.1448	6.96246e-05	0.000588917	ZSCAN20	zinc finger and SCAN domain containing 20	subgroup_three
ENSG00000124493	2.05901	3.45716	6.18233	19.1243	7.0341e-05	0.000594173	GRM4	glutamate metabotropic receptor 4	subgroup_three
ENSG00000147082	2.98846	3.55833	4.7615	19.113	7.07416e-05	0.000597077	CCNB3	cyclin B3	subgroup_three
ENSG00000165895	-1.32835	1.54389	6.1737	19.1076	7.09318e-05	0.000598203	ARHGAP42	Rho GTPase activating protein 42	subgroup_three
ENSG00000111704	0.154115	2.93217	6.29189	19.0946	7.13929e-05	0.00060161	NANOG	Nanog homeobox	subgroup_three
ENSG00000172531	1.58146	3.54723	5.19867	19.0264	7.38719e-05	0.000619933	PPP1CA	protein phosphatase 1 catalytic subunit alpha	subgroup_three
ENSG00000101335	1.57868	3.67381	4.19144	18.9858	7.53837e-05	0.000631078	MYL9	myosin light chain 9	subgroup_three
ENSG00000136732	1.31296	3.48938	4.98388	18.9846	7.54296e-05	0.000631078	GYPC	glycophorin C (Gerbich blood group)	subgroup_three
ENSG00000178996	0.483674	2.91618	4.98529	18.9814	7.55525e-05	0.000631604	SNX18	sorting nexin 18	subgroup_three
ENSG00000147677	0.0126246	2.56475	5.90697	18.958	7.64389e-05	0.000638508	EIF3H	eukaryotic translation initiation factor 3 subunit H	subgroup_three
ENSG00000115461	2.50622	3.42072	5.34638	18.9497	7.67569e-05	0.000640148	IGFBP5	insulin like growth factor binding protein 5	subgroup_three
ENSG00000156026	-1.19002	1.9007	5.30222	18.9301	7.75154e-05	0.000645876	MCU	mitochondrial calcium uniporter	subgroup_three
ENSG00000101871	0.229399	2.8278	5.48679	18.9211	7.78646e-05	0.000647846	MID1	midline 1	subgroup_three
ENSG00000138668	-0.729284	2.14088	5.51116	18.9004	7.86729e-05	0.000652858	HNRNPD	heterogeneous nuclear ribonucleoprotein D	subgroup_three
ENSG00000162598	-2.3765	0.565231	4.77631	18.8977	7.87802e-05	0.000652858	C1orf87	chromosome 1 open reading frame 87	subgroup_three
ENSG00000219491	-0.250566	2.46594	4.86398	18.881	7.94423e-05	0.000656858			subgroup_three
ENSG00000140009	-1.27024	1.54746	6.35825	18.8795	7.94984e-05	0.000656858	ESR2	estrogen receptor 2	subgroup_three
ENSG00000101247	-1.23916	1.69314	6.31995	18.864	8.01203e-05	0.000661386	NDUFAF5	NADH:ubiquinone oxidoreductase complex assembly factor 5	subgroup_three
ENSG00000267023	2.87304	3.33149	4.72485	18.8521	8.05989e-05	0.000664815			subgroup_three
ENSG00000111348	1.71837	3.54113	5.96696	18.8448	8.08924e-05	0.000666713	ARHGDIB	Rho GDP dissociation inhibitor beta	subgroup_three
ENSG00000169181	1.80091	3.52234	6.35905	18.8334	8.13557e-05	0.000670006	GSG1L	GSG1 like	subgroup_three
ENSG00000108479	1.96403	3.83615	4.31321	18.8269	8.16194e-05	0.000671653	GALK1	galactokinase 1	subgroup_three
ENSG00000169764	0.173276	2.88574	5.57785	18.8162	8.20587e-05	0.000674741	UGP2	UDP-glucose pyrophosphorylase 2	subgroup_three
ENSG00000184916	2.52838	3.45419	5.43272	18.8071	8.24318e-05	0.000677279	JAG2	jagged canonical Notch ligand 2	subgroup_three
ENSG00000198146	1.69977	3.88509	4.79729	18.7899	8.31435e-05	0.000681896	ZNF770	zinc finger protein 770	subgroup_three
ENSG00000170315	-1.06593	1.74428	5.64137	18.7888	8.3188e-05	0.000681896	UBB	ubiquitin B	subgroup_three
ENSG00000178695	0.0538798	2.63948	5.46679	18.77	8.39756e-05	0.000686671	KCTD12	potassium channel tetramerization domain containing 12	subgroup_three
ENSG00000112308	1.37973	3.54825	4.92059	18.7686	8.40315e-05	0.000686671	C6orf62	chromosome 6 open reading frame 62	subgroup_three
ENSG00000101057	2.35505	3.71105	4.85719	18.76	8.43951e-05	0.000688039	MYBL2	MYB proto-oncogene like 2	subgroup_three
ENSG00000143761	0.722028	3.0993	5.42687	18.7539	8.46545e-05	0.000689311	ARF1	ADP ribosylation factor 1	subgroup_three
ENSG00000158669	1.06006	3.37662	6.14829	18.7532	8.46821e-05	0.000689311	GPAT4	glycerol-3-phosphate acyltransferase 4	subgroup_three
ENSG00000257017	0.081626	2.80747	5.64935	18.7497	8.48299e-05	0.000689431	HP	haptoglobin	subgroup_three
ENSG00000177839	1.11497	3.2965	4.66378	18.7482	8.48933e-05	0.000689431	PCDHB9	protocadherin beta 9	subgroup_three
ENSG00000147010	0.437669	2.83614	5.01677	18.7288	8.57232e-05	0.000695354	SH3KBP1	SH3 domain containing kinase binding protein 1	subgroup_three
ENSG00000178980	1.17524	3.20773	6.35403	18.728	8.57548e-05	0.000695354	SELENOW	selenoprotein W	subgroup_three
ENSG00000145247	0.110381	2.82147	4.67077	18.6697	8.82928e-05	0.000713186	OCIAD2	OCIA domain containing 2	subgroup_three
ENSG00000148584	-1.62155	1.15198	5.65985	18.6402	8.96058e-05	0.000723237	A1CF	APOBEC1 complementation factor	subgroup_three
ENSG00000164073	0.732592	2.9264	6.72645	18.6309	9.00247e-05	0.000725506	MFSD8	major facilitator superfamily domain containing 8	subgroup_three
ENSG00000162441	0.523851	3.14068	6.57612	18.6037	9.12572e-05	0.000733752	LZIC	leucine zipper and CTNNBIP1 domain containing	subgroup_three
ENSG00000244734	1.39994	3.16657	8.5014	18.5914	9.18202e-05	0.000737716	HBB	hemoglobin subunit beta	subgroup_three
ENSG00000155966	1.98189	3.30591	6.0472	18.5859	9.20711e-05	0.000739167	AFF2	ALF transcription elongation factor 2	subgroup_three
ENSG00000084070	0.681696	2.95602	5.25731	18.584	9.21595e-05	0.000739313	SMAP2	small ArfGAP2	subgroup_three
ENSG00000130669	1.48931	3.21689	6.71896	18.5821	9.22447e-05	0.000739433	PAK4	p21 (RAC1) activated kinase 4	subgroup_three
ENSG00000108387	0.497665	2.99967	6.21384	18.5724	9.26956e-05	0.000742021	SEPTIN4	septin 4	subgroup_three
ENSG00000166295	-0.323356	2.36536	6.24724	18.5707	9.27751e-05	0.000742021	ANAPC16	anaphase promoting complex subunit 16	subgroup_three
ENSG00000135472	1.53139	3.5275	5.29403	18.554	9.35514e-05	0.000746496	FAIM2	Fas apoptotic inhibitory molecule 2	subgroup_three
ENSG00000153914	0.530293	2.99882	6.55946	18.5525	9.36232e-05	0.000746503	SREK1	splicing regulatory glutamic acid and lysine rich protein 1	subgroup_three
ENSG00000136295	2.51404	3.51005	5.45134	18.5267	9.48359e-05	0.000755029	TTYH3	tweety family member 3	subgroup_three
ENSG00000154678	2.73539	2.76358	7.04678	18.5036	9.59407e-05	0.000762671	PDE1C	phosphodiesterase 1C	subgroup_three
ENSG00000197302	1.05246	3.24422	6.5203	18.4982	9.62003e-05	0.000764157	KRBOX5	KRAB box domain containing 5	subgroup_three
ENSG00000156711	1.43915	3.21217	6.24637	18.4959	9.63097e-05	0.000764449	MAPK13	mitogen-activated protein kinase 13	subgroup_three
ENSG00000017427	0.827718	2.91417	6.18032	18.4918	9.65089e-05	0.000765453	IGF1	insulin like growth factor 1	subgroup_three
ENSG00000135390	-0.898297	1.86031	5.6456	18.4877	9.67031e-05	0.000765873	ATP5MC2	ATP synthase membrane subunit c locus 2	subgroup_three
ENSG00000124198	2.10268	3.205	7.42106	18.4876	9.67074e-05	0.000765873	ARFGEF2	ADP ribosylation factor guanine nucleotide exchange factor 2	subgroup_three
ENSG00000087258	0.818669	3.10338	5.938	18.4835	9.69081e-05	0.000766886	GNAO1	G protein subunit alpha o1	subgroup_three
ENSG00000100359	1.75676	3.51972	5.10663	18.4416	9.89605e-05	0.000782539	SGSM3	small G protein signaling modulator 3	subgroup_three
ENSG00000122068	0.569693	2.86656	6.70681	18.4273	9.96696e-05	0.000787555	FYTTD1	forty-two-three domain containing 1	subgroup_three
ENSG00000182809	1.36405	3.45308	4.55264	18.4095	0.000100561	0.000793405	CRIP2	cysteine rich protein 2	subgroup_three
ENSG00000117115	1.06276	3.16751	5.29432	18.4073	0.000100671	0.000793681	PADI2	peptidyl arginine deiminase 2	subgroup_three
ENSG00000167178	0.706025	3.02204	5.579	18.3957	0.000101254	0.000797682	ISLR2	immunoglobulin superfamily containing leucine rich repeat 2	subgroup_three
ENSG00000128016	2.00672	3.53017	5.1254	18.3867	0.000101712	0.00080069	ZFP36	ZFP36 ring finger protein	subgroup_three
ENSG00000074590	2.67711	3.17258	5.48926	18.3437	0.000103922	0.000815641	NUAK1	NUAK family kinase 1	subgroup_three
ENSG00000204612	1.65698	3.81404	3.42943	18.3389	0.000104173	0.000816423	FOXB2	forkhead box B2	subgroup_three
ENSG00000101220	1.08845	3.34623	3.83437	18.3376	0.000104242	0.000816423	ADISSP	adipose secreted signaling protein	subgroup_three
ENSG00000053900	-0.258375	2.47122	5.33387	18.3374	0.000104254	0.000816423	ANAPC4	anaphase promoting complex subunit 4	subgroup_three
ENSG00000155366	1.36961	3.56219	4.67684	18.3127	0.000105549	0.00082472	RHOC	ras homolog family member C	subgroup_three
ENSG00000213380	1.19859	3.31537	5.49583	18.3086	0.000105763	0.000825783	COG8	component of oligomeric golgi complex 8	subgroup_three
ENSG00000089157	-1.96018	0.703839	7.03463	18.2775	0.000107423	0.000836881	RPLP0	ribosomal protein lateral stalk subunit P0	subgroup_three
ENSG00000160392	0.809013	2.9817	5.09547	18.2527	0.000108759	0.000846039	C19orf47	chromosome 19 open reading frame 47	subgroup_three
ENSG00000167281	1.8884	3.21152	6.61692	18.2364	0.00010965	0.000852337	RBFOX3	RNA binding fox-1 homolog 3	subgroup_three
ENSG00000130590	2.62828	3.85769	4.1072	18.2318	0.000109905	0.000853689	SAMD10	sterile alpha motif domain containing 10	subgroup_three
ENSG00000197045	2.7241	3.30062	6.18851	18.2149	0.000110838	0.000859032	GMFB	glia maturation factor beta	subgroup_three
ENSG00000159267	0.458411	2.85473	5.81947	18.2119	0.000111005	0.000859698	HLCS	holocarboxylase synthetase	subgroup_three
ENSG00000184787	0.838447	3.20964	5.76881	18.1984	0.000111756	0.000864244	UBE2G2	ubiquitin conjugating enzyme E2 G2	subgroup_three
ENSG00000132341	1.11317	3.322	4.79118	18.1757	0.000113031	0.000873461	RAN	RAN, member RAS oncogene family	subgroup_three
ENSG00000125651	1.23968	3.47092	4.91295	18.1533	0.000114304	0.000882004	GTF2F1	general transcription factor IIF subunit 1	subgroup_three
ENSG00000146038	0.159155	2.67426	4.96006	18.138	0.00011518	0.000888107	DCDC2	doublecortin domain containing 2	subgroup_three
ENSG00000164896	1.78149	3.57657	4.42378	18.0711	0.000119099	0.000915642	FASTK	Fas activated serine/threonine kinase	subgroup_three
ENSG00000099622	1.09834	3.34787	4.92832	18.0198	0.000122193	0.00093603	CIRBP	cold inducible RNA binding protein	subgroup_three
ENSG00000161509	1.70572	3.41223	5.22576	18.0198	0.000122195	0.00093603	GRIN2C	glutamate ionotropic receptor NMDA type subunit 2C	subgroup_three
ENSG00000143771	1.3489	3.33813	5.92683	18.0165	0.000122393	0.000936862	CNIH4	cornichon family AMPA receptor auxiliary protein 4	subgroup_three
ENSG00000141577	1.15804	3.23811	4.83883	18.0048	0.000123113	0.000940416	CEP131	centrosomal protein 131	subgroup_three
ENSG00000185883	0.803271	3.19141	4.9341	17.9931	0.000123834	0.000945147	ATP6V0C	ATPase H+ transporting V0 subunit c	subgroup_three
ENSG00000136630	1.30667	3.27727	4.73839	17.9449	0.000126854	0.000963998	HLX	H2.0 like homeobox	subgroup_three
ENSG00000105325	0.599123	3.00659	5.29677	17.9365	0.000127393	0.00096686	FZR1	fizzy and cell division cycle 20 related 1	subgroup_three
ENSG00000047056	0.295786	2.75028	5.85914	17.9361	0.000127414	0.00096686	WDR37	WD repeat domain 37	subgroup_three
ENSG00000038274	1.96075	3.39805	5.39067	17.9228	0.000128265	0.000971652	MAT2B	methionine adenosyltransferase 2B	subgroup_three
ENSG00000162599	0.569716	2.7317	8.54932	17.9219	0.000128323	0.000971652	NFIA	nuclear factor I A	subgroup_three
ENSG00000182544	1.12501	4.02125	4.00837	17.917	0.000128642	0.000972668	MFSD5	major facilitator superfamily domain containing 5	subgroup_three
ENSG00000198888	0.773359	2.87898	7.00481	17.9028	0.000129556	0.000977473	ND1	NADH dehydrogenase subunit 1	subgroup_three
ENSG00000137075	0.673917	2.92741	5.56847	17.8711	0.000131625	0.000991662	RNF38	ring finger protein 38	subgroup_three
ENSG00000170006	1.67801	3.24934	6.85032	17.8598	0.000132369	0.000996558	TMEM154	transmembrane protein 154	subgroup_three
ENSG00000141219	1.60024	4.07152	4.28344	17.8538	0.000132767	0.000998836	C17orf80	chromosome 17 open reading frame 80	subgroup_three
ENSG00000176393	0.473843	3.16887	4.89297	17.8234	0.000134804	0.00101272	RNPEP	arginyl aminopeptidase	subgroup_three
ENSG00000148400	1.57495	3.18479	6.21624	17.814	0.000135437	0.00101653	NOTCH1	notch receptor 1	subgroup_three
ENSG00000172794	1.30156	3.31712	5.00328	17.8121	0.000135567	0.00101653	RAB37	RAB37, member RAS oncogene family	subgroup_three
ENSG00000120925	2.85643	2.89348	6.09444	17.8116	0.000135601	0.00101653	RNF170	ring finger protein 170	subgroup_three
ENSG00000171159	2.37444	4.35395	3.88279	17.795	0.000136729	0.00102425	BBLN	bublin coiled coil protein	subgroup_three
ENSG00000117697	-1.13617	1.56688	6.95685	17.7766	0.000137994	0.00103299	NSL1	NSL1 component of MIS12 kinetochore complex	subgroup_three
ENSG00000042781	-0.302787	2.58799	6.54948	17.7527	0.00013965	0.00104391	USH2A	usherin	subgroup_three
ENSG00000196218	1.59821	3.10894	7.20906	17.7339	0.000140969	0.00105166	RYR1	ryanodine receptor 1	subgroup_three
ENSG00000160294	2.08165	3.22741	6.35869	17.7304	0.000141221	0.00105191	MCM3AP	minichromosome maintenance complex component 3 associated protein	subgroup_three
ENSG00000215788	2.36463	3.49999	5.40018	17.6862	0.000144377	0.00107087	TNFRSF25	TNF receptor superfamily member 25	subgroup_three
ENSG00000100664	1.20019	3.18054	5.79823	17.6741	0.000145253	0.00107607	EIF5	eukaryotic translation initiation factor 5	subgroup_three
ENSG00000182050	2.6362	2.66073	7.184	17.636	0.000148045	0.00109499	MGAT4C	MGAT4 family member C	subgroup_three
ENSG00000196150	0.62464	2.76466	6.56546	17.6324	0.000148312	0.0010962	ZNF250	zinc finger protein 250	subgroup_three
ENSG00000198055	1.78616	3.3876	5.5258	17.5992	0.000150793	0.00111297	GRK6	G protein-coupled receptor kinase 6	subgroup_three
ENSG00000128309	0.449537	2.8212	6.506	17.5806	0.000152204	0.0011226	MPST	mercaptopyruvate sulfurtransferase	subgroup_three
ENSG00000167207	0.4122	2.73755	5.76701	17.5665	0.000153279	0.00112974	NOD2	nucleotide binding oligomerization domain containing 2	subgroup_three
ENSG00000146278	1.06271	3.2059	5.29554	17.5128	0.00015745	0.00115335	PNRC1	proline rich nuclear receptor coactivator 1	subgroup_three
ENSG00000100292	1.49082	3.36984	4.90417	17.5126	0.000157469	0.00115335	HMOX1	heme oxygenase 1	subgroup_three
ENSG00000100296	0.78123	3.01045	6.67508	17.5085	0.000157792	0.00115491	THOC5	THO complex subunit 5	subgroup_three
ENSG00000174886	1.82746	3.35646	5.1659	17.5064	0.000157958	0.00115532	NDUFA11	NADH:ubiquinone oxidoreductase subunit A11	subgroup_three
ENSG00000011243	2.78685	3.38098	5.46291	17.4877	0.000159438	0.00116372	AKAP8L	A-kinase anchoring protein 8 like	subgroup_three
ENSG00000173369	1.86986	3.75452	3.82911	17.4863	0.00015955	0.00116373	C1QB	complement C1q B chain	subgroup_three
ENSG00000116661	1.97354	4.17295	4.8183	17.4715	0.000160733	0.00117155	FBXO2	F-box protein 2	subgroup_three
ENSG00000135643	2.78714	3.0059	5.17625	17.4232	0.000164666	0.00119773	KCNMB4	potassium calcium-activated channel subfamily M regulatory beta subunit 4	subgroup_three
ENSG00000139990	-1.40142	1.37703	5.42381	17.4202	0.000164908	0.00119866	DCAF5	DDB1 and CUL4 associated factor 5	subgroup_three
ENSG00000166046	-0.770813	1.99478	5.84497	17.4016	0.00016645	0.00120903	TCP11L2	t-complex 11 like 2	subgroup_three
ENSG00000188611	0.579969	2.83089	5.32108	17.3781	0.000168423	0.00121999	ASAH2	N-acylsphingosine amidohydrolase 2	subgroup_three
ENSG00000156466	1.22463	3.46492	4.37789	17.3431	0.00017139	0.00123978	GDF6	growth differentiation factor 6	subgroup_three
ENSG00000181690	0.561293	2.73143	5.63228	17.3404	0.000171627	0.00124064	PLAG1	PLAG1 zinc finger	subgroup_three
ENSG00000099889	2.07125	3.34423	5.08529	17.3031	0.000174855	0.00126138	ARVCF	ARVCF delta catenin family member	subgroup_three
ENSG00000142784	0.676483	3.1082	5.31931	17.2561	0.000179015	0.00128962	WDTC1	WD and tetratricopeptide repeats 1	subgroup_three
ENSG00000180336	1.38465	3.32196	6.46085	17.2415	0.000180321	0.00129814	MEIOC	meiosis specific with coiled-coil domain	subgroup_three
ENSG00000183283	1.49629	3.15815	5.80923	17.2241	0.000181899	0.00130771	DAZAP2	DAZ associated protein 2	subgroup_three
ENSG00000071889	1.07893	3.01292	6.47419	17.2135	0.000182864	0.00131375	FAM3A	FAM3 metabolism regulating signaling molecule A	subgroup_three
ENSG00000118971	2.38373	3.28587	6.39441	17.1989	0.000184209	0.00132247	CCND2	cyclin D2	subgroup_three
ENSG00000185862	0.74573	3.10048	3.95242	17.1848	0.000185514	0.00132916	EVI2B	ecotropic viral integration site 2B	subgroup_three
ENSG00000174579	-0.222412	2.58889	4.7096	17.1629	0.000187551	0.00134284	MSL2	MSL complex subunit 2	subgroup_three
ENSG00000198488	-1.99522	0.704396	4.3558	17.1599	0.000187836	0.00134397	B3GNT6	UDP-GlcNAc:betaGal beta-1,3-N-acetylglucosaminyltransferase 6	subgroup_three
ENSG00000089006	0.494076	2.82258	6.33669	17.1577	0.000188038	0.0013445	SNX5	sorting nexin 5	subgroup_three
ENSG00000165029	1.18104	3.0012	6.1349	17.1562	0.000188183	0.00134462	ABCA1	ATP binding cassette subfamily A member 1	subgroup_three
ENSG00000013588	0.520175	2.78353	7.23228	17.1519	0.000188584	0.00134657	GPRC5A	G protein-coupled receptor class C group 5 member A	subgroup_three
ENSG00000173193	-1.14394	1.58777	6.59542	17.144	0.000189329	0.00135069	PARP14	poly(ADP-ribose) polymerase family member 14	subgroup_three
ENSG00000153317	0.435401	2.74204	6.39723	17.1431	0.000189418	0.00135069	ASAP1	ArfGAP with SH3 domain, ankyrin repeat and PH domain 1	subgroup_three
ENSG00000178700	-0.94591	1.82878	5.46849	17.1351	0.000190177	0.00135519	DHFR2	dihydrofolate reductase 2	subgroup_three
ENSG00000157551	0.971674	2.88924	7.87065	17.1194	0.000191678	0.00136496	KCNJ15	potassium inwardly rectifying channel subfamily J member 15	subgroup_three
ENSG00000167523	-1.91127	0.668058	6.29531	17.1143	0.000192169	0.00136753	SPATA33	spermatogenesis associated 33	subgroup_three
ENSG00000006025	2.2885	3.37452	5.11504	17.0927	0.000194254	0.00137957	OSBPL7	oxysterol binding protein like 7	subgroup_three
ENSG00000068354	3.08896	3.27851	4.27324	17.0244	0.000201005	0.00142271	TBC1D25	TBC1 domain family member 25	subgroup_three
ENSG00000109332	1.87322	3.12561	6.61374	17.007	0.00020276	0.00143129	UBE2D3	ubiquitin conjugating enzyme E2 D3	subgroup_three
ENSG00000088881	0.176488	2.57841	5.10932	16.9956	0.000203911	0.00143845	EBF4	EBF family member 4	subgroup_three
ENSG00000198824	-1.9315	0.761292	6.28347	16.9924	0.00020424	0.00143981	CHAMP1	chromosome alignment maintaining phosphoprotein 1	subgroup_three
ENSG00000162643	-0.427706	2.38994	4.74729	16.9729	0.000206244	0.0014509	DNAI3	dynein axonemal intermediate chain 3	subgroup_three
ENSG00000196459	0.0733608	2.5791	6.09364	16.9717	0.000206366	0.0014509	TRAPPC2	trafficking protein particle complex subunit 2	subgroup_three
ENSG00000170043	1.31296	3.34645	3.98834	16.968	0.000206752	0.00145265	TRAPPC1	trafficking protein particle complex subunit 1	subgroup_three
ENSG00000106526	0.607196	2.95179	6.185	16.9656	0.000206997	0.0014534	ACTR3C	actin related protein 3C	subgroup_three
ENSG00000157890	1.16098	3.12393	5.07444	16.9579	0.000207796	0.00145804	MEGF11	multiple EGF like domains 11	subgroup_three
ENSG00000105374	-0.565083	2.2195	4.29579	16.9295	0.00021077	0.00147693	NKG7	natural killer cell granule protein 7	subgroup_three
ENSG00000077454	2.18251	3.22852	5.94249	16.8749	0.000216601	0.00151578	LRCH4	leucine rich repeats and calponin homology domain containing 4	subgroup_three
ENSG00000160408	1.17359	3.09036	5.17662	16.8584	0.000218401	0.00152736	ST6GALNAC6	ST6 N-acetylgalactosaminide alpha-2,6-sialyltransferase 6	subgroup_three
ENSG00000171700	2.02417	3.468	4.53039	16.8569	0.000218559	0.00152745	RGS19	regulator of G protein signaling 19	subgroup_three
ENSG00000090238	0.662044	2.90493	4.73884	16.8396	0.00022046	0.00153727	YPEL3	yippee like 3	subgroup_three
ENSG00000139433	0.298055	2.91947	5.38775	16.8388	0.00022055	0.00153727	GLTP	glycolipid transfer protein	subgroup_three
ENSG00000172375	0.491392	2.65845	6.46647	16.7755	0.000227644	0.00158462	C2CD2L	C2CD2 like	subgroup_three
ENSG00000158874	0.239167	3.27798	3.68963	16.7516	0.00023037	0.00160043	APOA2	apolipoprotein A2	subgroup_three
ENSG00000104894	-2.12552	0.256788	5.89224	16.7361	0.000232169	0.0016108	CD37	CD37 molecule	subgroup_three
ENSG00000164924	1.70444	3.0416	7.19623	16.7341	0.000232402	0.0016111	YWHAZ	tyrosine 3-monooxygenase/tryptophan 5-monooxygenase activation protein zeta	subgroup_three
ENSG00000008256	2.33234	3.28495	5.31288	16.7331	0.000232519	0.0016111	CYTH3	cytohesin 3	subgroup_three
ENSG00000220323	2.09215	3.82558	3.44267	16.731	0.000232764	0.00161174	H2BC19P	H2B clustered histone 19, pseudogene	subgroup_three
ENSG00000160075	1.24623	3.05079	6.01117	16.7149	0.000234641	0.00162361	SSU72	SSU72 homolog, RNA polymerase II CTD phosphatase	subgroup_three
ENSG00000081320	0.705722	2.91976	6.15259	16.7137	0.000234788	0.00162361	STK17B	serine/threonine kinase 17b	subgroup_three
ENSG00000154133	-0.81682	1.951	5.28197	16.7079	0.00023546	0.00162613	ROBO4	roundabout guidance receptor 4	subgroup_three
ENSG00000182487	2.13153	3.64582	4.17589	16.7047	0.000235845	0.00162771			subgroup_three
ENSG00000135622	2.71119	2.85371	5.79697	16.7005	0.00023634	0.00162899	SEMA4F	ssemaphorin 4F	subgroup_three
ENSG00000182512	2.20008	3.66237	4.09013	16.6641	0.000240677	0.00165455	GLRX5	glutaredoxin 5	subgroup_three
ENSG00000121057	0.808971	2.98278	5.10923	16.6618	0.00024095	0.00165535	AKAP1	A-kinase anchoring protein 1	subgroup_three
ENSG00000155265	2.29797	3.38579	5.15936	16.6543	0.000241863	0.00165946	GOLGA7B	golgin A7 family member B	subgroup_three
ENSG00000142657	1.45705	3.18136	5.43682	16.642	0.000243355	0.0016686	PGD	phosphogluconate dehydrogenase	subgroup_three
ENSG00000144730	2.67628	2.96403	6.36081	16.6348	0.000244228	0.0016735	IL17RD	interleukin 17 receptor D	subgroup_three
ENSG00000205002	-1.38574	1.41632	5.37399	16.6272	0.000245155	0.00167876	AARD	alanine and arginine rich domain containing protein	subgroup_three
ENSG00000167394	2.5855	3.5088	4.44349	16.6108	0.000247179	0.00169042	ZNF668	zinc finger protein 668	subgroup_three
ENSG00000156398	1.44462	3.04925	7.15324	16.5894	0.000249831	0.00170745	SFXN2	sideroflexin 2	subgroup_three
ENSG00000198286	1.04593	3.08889	5.23328	16.5856	0.000250309	0.00170961	CARD11	caspase recruitment domain family member 11	subgroup_three
ENSG00000102934	1.184	2.90088	7.95924	16.561	0.000253414	0.00172857	PLLP	plasmolipin	subgroup_three
ENSG00000176915	1.38666	2.99091	7.74883	16.5532	0.000254395	0.00173398	ANKLE2	ankyrin repeat and LEM domain containing 2	subgroup_three
ENSG00000113719	1.65006	3.21927	7.14558	16.5521	0.000254536	0.00173398	ERGIC1	endoplasmic reticulum-golgi intermediate compartment 1	subgroup_three
ENSG00000133794	1.46591	3.09946	6.11036	16.5332	0.00025696	0.00174889	BMAL1	basic helix-loop-helix ARNT like 1	subgroup_three
ENSG00000198786	0.551188	2.64092	7.87454	16.5324	0.000257057	0.00174889	ND5	NADH dehydrogenase subunit 5	subgroup_three
ENSG00000060656	0.367535	2.74566	5.37833	16.4707	0.000265109	0.00180018	PTPRU	protein tyrosine phosphatase receptor type U	subgroup_three
ENSG00000233822	0.304694	2.58385	5.57292	16.4428	0.00026884	0.00182422	H2BC15	H2B clustered histone 15	subgroup_three
ENSG00000116459	-0.891436	1.92035	4.88645	16.4213	0.000271742	0.00184065	ATP5PB	ATP synthase peripheral stalk-membrane subunit b	subgroup_three
ENSG00000115271	1.0346	2.97245	5.36188	16.4211	0.000271769	0.00184065	GCA	grancalcin	subgroup_three
ENSG00000068078	2.83286	2.99621	5.03247	16.4146	0.000272658	0.00184311	FGFR3	fibroblast growth factor receptor 3	subgroup_three
ENSG00000235106	2.11773	3.19566	6.30809	16.395	0.000275336	0.00185883	BRD3OS	BRD3 opposite strand	subgroup_three
ENSG00000033011	0.456002	2.71973	7.31748	16.3876	0.000276356	0.00186451	ALG1	ALG1 chitobiosyldiphosphodolichol beta-mannosyltransferase	subgroup_three
ENSG00000279864	2.53486	3.21499	4.73893	16.3799	0.000277432	0.00186818			subgroup_three
ENSG00000125952	1.8135	3.293	5.32321	16.3663	0.000279326	0.00187854	MAX	MYC associated factor X	subgroup_three
ENSG00000168646	1.67326	3.38299	4.76246	16.3636	0.000279694	0.00187981	AXIN2	axin 2	subgroup_three
ENSG00000155957	0.672182	2.83585	5.80975	16.3422	0.000282707	0.00189885	TMBIM4	transmembrane BAX inhibitor motif containing 4	subgroup_three
ENSG00000167792	3.00465	3.11333	4.67305	16.328	0.000284725	0.00190996	NDUFV1	NADH:ubiquinone oxidoreductase core subunit V1	subgroup_three
ENSG00000133574	1.851	3.63824	4.28572	16.3211	0.000285712	0.00191536	GIMAP4	GTPase, IMAP family member 4	subgroup_three
ENSG00000187824	-0.540992	2.22255	5.00036	16.3197	0.0002859	0.00191541	TMEM220	transmembrane protein 220	subgroup_three
ENSG00000114353	0.886782	2.80957	6.28055	16.2944	0.000289546	0.00193736	GNAI2	G protein subunit alpha i2	subgroup_three
ENSG00000101160	-0.682682	1.85185	6.77027	16.2893	0.000290285	0.00194043	CTSZ	cathepsin Z	subgroup_three
ENSG00000109158	0.856689	2.83774	6.48255	16.2887	0.000290373	0.00194043	GABRA4	gamma-aminobutyric acid type A receptor subunit alpha4	subgroup_three
ENSG00000173442	2.80927	3.04454	6.53826	16.2642	0.000293955	0.00196188	EHBP1L1	EH domain binding protein 1 like 1	subgroup_three
ENSG00000070367	1.19646	2.94594	6.42355	16.258	0.000294856	0.00196312	EXOC5	exocyst complex component 5	subgroup_three
ENSG00000141040	0.651844	3.01033	5.50053	16.2578	0.00029489	0.00196312	ZNF287	zinc finger protein 287	subgroup_three
ENSG00000156795	2.41767	3.03667	5.8968	16.245	0.000296789	0.0019712	NTAQ1	N-terminal glutamine amidase 1	subgroup_three
ENSG00000163563	0.450024	2.7326	4.80119	16.2446	0.00029685	0.0019712	MNDA	myeloid cell nuclear differentiation antigen	subgroup_three
ENSG00000166762	1.45093	2.96088	6.66583	16.2382	0.000297794	0.00197622	CATSPER2	cation channel sperm associated 2	subgroup_three
ENSG00000162433	2.46416	2.90307	6.16951	16.2354	0.00029822	0.0019778	AK4	adenylate kinase 4	subgroup_three
ENSG00000152778	0.882775	3.06961	4.8862	16.2121	0.000301701	0.00199963	IFIT5	interferon induced protein with tetratricopeptide repeats 5	subgroup_three
ENSG00000154553	0.904648	3.2933	5.68544	16.1999	0.000303556	0.00201065	PDLIM3	PDZ and LIM domain 3	subgroup_three
ENSG00000119919	1.62882	3.50759	3.94086	16.1877	0.000305418	0.00202171	NKX2-3	NK2 homeobox 3	subgroup_three
ENSG00000105698	2.40177	3.21304	5.55306	16.1535	0.000310682	0.00205118	USF2	upstream transcription factor 2, c-fos interacting	subgroup_three
ENSG00000175538	1.60698	3.32872	5.37692	16.1512	0.000311032	0.00205118	KCNE3	potassium voltage-gated channel subfamily E regulatory subunit 3	subgroup_three
ENSG00000177150	0.224851	2.75168	5.45304	16.1512	0.000311039	0.00205118	FAM210A	family with sequence similarity 210 member A	subgroup_three
ENSG00000200310	3.13069	4.59422	2.56582	16.1494	0.000311319	0.00205164	RNA5SP215	RNA, 5S ribosomal pseudogene 215	subgroup_three
ENSG00000101542	-0.525464	2.12218	4.62935	16.1482	0.000311498	0.00205164	CDH20	cadherin 20	subgroup_three
ENSG00000176595	0.758346	3.11046	3.75502	16.1441	0.000312148	0.00205464	KBTBD11	kelch repeat and BTB domain containing 11	subgroup_three
ENSG00000110047	1.99704	3.23776	5.55486	16.1102	0.000317485	0.00208455	EHD1	EH domain containing 1	subgroup_three
ENSG00000104419	2.32516	2.85238	6.62424	16.1075	0.000317909	0.00208472	NDRG1	N-myc downstream regulated 1	subgroup_three
ENSG00000181444	1.03448	3.0234	4.55898	16.1038	0.000318491	0.00208595	ZNF467	zinc finger protein 467	subgroup_three
ENSG00000075275	1.85596	3.05623	6.42993	16.092	0.000320373	0.00209697	CELSR1	cadherin EGF LAG seven-pass G-type receptor 1	subgroup_three
ENSG00000103044	0.878595	2.95099	5.21242	16.044	0.000328155	0.00214258	HAS3	hyaluronan synthase 3	subgroup_three
ENSG00000197808	1.6811	3.14959	6.20963	16.0097	0.000333844	0.00217567	ZNF461	zinc finger protein 461	subgroup_three
ENSG00000197093	1.31715	3.42726	4.49338	15.9958	0.000336163	0.00218807	GAL3ST4	galactose-3-O-sulfotransferase 4	subgroup_three
ENSG00000007174	0.483908	2.7952	6.87571	15.992	0.000336814	0.00219096	DNAH9	dynein axonemal heavy chain 9	subgroup_three
ENSG00000160310	-1.73256	0.834996	5.66844	15.9842	0.000338127	0.00219814	PRMT2	protein arginine methyltransferase 2	subgroup_three
ENSG00000151746	1.16919	3.0131	5.73056	15.9229	0.000348639	0.00226228	BICD1	BICD cargo adaptor 1	subgroup_three
ENSG00000018625	2.20591	3.09211	5.67847	15.9175	0.000349598	0.00226711	ATP1A2	ATPase Na+/K+ transporting subunit alpha 2	subgroup_three
ENSG00000166173	0.463292	2.7653	4.97838	15.9122	0.000350513	0.00227165	LARP6	La ribonucleoprotein 6, translational regulator	subgroup_three
ENSG00000073111	1.75577	3.26868	5.03578	15.8834	0.000355605	0.00229757	MCM2	minichromosome maintenance complex component 2	subgroup_three
ENSG00000099246	1.79475	2.98853	6.25977	15.8704	0.000357917	0.00230968	RAB18	RAB18, member RAS oncogene family	subgroup_three
ENSG00000166750	0.740367	2.77193	6.58998	15.8573	0.000360278	0.00232037	SLFN5	schlafen family member 5	subgroup_three
ENSG00000171490	-1.26776	1.24516	6.85972	15.857	0.000360325	0.00232037	RSL1D1	ribosomal L1 domain containing 1	subgroup_three
ENSG00000071626	2.53606	3.01558	5.66755	15.8563	0.000360456	0.00232037	DAZAP1	DAZ associated protein 1	subgroup_three
ENSG00000179632	1.41146	3.28258	4.38529	15.8319	0.000364874	0.00234451	MAF1	MAF1 homolog, negative regulator of RNA polymerase III	subgroup_three
ENSG00000076924	1.64947	3.30547	5.14799	15.7801	0.000374442	0.00240452	XAB2	XPA binding protein 2	subgroup_three
ENSG00000108848	0.989022	2.89854	5.77652	15.7788	0.000374697	0.00240468	LUC7L3	LUC7 like 3 pre-mRNA splicing factor	subgroup_three
ENSG00000198886	0.926028	2.7823	7.31133	15.7672	0.00037687	0.00241716	ND4	NADH dehydrogenase subunit 4	subgroup_three
ENSG00000108826	1.97052	3.37899	4.44423	15.7621	0.000377828	0.00242134	MRPL27	mitochondrial ribosomal protein L27	subgroup_three
ENSG00000153902	0.650276	2.82891	4.33766	15.7477	0.00038057	0.00243495	LGI4	leucine rich repeat LGI family member 4	subgroup_three
ENSG00000010327	1.97339	3.24298	5.81542	15.7422	0.000381619	0.0024387	STAB1	stabilin 1	subgroup_three
ENSG00000196821	-0.191999	2.31173	5.10142	15.6864	0.000392419	0.00250423	ILRUN	inflammation and lipid regulator with UBA-like and NBR1-like domains	subgroup_three
ENSG00000168961	1.21729	2.95118	6.08163	15.6855	0.000392587	0.00250423	LGALS9	galectin 9	subgroup_three
ENSG00000136938	0.563886	2.72735	5.13746	15.6695	0.000395734	0.00251972	ANP32B	acidic nuclear phosphoprotein 32 family member B	subgroup_three
ENSG00000043462	0.879	2.90365	5.66604	15.6584	0.000397941	0.00253224	LCP2	lymphocyte cytosolic protein 2	subgroup_three
ENSG00000161714	2.42162	2.61831	6.84383	15.6471	0.000400207	0.00254252	PLCD3	phospholipase C delta 3	subgroup_three
ENSG00000109118	2.36299	2.84485	6.99508	15.6398	0.00040166	0.00254707	PHF12	PHD finger protein 12	subgroup_three
ENSG00000125813	1.99079	3.08927	5.22298	15.6395	0.000401724	0.00254707	PAX1	paired box 1	subgroup_three
ENSG00000008517	1.52916	3.05141	5.8484	15.6383	0.000401968	0.00254709	IL32	interleukin 32	subgroup_three
ENSG00000227051	1.88412	3.13226	5.60653	15.6175	0.000406172	0.00256877	C14orf132	chromosome 14 open reading frame 132	subgroup_three
ENSG00000255154	0.424294	2.66693	4.65342	15.6165	0.000406366	0.00256877	HTD2	hydroxyacyl-thioester dehydratase type 2	subgroup_three
ENSG00000153130	2.24138	3.23225	4.99237	15.5886	0.000412085	0.00259672	SCOC	short coiled-coil protein	subgroup_three
ENSG00000168924	2.18627	2.92623	6.42186	15.5826	0.000413324	0.00260181	LETM1	leucine zipper and EF-hand containing transmembrane protein 1	subgroup_three
ENSG00000261150	2.46042	3.11219	5.95781	15.5596	0.00041809	0.00262867	EPPK1	epiplakin 1	subgroup_three
ENSG00000177354	-0.00884351	2.47836	5.6028	15.541	0.000422003	0.00264853	C10orf71	chromosome 10 open reading frame 71	subgroup_three
ENSG00000143878	1.68097	3.3533	4.4727	15.5325	0.000423792	0.00265817	RHOB	ras homolog family member B	subgroup_three
ENSG00000185624	0.230892	2.47665	6.87132	15.5236	0.000425695	0.00266852	P4HB	prolyl 4-hydroxylase subunit beta	subgroup_three
ENSG00000142327	2.79784	2.91267	6.39532	15.5219	0.000426051	0.00266916	RNPEPL1	arginyl aminopeptidase like 1	subgroup_three
ENSG00000288607	2.37989	3.58112	4.34212	15.5041	0.000429867	0.00268874	ELOA3BP	elongin A3 family member B, pseudogene	subgroup_three
ENSG00000141522	2.55618	3.05505	5.43955	15.488	0.000433333	0.00270673	ARHGDIA	Rho GDP dissociation inhibitor alpha	subgroup_three
ENSG00000100722	1.06083	2.88371	8.04589	15.4369	0.000444558	0.00276862	ZC3H14	zinc finger CCCH-type containing 14	subgroup_three
ENSG00000197951	-1.45231	1.15283	5.62568	15.4334	0.000445321	0.00277174	ZNF71	zinc finger protein 71	subgroup_three
ENSG00000184678	-0.335041	2.17749	4.72579	15.4306	0.000445962	0.00277409	H2BC21	H2B clustered histone 21	subgroup_three
ENSG00000173611	1.84503	3.06749	7.37149	15.4143	0.000449591	0.00279171	SCAI	suppressor of cancer cell invasion	subgroup_three
ENSG00000240303	-1.59301	1.37625	5.1146	15.4102	0.000450523	0.00279584	ACAD11	acyl-CoA dehydrogenase family member 11	subgroup_three
ENSG00000122705	0.533787	2.67164	5.78118	15.4082	0.000450975	0.002797	CLTA	clathrin light chain A	subgroup_three
ENSG00000115750	-0.170033	2.40536	5.04182	15.3787	0.000457684	0.00283527	TAF1B	TATA-box binding protein associated factor, RNA polymerase I subunit B	subgroup_three
ENSG00000116990	2.10415	3.17548	4.79137	15.376	0.000458299	0.00283741	MYCL	MYCL proto-oncogene, bHLH transcription factor	subgroup_three
ENSG00000214756	1.44801	3.09781	4.95352	15.3627	0.000461357	0.00285167	CSKMT	citrate synthase lysine methyltransferase	subgroup_three
ENSG00000275895	0.277331	2.54507	5.30749	15.3624	0.000461416	0.00285167	LOC102724594	U2 small nuclear RNA auxiliary factor 1 like 5	subgroup_three
ENSG00000175582	-0.890869	1.74769	5.34083	15.3573	0.000462596	0.00285729	RAB6A	RAB6A, member RAS oncogene family	subgroup_three
ENSG00000179873	0.479675	2.67107	4.74479	15.3503	0.000464231	0.00286571	NLRP11	NLR family pyrin domain containing 11	subgroup_three
ENSG00000198899	0.963085	2.90589	5.53218	15.3426	0.000466004	0.0028716	ATP6	ATP synthase F0 subunit 6	subgroup_three
ENSG00000103707	0.18492	2.52063	6.26682	15.3411	0.00046637	0.00287217	MTFMT	mitochondrial methionyl-tRNA formyltransferase	subgroup_three
ENSG00000175093	1.71656	3.43151	4.69982	15.2856	0.000479485	0.00294949	SPSB4	splA/ryanodine receptor domain and SOCS box containing 4	subgroup_three
ENSG00000152763	-0.884128	1.60518	6.46791	15.2712	0.000482956	0.00296707	DNAI4	dynein axonemal intermediate chain 4	subgroup_three
ENSG00000127054	1.39767	3.17639	6.13069	15.2702	0.000483188	0.00296707	INTS11	integrator complex subunit 11	subgroup_three
ENSG00000145016	0.858205	2.79034	6.83459	15.2668	0.000484024	0.00297047	RUBCN	rubicon autophagy regulator	subgroup_three
ENSG00000110700	1.11179	3.05369	4.81665	15.26	0.000485655	0.00297701	RPS13	ribosomal protein S13	subgroup_three
ENSG00000177889	-0.343988	2.10768	5.28469	15.2431	0.00048979	0.00299886	UBE2N	ubiquitin conjugating enzyme E2 N	subgroup_three
ENSG00000103037	2.41826	2.71956	6.22494	15.2147	0.000496776	0.00303634	SETD6	SET domain containing 6, protein lysine methyltransferase	subgroup_three
ENSG00000008323	2.30506	3.46261	5.38941	15.2066	0.000498795	0.00304691	PLEKHG6	pleckstrin homology and RhoGEF domain containing G6	subgroup_three
ENSG00000166317	0.518968	2.68563	5.61941	15.1988	0.000500761	0.00305537	SYNPO2L	synaptopodin 2 like	subgroup_three
ENSG00000166947	2.22521	3.28957	4.61744	15.1923	0.000502393	0.00306355	EPB42	erythrocyte membrane protein band 4.2	subgroup_three
ENSG00000072364	-0.57623	1.93477	6.13968	15.189	0.000503212	0.00306458	AFF4	ALF transcription elongation factor 4	subgroup_three
ENSG00000100092	1.9445	3.17373	5.28669	15.1881	0.000503436	0.00306458	SH3BP1	SH3 domain binding protein 1	subgroup_three
ENSG00000004455	2.15813	3.32214	6.12293	15.1661	0.000508996	0.00309485	AK2	adenylate kinase 2	subgroup_three
ENSG00000237636	2.65404	2.07533	5.06489	15.1603	0.000510483	0.0031021	ANKRD26P3	ankyrin repeat domain 26 pseudogene 3	subgroup_three
ENSG00000100412	0.49007	2.67829	6.85199	15.152	0.000512604	0.00311319	ACO2	aconitase 2	subgroup_three
ENSG00000126934	2.34312	3.06009	6.30373	15.1449	0.000514431	0.00312248	MAP2K2	mitogen-activated protein kinase kinase 2	subgroup_three
ENSG00000101152	1.16617	3.02752	5.05506	15.1407	0.000515502	0.00312718	DNAJC5	DnaJ heat shock protein family (Hsp40) member C5	subgroup_three
ENSG00000073008	0.428787	2.50748	5.96529	15.1327	0.000517566	0.00313609	PVR	PVR cell adhesion molecule	subgroup_three
ENSG00000113504	1.19504	3.13345	4.7346	15.1309	0.000518035	0.00313712	SLC12A7	solute carrier family 12 member 7	subgroup_three
ENSG00000078140	2.49466	2.93817	5.33641	15.1246	0.000519667	0.00314339	UBE2K	ubiquitin conjugating enzyme E2 K	subgroup_three
ENSG00000065989	2.74224	2.84907	4.97279	15.1211	0.000520577	0.00314708	PDE4A	phosphodiesterase 4A	subgroup_three
ENSG00000140983	-1.09192	1.58869	4.66563	15.1125	0.000522841	0.00315702	RHOT2	ras homolog family member T2	subgroup_three
ENSG00000167210	0.133451	2.63768	6.06114	15.1107	0.000523305	0.00315702	LOXHD1	lipoxygenase homology PLAT domains 1	subgroup_three
ENSG00000123349	0.240402	2.48113	5.67172	15.1081	0.000523986	0.00315815	PFDN5	prefoldin subunit 5	subgroup_three
ENSG00000130558	0.455568	2.69841	4.97894	15.1072	0.000524208	0.00315815	OLFM1	olfactomedin 1	subgroup_three
ENSG00000179051	-0.281066	2.50447	4.78172	15.0865	0.000529666	0.00318738	RCC2	regulator of chromosome condensation 2	subgroup_three
ENSG00000176092	2.11365	3.04028	5.33934	15.0813	0.000531065	0.00319398	CRYBG2	crystallin beta-gamma domain containing 2	subgroup_three
ENSG00000276006	-1.29514	1.79561	3.73146	15.0794	0.000531568	0.00319518	REXO1L12P	REXO1 like 12, pseudogene	subgroup_three
ENSG00000103876	1.26107	2.87574	6.30732	15.0434	0.00054122	0.00324763	FAH	fumarylacetoacetate hydrolase	subgroup_three
ENSG00000115687	0.643361	2.71617	6.21419	15.0382	0.000542614	0.00325414	PASK	PAS domain containing serine/threonine kinase	subgroup_three
ENSG00000183808	2.56193	2.48611	5.28478	15.0224	0.000546933	0.00327631	RBM12B	RNA binding motif protein 12B	subgroup_three
ENSG00000242110	-0.848399	2.10261	4.58334	15.0119	0.000549795	0.00329076	AMACR	alpha-methylacyl-CoA racemase	subgroup_three
ENSG00000096746	0.6003	2.98335	4.82007	15.0113	0.000549971	0.00329076	HNRNPH3	heterogeneous nuclear ribonucleoprotein H3	subgroup_three
ENSG00000125827	-1.80373	0.511825	5.38073	14.9985	0.00055351	0.00330817	TMX4	thioredoxin related transmembrane protein 4	subgroup_three
ENSG00000270188	2.66128	3.02841	5.07733	14.9848	0.000557306	0.00332708			subgroup_three
ENSG00000197170	0.781463	2.75982	6.00953	14.9821	0.00055805	0.00332775	PSMD12	proteasome 26S subunit, non-ATPase 12	subgroup_three
ENSG00000174485	-0.544634	1.967	6.16858	14.9681	0.000561979	0.00334738	DENND4A	DENN domain containing 4A	subgroup_three
ENSG00000147912	2.47228	2.83539	5.0561	14.9404	0.000569817	0.00338641	FBXO10	F-box protein 10	subgroup_three
ENSG00000092929	1.90301	3.02883	6.16861	14.9385	0.000570364	0.00338775	UNC13D	unc-13 homolog D	subgroup_three
ENSG00000059145	0.871533	2.86233	5.04636	14.9138	0.000577437	0.00342782	UNKL	unk like zinc finger	subgroup_three
ENSG00000198663	0.253754	2.5555	5.36611	14.9059	0.000579722	0.00343751	C6orf89	chromosome 6 open reading frame 89	subgroup_three
ENSG00000126749	1.59092	3.09041	4.98088	14.8784	0.00058775	0.00347923	EMG1	EMG1 N1-specific pseudouridine methyltransferase	subgroup_three
ENSG00000135723	2.46089	2.83231	5.47415	14.8766	0.000588298	0.00348051	FHOD1	formin homology 2 domain containing 1	subgroup_three
ENSG00000070729	1.39097	2.86726	6.19494	14.8553	0.000594597	0.00350989	CNGB1	cyclic nucleotide gated channel subunit beta 1	subgroup_three
ENSG00000197122	1.63519	3.11505	5.40969	14.8403	0.000599062	0.00353427	SRC	SRC proto-oncogene, non-receptor tyrosine kinase	subgroup_three
ENSG00000057935	-1.71962	0.633043	6.35866	14.8381	0.000599732	0.00353624	MTA3	metastasis associated 1 family member 3	subgroup_three
ENSG00000169071	-0.0655374	2.21233	5.68035	14.8363	0.00060025	0.00353731	ROR2	receptor tyrosine kinase like orphan receptor 2	subgroup_three
ENSG00000214357	2.12352	3.07349	5.55108	14.8228	0.000604313	0.00355926	NEURL1B	neuralized E3 ubiquitin protein ligase 1B	subgroup_three
ENSG00000198355	1.45876	3.32925	4.5954	14.8151	0.000606643	0.00356908	PIM3	Pim-3 proto-oncogene, serine/threonine kinase	subgroup_three
ENSG00000114948	-1.97029	0.391973	4.97009	14.8151	0.000606659	0.00356908	ADAM23	ADAM metallopeptidase domain 23	subgroup_three
ENSG00000115421	-1.75152	0.597374	6.24794	14.8044	0.000609901	0.00358415	PAPOLG	poly(A) polymerase gamma	subgroup_three
ENSG00000138778	0.718583	2.60346	6.38766	14.8001	0.000611234	0.00358997	CENPE	centromere protein E	subgroup_three
ENSG00000136141	0.824502	2.79297	5.33123	14.7878	0.000614978	0.00360513	LRCH1	leucine rich repeats and calponin homology domain containing 1	subgroup_three
ENSG00000131171	-0.987828	1.64665	4.34746	14.7872	0.000615175	0.00360513	SH3BGRL	SH3 domain binding glutamate rich protein like	subgroup_three
ENSG00000183066	1.84735	3.06982	5.34371	14.7872	0.000615185	0.00360513	WBP2NL	WBP2 N-terminal like	subgroup_three
ENSG00000223609	-0.884775	1.88367	3.74004	14.7804	0.000617265	0.00361531	HBD	hemoglobin subunit delta	subgroup_three
ENSG00000125503	2.46669	2.91012	5.71153	14.7741	0.000619212	0.0036247	PPP1R12C	protein phosphatase 1 regulatory subunit 12C	subgroup_three
ENSG00000170638	1.7211	3.24589	4.26727	14.736	0.000631142	0.00368838	TRABD	TraB domain containing	subgroup_three
ENSG00000137504	-0.377444	2.1634	5.07041	14.7312	0.000632637	0.0036933	CREBZF	CREB/ATF bZIP transcription factor	subgroup_three
ENSG00000215529	1.87985	3.05946	5.16096	14.7311	0.000632686	0.0036933	EFCAB8	EF-hand calcium binding domain 8	subgroup_three
ENSG00000149043	1.53716	3.45537	3.66715	14.7298	0.000633081	0.00369356	SYT8	synaptotagmin 8	subgroup_three
ENSG00000136527	0.661448	2.71154	5.96404	14.6962	0.000643807	0.00374575	TRA2B	transformer 2 beta homolog	subgroup_three
ENSG00000274386	0.895545	2.79503	6.01672	14.6708	0.000652049	0.00377908	TMEM269	transmembrane protein 269	subgroup_three
ENSG00000277112	0.773953	3.14992	4.58616	14.6683	0.000652856	0.00378168			subgroup_three
ENSG00000136450	2.1823	3.04583	5.41718	14.6645	0.00065411	0.00378686	SRSF1	serine and arginine rich splicing factor 1	subgroup_three
ENSG00000103404	0.653141	2.74215	5.89744	14.6517	0.000658289	0.00380686	USP31	ubiquitin specific peptidase 31	subgroup_three
ENSG00000067225	0.844337	2.72987	6.09543	14.6466	0.000659989	0.00381251	PKM	pyruvate kinase M1/2	subgroup_three
ENSG00000173894	1.97538	3.14458	4.75679	14.6404	0.000662016	0.00382211	CBX2	chromobox 2	subgroup_three
ENSG00000131126	0.507913	2.73966	4.28585	14.6313	0.000665041	0.00383537	TEX101	testis expressed 101	subgroup_three
ENSG00000123405	0.637982	2.76248	4.47389	14.6284	0.000666006	0.00383884	NFE2	nuclear factor, erythroid 2	subgroup_three
ENSG00000183662	0.0727665	2.33452	4.35177	14.6171	0.000669801	0.00385648	TAFA1	TAFA chemokine like family member 1	subgroup_three
ENSG00000158258	-1.04641	1.41449	6.31004	14.5956	0.000677019	0.00389591	CLSTN2	calsyntenin 2	subgroup_three
ENSG00000144712	0.168932	2.52532	5.2944	14.5838	0.000681034	0.0039126	CAND2	cullin associated and neddylation dissociated 2 (putative)	subgroup_three
ENSG00000185730	1.14617	2.83514	6.192	14.5808	0.000682063	0.00391529	ZNF696	zinc finger protein 696	subgroup_three
ENSG00000269335	2.48021	3.12326	4.8308	14.5802	0.000682246	0.00391529	IKBKG	inhibitor of nuclear factor kappa B kinase regulatory subunit gamma	subgroup_three
ENSG00000160877	1.04552	2.86326	5.12046	14.5728	0.000684772	0.00392191	NACC1	nucleus accumbens associated 1	subgroup_three
ENSG00000143013	-0.428728	2.12476	5.16432	14.519	0.000703468	0.00401518	LMO4	LIM domain only 4	subgroup_three
ENSG00000204256	2.50607	3.18862	4.8593	14.5028	0.000709169	0.00404281	BRD2	bromodomain containing 2	subgroup_three
ENSG00000198113	0.866001	2.90786	4.66344	14.5012	0.000709746	0.00404281	TOR4A	torsin family 4 member A	subgroup_three
ENSG00000113555	-1.21015	1.29474	5.2968	14.4768	0.000718456	0.00408042	PCDH12	protocadherin 12	subgroup_three
ENSG00000139946	0.943194	2.79783	4.99133	14.4301	0.000735424	0.004157	PELI2	pellino E3 ubiquitin protein ligase family member 2	subgroup_three
ENSG00000104897	0.907728	2.98741	4.52032	14.4155	0.000740827	0.00418305	SF3A2	splicing factor 3a subunit 2	subgroup_three
ENSG00000105568	1.67206	2.88263	6.28199	14.4082	0.000743528	0.00419605	PPP2R1A	protein phosphatase 2 scaffold subunit Aalpha	subgroup_three
ENSG00000284770	0.652333	2.67564	6.43124	14.3802	0.000754015	0.0042484	TBCE	tubulin folding cofactor E	subgroup_three
ENSG00000110697	1.65564	2.90862	6.01421	14.3739	0.000756408	0.00425585	PITPNM1	phosphatidylinositol transfer protein membrane associated 1	subgroup_three
ENSG00000158985	0.390371	2.51331	5.98238	14.3656	0.000759548	0.00426587	CDC42SE2	CDC42 small effector 2	subgroup_three
ENSG00000146592	0.422455	2.42751	6.69626	14.359	0.000762057	0.00427768	CREB5	cAMP responsive element binding protein 5	subgroup_three
ENSG00000135801	-0.110749	2.39954	5.32562	14.3552	0.000763504	0.00428352	TAF5L	TATA-box binding protein associated factor 5 like	subgroup_three
ENSG00000175182	1.20123	3.04642	5.8196	14.3527	0.000764452	0.00428655	FAM131A	family with sequence similarity 131 member A	subgroup_three
ENSG00000102144	-0.922328	1.56698	6.23977	14.3453	0.00076728	0.00429783	PGK1	phosphoglycerate kinase 1	subgroup_three
ENSG00000143384	1.74966	2.8805	6.24444	14.3294	0.000773401	0.00432521	MCL1	MCL1 apoptosis regulator, BCL2 family member	subgroup_three
ENSG00000149761	1.06854	2.97846	5.1341	14.3231	0.000775869	0.00433671	NUDT22	nudix hydrolase 22	subgroup_three
ENSG00000081307	0.622676	2.67813	6.03299	14.2953	0.000786703	0.00439078	UBA5	ubiquitin like modifier activating enzyme 5	subgroup_three
ENSG00000263528	-1.96053	0.382524	5.0119	14.2925	0.000787798	0.00439405	IKBKE	inhibitor of nuclear factor kappa B kinase subunit epsilon	subgroup_three
ENSG00000179846	0.761994	3.06652	4.79257	14.2843	0.000791069	0.00440762	NKPD1	NTPase KAP family P-loop domain containing 1	subgroup_three
ENSG00000160218	1.51844	3.2223	5.61449	14.2778	0.000793638	0.0044196	TRAPPC10	trafficking protein particle complex subunit 10	subgroup_three
ENSG00000273899	0.844554	2.75946	4.8992	14.2651	0.000798683	0.00443804	NOL12	nucleolar protein 12	subgroup_three
ENSG00000145390	-1.87937	0.297627	6.37078	14.2425	0.00080775	0.00447687	USP53	ubiquitin specific peptidase 53	subgroup_three
ENSG00000176170	2.62517	2.75915	5.13731	14.2225	0.000815868	0.00451473	SPHK1	sphingosine kinase 1	subgroup_three
ENSG00000182196	2.16869	3.33261	4.3777	14.2082	0.000821732	0.00454479	ARL6IP4	ADP ribosylation factor like GTPase 6 interacting protein 4	subgroup_three
ENSG00000015475	0.982541	2.84211	5.41561	14.2014	0.000824525	0.00455784	BID	BH3 interacting domain death agonist	subgroup_three
ENSG00000169567	-1.4348	0.941184	7.03607	14.1925	0.000828221	0.00456628	HINT1	histidine triad nucleotide binding protein 1	subgroup_three
ENSG00000169991	1.63288	3.88932	5.24983	14.1812	0.000832887	0.0045872	IFFO2	intermediate filament family orphan 2	subgroup_three
ENSG00000126804	2.21159	3.08918	4.67271	14.1772	0.000834552	0.00459397	ZBTB1	zinc finger and BTB domain containing 1	subgroup_three
ENSG00000100577	0.637815	2.65311	6.02187	14.1731	0.000836282	0.00459514	GSTZ1	glutathione S-transferase zeta 1	subgroup_three
ENSG00000065150	0.247594	2.36769	6.4847	14.1728	0.000836391	0.00459514	IPO5	importin 5	subgroup_three
ENSG00000186628	0.573677	2.60912	5.80219	14.163	0.000840518	0.00461474	FSD2	fibronectin type III and SPRY domain containing 2	subgroup_three
ENSG00000166224	-1.34196	1.06649	6.41316	14.1487	0.000846523	0.00464528	SGPL1	sphingosine-1-phosphate lyase 1	subgroup_three
ENSG00000165874	2.08344	3.26565	4.5887	14.1382	0.000851018	0.00466508	SHLD2P1	shieldin complex subunit 2 pseudogene 1	subgroup_three
ENSG00000172831	1.43584	3.06866	5.42415	14.1311	0.000854015	0.00467664	CES2	carboxylesterase 2	subgroup_three
ENSG00000129250	1.20436	2.74621	7.15347	14.1253	0.000856487	0.0046853	KIF1C	kinesin family member 1C	subgroup_three
ENSG00000104059	0.461322	2.72598	4.44218	14.1227	0.000857599	0.00468895	ENTREP2	endosomal transmembrane epsin interactor 2	subgroup_three
[truncated: 1,388 more rows]
